# Supplementary material for: Stable demographic ratios of haploid gametophyte to diploid sporophyte abundance in macroalgal populations
Source: PLoS One. 2024 Mar 7;19(3):e0295409. doi: 10.1371/journal.pone.0295409 (PMC10919683; doi:10.1371/journal.pone.0295409)
Supplement: S1 File — (ZIP) [file pone.0295409.s001.zip]

Archive with 3 entries (2 files):
- Supplementary_Mathematica_file.nb
- __MACOSX/
- __MACOSX/._Supplementary_Mathematica_file.nb
