# Supplementary material for: Stable demographic ratios of haploid gametophyte to diploid sporophyte abundance in macroalgal populations
Source: PLoS One. 2024 Mar 7;19(3):e0295409. doi: 10.1371/journal.pone.0295409 (PMC10919683; doi:10.1371/journal.pone.0295409)
Supplement: S1 File — (ZIP) [file pone.0295409.s001.zip › Supplementary_Mathematica_file.nb]

(* Content-type: application/vnd.wolfram.mathematica *)

(*** Wolfram Notebook File ***)
(* http://www.wolfram.com/nb *)

(* CreatedBy='Mathematica 10.1' *)

(*CacheID: 234*)
(* Internal cache information:
NotebookFileLineBreakTest
NotebookFileLineBreakTest
NotebookDataPosition[       158,          7]
NotebookDataLength[   5303046,      99712]
NotebookOptionsPosition[   5263181,      98506]
NotebookOutlinePosition[   5263576,      98523]
CellTagsIndexPosition[   5263533,      98520]
WindowFrame->Normal*)

(* Beginning of Notebook Content *)
Notebook[{

Cell[CellGroupData[{
Cell["\<\
Stable demographic ratios of haploid gametophyte to diploid sporophyte \
abundance in macroalgal populations\
\>", "Section"],

Cell["\<\
Here we put supplementary information for our manuscript, \
\[OpenCurlyDoubleQuote]Stable demographic ratios of haploid gametophyte to \
diploid sporophyte abundance in macroalgal populations\[CloseCurlyDoubleQuote].
Note that, you might have to reset the variables as necessary because we \
reuse same variables in the different sections.\
\>", "Text"]
}, Open  ]],

Cell[CellGroupData[{

Cell["Supplementary calcurations", "Section"],

Cell[CellGroupData[{

Cell["Appendix A (without density-dependence)", "Subsection"],

Cell[CellGroupData[{

Cell["Setting", "Subsubsection"],

Cell[BoxData[
 RowBox[{
  RowBox[{"ParameterAssumption", "=", 
   RowBox[{
    RowBox[{"\[Gamma]H", ">", "0"}], "&&", 
    RowBox[{"\[Gamma]D", ">", "0"}], "&&", 
    RowBox[{"bH", ">", "0"}], "&&", 
    RowBox[{"bD", ">", "0"}], "&&", 
    RowBox[{"mH", ">", "0"}], "&&", 
    RowBox[{"mD", ">", "0"}], "&&", 
    RowBox[{"\[Sigma]", ">", "0"}], "&&", 
    RowBox[{"\[Sigma]", "<", 
     FractionBox["1", "2"]}]}]}], ";"}]], "Input"],

Cell[BoxData[
 RowBox[{
  RowBox[{"MatL", "=", 
   RowBox[{"(", GridBox[{
      {
       RowBox[{"1", "+", 
        RowBox[{"\[Gamma]H", "*", "bH", "*", "aH"}], "-", "mH"}], 
       RowBox[{"\[Gamma]H", "*", "bD", "*", 
        RowBox[{"(", 
         RowBox[{"1", "-", "aD"}], ")"}]}]},
      {
       RowBox[{"\[Gamma]D", "*", "\[Sigma]", "*", "bH", "*", 
        RowBox[{"(", 
         RowBox[{"1", "-", "aH"}], ")"}]}], 
       RowBox[{"1", "+", 
        RowBox[{"\[Gamma]D", "*", "bD", "*", "aD"}], "-", "mD"}]}
     }], ")"}]}], ";"}]], "Input"],

Cell[CellGroupData[{

Cell[BoxData[{
 RowBox[{"eigen", "=", 
  RowBox[{"Simplify", "[", 
   RowBox[{
    RowBox[{"Eigenvalues", "[", "MatL", "]"}], ",", "ParameterAssumption"}], 
   "]"}]}], "\[IndentingNewLine]", 
 RowBox[{"Simplify", "[", 
  RowBox[{
   RowBox[{
    RowBox[{
     RowBox[{"%", "/.", 
      RowBox[{"\[Gamma]D", "\[Rule]", "\[Gamma]H"}]}], "/.", 
     RowBox[{"bD", "\[Rule]", "bH"}]}], "/.", 
    RowBox[{"mD", "\[Rule]", "mH"}]}], ",", "ParameterAssumption"}], 
  "]"}], "\[IndentingNewLine]", 
 RowBox[{"Simplify", "[", 
  RowBox[{
   RowBox[{
    RowBox[{"%", "/.", 
     RowBox[{"aH", "\[Rule]", "0"}]}], "/.", 
    RowBox[{"aD", "\[Rule]", "0"}]}], ",", "ParameterAssumption"}], 
  "]"}]}], "Input"],

Cell[BoxData[
 RowBox[{"{", 
  RowBox[{
   RowBox[{
    FractionBox["1", "2"], " ", 
    RowBox[{"(", 
     RowBox[{"2", "-", "mD", "-", "mH", "+", 
      RowBox[{"aD", " ", "bD", " ", "\[Gamma]D"}], "+", 
      RowBox[{"aH", " ", "bH", " ", "\[Gamma]H"}], "-", 
      RowBox[{"\[Sqrt]", 
       RowBox[{"(", 
        RowBox[{
         SuperscriptBox[
          RowBox[{"(", 
           RowBox[{
            RowBox[{"-", "2"}], "+", "mD", "+", "mH", "-", 
            RowBox[{"aD", " ", "bD", " ", "\[Gamma]D"}], "-", 
            RowBox[{"aH", " ", "bH", " ", "\[Gamma]H"}]}], ")"}], "2"], "+", 
         RowBox[{"4", " ", 
          RowBox[{"(", 
           RowBox[{
            RowBox[{"-", "1"}], "+", "mD", "+", "mH", "-", 
            RowBox[{"mD", " ", "mH"}], "-", 
            RowBox[{"aD", " ", "bD", " ", "\[Gamma]D"}], "+", 
            RowBox[{"aD", " ", "bD", " ", "mH", " ", "\[Gamma]D"}], "-", 
            RowBox[{"aH", " ", "bH", " ", "\[Gamma]H"}], "+", 
            RowBox[{"aH", " ", "bH", " ", "mD", " ", "\[Gamma]H"}], "-", 
            RowBox[{
            "aD", " ", "aH", " ", "bD", " ", "bH", " ", "\[Gamma]D", " ", 
             "\[Gamma]H"}], "+", 
            RowBox[{
            "bD", " ", "bH", " ", "\[Gamma]D", " ", "\[Gamma]H", " ", 
             "\[Sigma]"}], "-", 
            RowBox[{
            "aD", " ", "bD", " ", "bH", " ", "\[Gamma]D", " ", "\[Gamma]H", 
             " ", "\[Sigma]"}], "-", 
            RowBox[{
            "aH", " ", "bD", " ", "bH", " ", "\[Gamma]D", " ", "\[Gamma]H", 
             " ", "\[Sigma]"}], "+", 
            RowBox[{
            "aD", " ", "aH", " ", "bD", " ", "bH", " ", "\[Gamma]D", " ", 
             "\[Gamma]H", " ", "\[Sigma]"}]}], ")"}]}]}], ")"}]}]}], ")"}]}], 
   ",", 
   RowBox[{
    FractionBox["1", "2"], " ", 
    RowBox[{"(", 
     RowBox[{"2", "-", "mD", "-", "mH", "+", 
      RowBox[{"aD", " ", "bD", " ", "\[Gamma]D"}], "+", 
      RowBox[{"aH", " ", "bH", " ", "\[Gamma]H"}], "+", 
      RowBox[{"\[Sqrt]", 
       RowBox[{"(", 
        RowBox[{
         SuperscriptBox[
          RowBox[{"(", 
           RowBox[{
            RowBox[{"-", "2"}], "+", "mD", "+", "mH", "-", 
            RowBox[{"aD", " ", "bD", " ", "\[Gamma]D"}], "-", 
            RowBox[{"aH", " ", "bH", " ", "\[Gamma]H"}]}], ")"}], "2"], "+", 
         RowBox[{"4", " ", 
          RowBox[{"(", 
           RowBox[{
            RowBox[{"-", "1"}], "+", "mD", "+", "mH", "-", 
            RowBox[{"mD", " ", "mH"}], "-", 
            RowBox[{"aD", " ", "bD", " ", "\[Gamma]D"}], "+", 
            RowBox[{"aD", " ", "bD", " ", "mH", " ", "\[Gamma]D"}], "-", 
            RowBox[{"aH", " ", "bH", " ", "\[Gamma]H"}], "+", 
            RowBox[{"aH", " ", "bH", " ", "mD", " ", "\[Gamma]H"}], "-", 
            RowBox[{
            "aD", " ", "aH", " ", "bD", " ", "bH", " ", "\[Gamma]D", " ", 
             "\[Gamma]H"}], "+", 
            RowBox[{
            "bD", " ", "bH", " ", "\[Gamma]D", " ", "\[Gamma]H", " ", 
             "\[Sigma]"}], "-", 
            RowBox[{
            "aD", " ", "bD", " ", "bH", " ", "\[Gamma]D", " ", "\[Gamma]H", 
             " ", "\[Sigma]"}], "-", 
            RowBox[{
            "aH", " ", "bD", " ", "bH", " ", "\[Gamma]D", " ", "\[Gamma]H", 
             " ", "\[Sigma]"}], "+", 
            RowBox[{
            "aD", " ", "aH", " ", "bD", " ", "bH", " ", "\[Gamma]D", " ", 
             "\[Gamma]H", " ", "\[Sigma]"}]}], ")"}]}]}], ")"}]}]}], 
     ")"}]}]}], "}"}]], "Output"],

Cell[BoxData[
 RowBox[{"{", 
  RowBox[{
   RowBox[{
    FractionBox["1", "2"], " ", 
    RowBox[{"(", 
     RowBox[{"2", "-", 
      RowBox[{"2", " ", "mH"}], "+", 
      RowBox[{"aD", " ", "bH", " ", "\[Gamma]H"}], "+", 
      RowBox[{"aH", " ", "bH", " ", "\[Gamma]H"}], "-", 
      RowBox[{"bH", " ", "\[Gamma]H", " ", 
       SqrtBox[
        RowBox[{
         SuperscriptBox["aD", "2"], "-", 
         RowBox[{"2", " ", "aD", " ", "aH"}], "+", 
         SuperscriptBox["aH", "2"], "+", 
         RowBox[{"4", " ", "\[Sigma]"}], "-", 
         RowBox[{"4", " ", "aD", " ", "\[Sigma]"}], "-", 
         RowBox[{"4", " ", "aH", " ", "\[Sigma]"}], "+", 
         RowBox[{"4", " ", "aD", " ", "aH", " ", "\[Sigma]"}]}]]}]}], ")"}]}],
    ",", 
   RowBox[{
    FractionBox["1", "2"], " ", 
    RowBox[{"(", 
     RowBox[{"2", "-", 
      RowBox[{"2", " ", "mH"}], "+", 
      RowBox[{"aD", " ", "bH", " ", "\[Gamma]H"}], "+", 
      RowBox[{"aH", " ", "bH", " ", "\[Gamma]H"}], "+", 
      RowBox[{"bH", " ", "\[Gamma]H", " ", 
       SqrtBox[
        RowBox[{
         SuperscriptBox["aD", "2"], "-", 
         RowBox[{"2", " ", "aD", " ", "aH"}], "+", 
         SuperscriptBox["aH", "2"], "+", 
         RowBox[{"4", " ", "\[Sigma]"}], "-", 
         RowBox[{"4", " ", "aD", " ", "\[Sigma]"}], "-", 
         RowBox[{"4", " ", "aH", " ", "\[Sigma]"}], "+", 
         RowBox[{"4", " ", "aD", " ", "aH", " ", "\[Sigma]"}]}]]}]}], 
     ")"}]}]}], "}"}]], "Output"],

Cell[BoxData[
 RowBox[{"{", 
  RowBox[{
   RowBox[{"1", "-", "mH", "-", 
    RowBox[{"bH", " ", "\[Gamma]H", " ", 
     SqrtBox["\[Sigma]"]}]}], ",", 
   RowBox[{"1", "-", "mH", "+", 
    RowBox[{"bH", " ", "\[Gamma]H", " ", 
     SqrtBox["\[Sigma]"]}]}]}], "}"}]], "Output"]
}, Open  ]]
}, Closed]],

Cell[CellGroupData[{

Cell["\[OpenCurlyDoubleQuote]Ideal\[CloseCurlyDoubleQuote] isomorphic species \
without asexual reproduction", "Subsubsection"],

Cell[CellGroupData[{

Cell[BoxData[{
 RowBox[{"Simplify", "[", 
  RowBox[{
   RowBox[{
    RowBox[{
     RowBox[{
      RowBox[{
       RowBox[{
        RowBox[{
         RowBox[{"eigen", "/.", 
          RowBox[{"\[Gamma]D", "\[Rule]", "\[Gamma]H"}]}], "/.", 
         RowBox[{"bD", "\[Rule]", "bH"}]}], "/.", 
        RowBox[{"mD", "\[Rule]", "mH"}]}], "/.", 
       RowBox[{"aH", "\[Rule]", "0"}]}], "/.", 
      RowBox[{"aD", "\[Rule]", "0"}]}], "/.", 
     RowBox[{"mH", "\[Rule]", 
      RowBox[{"1", "-", "s"}]}]}], "/.", 
    RowBox[{"\[Sigma]", "\[Rule]", 
     FractionBox["1", "2"]}]}], ",", "ParameterAssumption"}], 
  "]"}], "\[IndentingNewLine]", 
 RowBox[{
  RowBox[{
   FractionBox["1", "2"], "*", 
   RowBox[{"(", 
    RowBox[{
     RowBox[{
      SqrtBox["2"], "*", "bH", "*", "\[Gamma]H"}], "+", 
     RowBox[{"2", "*", "s"}]}], ")"}]}], "//", "Simplify"}]}], "Input"],

Cell[BoxData[
 RowBox[{"{", 
  RowBox[{
   RowBox[{"s", "-", 
    FractionBox[
     RowBox[{"bH", " ", "\[Gamma]H"}], 
     SqrtBox["2"]]}], ",", 
   RowBox[{"s", "+", 
    FractionBox[
     RowBox[{"bH", " ", "\[Gamma]H"}], 
     SqrtBox["2"]]}]}], "}"}]], "Output"],

Cell[BoxData[
 RowBox[{"s", "+", 
  FractionBox[
   RowBox[{"bH", " ", "\[Gamma]H"}], 
   SqrtBox["2"]]}]], "Output"]
}, Open  ]],

Cell[CellGroupData[{

Cell[BoxData[{
 RowBox[{"rv", "=", 
  RowBox[{"Simplify", "[", 
   RowBox[{
    RowBox[{"Eigenvectors", "[", "MatL", "]"}], ",", "ParameterAssumption"}], 
   "]"}]}], "\[IndentingNewLine]", 
 RowBox[{"Simplify", "[", 
  RowBox[{
   RowBox[{
    RowBox[{
     RowBox[{"%", "/.", 
      RowBox[{"\[Gamma]D", "\[Rule]", "\[Gamma]H"}]}], "/.", 
     RowBox[{"bD", "\[Rule]", "bH"}]}], "/.", 
    RowBox[{"mD", "\[Rule]", "mH"}]}], ",", "ParameterAssumption"}], 
  "]"}], "\[IndentingNewLine]", 
 RowBox[{"Simplify", "[", 
  RowBox[{
   RowBox[{
    RowBox[{"%", "/.", 
     RowBox[{"aH", "\[Rule]", "0"}]}], "/.", 
    RowBox[{"aD", "\[Rule]", "0"}]}], ",", "ParameterAssumption"}], 
  "]"}]}], "Input"],

Cell[BoxData[
 RowBox[{"{", 
  RowBox[{
   RowBox[{"{", 
    RowBox[{
     RowBox[{"-", 
      RowBox[{
       FractionBox["1", 
        RowBox[{
         RowBox[{"2", " ", "bH", " ", "\[Gamma]D", " ", "\[Sigma]"}], "-", 
         RowBox[{
         "2", " ", "aH", " ", "bH", " ", "\[Gamma]D", " ", "\[Sigma]"}]}]], 
       RowBox[{"(", 
        RowBox[{
         RowBox[{"-", "mD"}], "+", "mH", "+", 
         RowBox[{"aD", " ", "bD", " ", "\[Gamma]D"}], "-", 
         RowBox[{"aH", " ", "bH", " ", "\[Gamma]H"}], "+", 
         RowBox[{"\[Sqrt]", 
          RowBox[{"(", 
           RowBox[{
            SuperscriptBox["mD", "2"], "-", 
            RowBox[{"2", " ", "mD", " ", "mH"}], "+", 
            SuperscriptBox["mH", "2"], "-", 
            RowBox[{"2", " ", "aD", " ", "bD", " ", "mD", " ", "\[Gamma]D"}], 
            "+", 
            RowBox[{"2", " ", "aD", " ", "bD", " ", "mH", " ", "\[Gamma]D"}], 
            "+", 
            RowBox[{
             SuperscriptBox["aD", "2"], " ", 
             SuperscriptBox["bD", "2"], " ", 
             SuperscriptBox["\[Gamma]D", "2"]}], "+", 
            RowBox[{"2", " ", "aH", " ", "bH", " ", "mD", " ", "\[Gamma]H"}], 
            "-", 
            RowBox[{"2", " ", "aH", " ", "bH", " ", "mH", " ", "\[Gamma]H"}], 
            "-", 
            RowBox[{
            "2", " ", "aD", " ", "aH", " ", "bD", " ", "bH", " ", "\[Gamma]D",
              " ", "\[Gamma]H"}], "+", 
            RowBox[{
             SuperscriptBox["aH", "2"], " ", 
             SuperscriptBox["bH", "2"], " ", 
             SuperscriptBox["\[Gamma]H", "2"]}], "+", 
            RowBox[{
            "4", " ", "bD", " ", "bH", " ", "\[Gamma]D", " ", "\[Gamma]H", 
             " ", "\[Sigma]"}], "-", 
            RowBox[{
            "4", " ", "aD", " ", "bD", " ", "bH", " ", "\[Gamma]D", " ", 
             "\[Gamma]H", " ", "\[Sigma]"}], "-", 
            RowBox[{
            "4", " ", "aH", " ", "bD", " ", "bH", " ", "\[Gamma]D", " ", 
             "\[Gamma]H", " ", "\[Sigma]"}], "+", 
            RowBox[{
            "4", " ", "aD", " ", "aH", " ", "bD", " ", "bH", " ", "\[Gamma]D",
              " ", "\[Gamma]H", " ", "\[Sigma]"}]}], ")"}]}]}], ")"}]}]}], 
     ",", "1"}], "}"}], ",", 
   RowBox[{"{", 
    RowBox[{
     RowBox[{
      FractionBox["1", 
       RowBox[{
        RowBox[{"2", " ", "bH", " ", "\[Gamma]D", " ", "\[Sigma]"}], "-", 
        RowBox[{
        "2", " ", "aH", " ", "bH", " ", "\[Gamma]D", " ", "\[Sigma]"}]}]], 
      RowBox[{"(", 
       RowBox[{"mD", "-", "mH", "-", 
        RowBox[{"aD", " ", "bD", " ", "\[Gamma]D"}], "+", 
        RowBox[{"aH", " ", "bH", " ", "\[Gamma]H"}], "+", 
        RowBox[{"\[Sqrt]", 
         RowBox[{"(", 
          RowBox[{
           SuperscriptBox["mD", "2"], "-", 
           RowBox[{"2", " ", "mD", " ", "mH"}], "+", 
           SuperscriptBox["mH", "2"], "-", 
           RowBox[{"2", " ", "aD", " ", "bD", " ", "mD", " ", "\[Gamma]D"}], 
           "+", 
           RowBox[{"2", " ", "aD", " ", "bD", " ", "mH", " ", "\[Gamma]D"}], 
           "+", 
           RowBox[{
            SuperscriptBox["aD", "2"], " ", 
            SuperscriptBox["bD", "2"], " ", 
            SuperscriptBox["\[Gamma]D", "2"]}], "+", 
           RowBox[{"2", " ", "aH", " ", "bH", " ", "mD", " ", "\[Gamma]H"}], 
           "-", 
           RowBox[{"2", " ", "aH", " ", "bH", " ", "mH", " ", "\[Gamma]H"}], 
           "-", 
           RowBox[{
           "2", " ", "aD", " ", "aH", " ", "bD", " ", "bH", " ", "\[Gamma]D", 
            " ", "\[Gamma]H"}], "+", 
           RowBox[{
            SuperscriptBox["aH", "2"], " ", 
            SuperscriptBox["bH", "2"], " ", 
            SuperscriptBox["\[Gamma]H", "2"]}], "+", 
           RowBox[{
           "4", " ", "bD", " ", "bH", " ", "\[Gamma]D", " ", "\[Gamma]H", " ",
             "\[Sigma]"}], "-", 
           RowBox[{
           "4", " ", "aD", " ", "bD", " ", "bH", " ", "\[Gamma]D", " ", 
            "\[Gamma]H", " ", "\[Sigma]"}], "-", 
           RowBox[{
           "4", " ", "aH", " ", "bD", " ", "bH", " ", "\[Gamma]D", " ", 
            "\[Gamma]H", " ", "\[Sigma]"}], "+", 
           RowBox[{
           "4", " ", "aD", " ", "aH", " ", "bD", " ", "bH", " ", "\[Gamma]D", 
            " ", "\[Gamma]H", " ", "\[Sigma]"}]}], ")"}]}]}], ")"}]}], ",", 
     "1"}], "}"}]}], "}"}]], "Output"],

Cell[BoxData[
 RowBox[{"{", 
  RowBox[{
   RowBox[{"{", 
    RowBox[{
     RowBox[{"-", 
      FractionBox[
       RowBox[{"aD", "-", "aH", "+", 
        SqrtBox[
         RowBox[{
          SuperscriptBox["aD", "2"], "-", 
          RowBox[{"2", " ", "aD", " ", "aH"}], "+", 
          SuperscriptBox["aH", "2"], "+", 
          RowBox[{"4", " ", "\[Sigma]"}], "-", 
          RowBox[{"4", " ", "aD", " ", "\[Sigma]"}], "-", 
          RowBox[{"4", " ", "aH", " ", "\[Sigma]"}], "+", 
          RowBox[{"4", " ", "aD", " ", "aH", " ", "\[Sigma]"}]}]]}], 
       RowBox[{
        RowBox[{"2", " ", "\[Sigma]"}], "-", 
        RowBox[{"2", " ", "aH", " ", "\[Sigma]"}]}]]}], ",", "1"}], "}"}], 
   ",", 
   RowBox[{"{", 
    RowBox[{
     RowBox[{"-", 
      FractionBox[
       RowBox[{
        RowBox[{"-", "aD"}], "+", "aH", "+", 
        SqrtBox[
         RowBox[{
          SuperscriptBox["aD", "2"], "-", 
          RowBox[{"2", " ", "aD", " ", "aH"}], "+", 
          SuperscriptBox["aH", "2"], "+", 
          RowBox[{"4", " ", "\[Sigma]"}], "-", 
          RowBox[{"4", " ", "aD", " ", "\[Sigma]"}], "-", 
          RowBox[{"4", " ", "aH", " ", "\[Sigma]"}], "+", 
          RowBox[{"4", " ", "aD", " ", "aH", " ", "\[Sigma]"}]}]]}], 
       RowBox[{"2", " ", 
        RowBox[{"(", 
         RowBox[{
          RowBox[{"-", "1"}], "+", "aH"}], ")"}], " ", "\[Sigma]"}]]}], ",", 
     "1"}], "}"}]}], "}"}]], "Output"],

Cell[BoxData[
 RowBox[{"{", 
  RowBox[{
   RowBox[{"{", 
    RowBox[{
     RowBox[{"-", 
      FractionBox["1", 
       SqrtBox["\[Sigma]"]]}], ",", "1"}], "}"}], ",", 
   RowBox[{"{", 
    RowBox[{
     FractionBox["1", 
      SqrtBox["\[Sigma]"]], ",", "1"}], "}"}]}], "}"}]], "Output"]
}, Open  ]],

Cell[CellGroupData[{

Cell[BoxData[
 RowBox[{"freq", "=", 
  RowBox[{"Simplify", "[", 
   RowBox[{
    RowBox[{
     FractionBox[
      RowBox[{"rv", "[", 
       RowBox[{"[", "2", "]"}], "]"}], 
      RowBox[{"Total", "[", 
       RowBox[{"rv", "[", 
        RowBox[{"[", "2", "]"}], "]"}], "]"}]], "//", "Simplify"}], ",", 
    "ParameterAssumption"}], "]"}]}]], "Input"],

Cell[BoxData[
 RowBox[{"{", 
  RowBox[{
   RowBox[{
    RowBox[{"(", 
     RowBox[{"mD", "-", "mH", "-", 
      RowBox[{"aD", " ", "bD", " ", "\[Gamma]D"}], "+", 
      RowBox[{"aH", " ", "bH", " ", "\[Gamma]H"}], "+", 
      RowBox[{"\[Sqrt]", 
       RowBox[{"(", 
        RowBox[{
         SuperscriptBox["mD", "2"], "+", 
         SuperscriptBox["mH", "2"], "+", 
         RowBox[{"2", " ", "aD", " ", "bD", " ", "mH", " ", "\[Gamma]D"}], 
         "+", 
         RowBox[{
          SuperscriptBox["aD", "2"], " ", 
          SuperscriptBox["bD", "2"], " ", 
          SuperscriptBox["\[Gamma]D", "2"]}], "-", 
         RowBox[{"2", " ", "aH", " ", "bH", " ", "mH", " ", "\[Gamma]H"}], 
         "-", 
         RowBox[{
         "2", " ", "aD", " ", "aH", " ", "bD", " ", "bH", " ", "\[Gamma]D", 
          " ", "\[Gamma]H"}], "+", 
         RowBox[{
          SuperscriptBox["aH", "2"], " ", 
          SuperscriptBox["bH", "2"], " ", 
          SuperscriptBox["\[Gamma]H", "2"]}], "-", 
         RowBox[{"2", " ", "mD", " ", 
          RowBox[{"(", 
           RowBox[{"mH", "+", 
            RowBox[{"aD", " ", "bD", " ", "\[Gamma]D"}], "-", 
            RowBox[{"aH", " ", "bH", " ", "\[Gamma]H"}]}], ")"}]}], "+", 
         RowBox[{
         "4", " ", "bD", " ", "bH", " ", "\[Gamma]D", " ", "\[Gamma]H", " ", 
          "\[Sigma]"}], "-", 
         RowBox[{
         "4", " ", "aD", " ", "bD", " ", "bH", " ", "\[Gamma]D", " ", 
          "\[Gamma]H", " ", "\[Sigma]"}], "-", 
         RowBox[{
         "4", " ", "aH", " ", "bD", " ", "bH", " ", "\[Gamma]D", " ", 
          "\[Gamma]H", " ", "\[Sigma]"}], "+", 
         RowBox[{
         "4", " ", "aD", " ", "aH", " ", "bD", " ", "bH", " ", "\[Gamma]D", 
          " ", "\[Gamma]H", " ", "\[Sigma]"}]}], ")"}]}]}], ")"}], "/", 
    RowBox[{"(", 
     RowBox[{"mD", "-", "mH", "-", 
      RowBox[{"aD", " ", "bD", " ", "\[Gamma]D"}], "+", 
      RowBox[{"aH", " ", "bH", " ", "\[Gamma]H"}], "+", 
      RowBox[{"2", " ", "bH", " ", "\[Gamma]D", " ", "\[Sigma]"}], "-", 
      RowBox[{"2", " ", "aH", " ", "bH", " ", "\[Gamma]D", " ", "\[Sigma]"}], 
      "+", 
      RowBox[{"\[Sqrt]", 
       RowBox[{"(", 
        RowBox[{
         SuperscriptBox["mD", "2"], "+", 
         SuperscriptBox["mH", "2"], "+", 
         RowBox[{"2", " ", "aD", " ", "bD", " ", "mH", " ", "\[Gamma]D"}], 
         "+", 
         RowBox[{
          SuperscriptBox["aD", "2"], " ", 
          SuperscriptBox["bD", "2"], " ", 
          SuperscriptBox["\[Gamma]D", "2"]}], "-", 
         RowBox[{"2", " ", "aH", " ", "bH", " ", "mH", " ", "\[Gamma]H"}], 
         "-", 
         RowBox[{
         "2", " ", "aD", " ", "aH", " ", "bD", " ", "bH", " ", "\[Gamma]D", 
          " ", "\[Gamma]H"}], "+", 
         RowBox[{
          SuperscriptBox["aH", "2"], " ", 
          SuperscriptBox["bH", "2"], " ", 
          SuperscriptBox["\[Gamma]H", "2"]}], "-", 
         RowBox[{"2", " ", "mD", " ", 
          RowBox[{"(", 
           RowBox[{"mH", "+", 
            RowBox[{"aD", " ", "bD", " ", "\[Gamma]D"}], "-", 
            RowBox[{"aH", " ", "bH", " ", "\[Gamma]H"}]}], ")"}]}], "+", 
         RowBox[{
         "4", " ", "bD", " ", "bH", " ", "\[Gamma]D", " ", "\[Gamma]H", " ", 
          "\[Sigma]"}], "-", 
         RowBox[{
         "4", " ", "aD", " ", "bD", " ", "bH", " ", "\[Gamma]D", " ", 
          "\[Gamma]H", " ", "\[Sigma]"}], "-", 
         RowBox[{
         "4", " ", "aH", " ", "bD", " ", "bH", " ", "\[Gamma]D", " ", 
          "\[Gamma]H", " ", "\[Sigma]"}], "+", 
         RowBox[{
         "4", " ", "aD", " ", "aH", " ", "bD", " ", "bH", " ", "\[Gamma]D", 
          " ", "\[Gamma]H", " ", "\[Sigma]"}]}], ")"}]}]}], ")"}]}], ",", 
   RowBox[{"1", "/", 
    RowBox[{"(", 
     RowBox[{"1", "+", 
      RowBox[{
       FractionBox["1", 
        RowBox[{
         RowBox[{"2", " ", "bH", " ", "\[Gamma]D", " ", "\[Sigma]"}], "-", 
         RowBox[{
         "2", " ", "aH", " ", "bH", " ", "\[Gamma]D", " ", "\[Sigma]"}]}]], 
       RowBox[{"(", 
        RowBox[{"mD", "-", "mH", "-", 
         RowBox[{"aD", " ", "bD", " ", "\[Gamma]D"}], "+", 
         RowBox[{"aH", " ", "bH", " ", "\[Gamma]H"}], "+", 
         RowBox[{"\[Sqrt]", 
          RowBox[{"(", 
           RowBox[{
            SuperscriptBox["mD", "2"], "-", 
            RowBox[{"2", " ", "mD", " ", "mH"}], "+", 
            SuperscriptBox["mH", "2"], "-", 
            RowBox[{"2", " ", "aD", " ", "bD", " ", "mD", " ", "\[Gamma]D"}], 
            "+", 
            RowBox[{"2", " ", "aD", " ", "bD", " ", "mH", " ", "\[Gamma]D"}], 
            "+", 
            RowBox[{
             SuperscriptBox["aD", "2"], " ", 
             SuperscriptBox["bD", "2"], " ", 
             SuperscriptBox["\[Gamma]D", "2"]}], "+", 
            RowBox[{"2", " ", "aH", " ", "bH", " ", "mD", " ", "\[Gamma]H"}], 
            "-", 
            RowBox[{"2", " ", "aH", " ", "bH", " ", "mH", " ", "\[Gamma]H"}], 
            "-", 
            RowBox[{
            "2", " ", "aD", " ", "aH", " ", "bD", " ", "bH", " ", "\[Gamma]D",
              " ", "\[Gamma]H"}], "+", 
            RowBox[{
             SuperscriptBox["aH", "2"], " ", 
             SuperscriptBox["bH", "2"], " ", 
             SuperscriptBox["\[Gamma]H", "2"]}], "+", 
            RowBox[{
            "4", " ", "bD", " ", "bH", " ", "\[Gamma]D", " ", "\[Gamma]H", 
             " ", "\[Sigma]"}], "-", 
            RowBox[{
            "4", " ", "aD", " ", "bD", " ", "bH", " ", "\[Gamma]D", " ", 
             "\[Gamma]H", " ", "\[Sigma]"}], "-", 
            RowBox[{
            "4", " ", "aH", " ", "bD", " ", "bH", " ", "\[Gamma]D", " ", 
             "\[Gamma]H", " ", "\[Sigma]"}], "+", 
            RowBox[{
            "4", " ", "aD", " ", "aH", " ", "bD", " ", "bH", " ", "\[Gamma]D",
              " ", "\[Gamma]H", " ", "\[Sigma]"}]}], ")"}]}]}], ")"}]}]}], 
     ")"}]}]}], "}"}]], "Output"]
}, Open  ]],

Cell[CellGroupData[{

Cell[BoxData[{
 RowBox[{"Simplify", "[", 
  RowBox[{
   RowBox[{
    RowBox[{
     RowBox[{
      RowBox[{
       RowBox[{
        RowBox[{"{", 
         RowBox[{
          RowBox[{"freq", "[", 
           RowBox[{"[", "1", "]"}], "]"}], ",", 
          RowBox[{"freq", "[", 
           RowBox[{"[", "2", "]"}], "]"}]}], "}"}], "/.", 
        RowBox[{"\[Gamma]D", "\[Rule]", "\[Gamma]H"}]}], "/.", 
       RowBox[{"bD", "\[Rule]", "bH"}]}], "/.", 
      RowBox[{"mD", "\[Rule]", "mH"}]}], "/.", 
     RowBox[{"aH", "\[Rule]", "0"}]}], "/.", 
    RowBox[{"aD", "\[Rule]", "0"}]}], ",", "ParameterAssumption"}], 
  "]"}], "\[IndentingNewLine]", 
 RowBox[{"Simplify", "[", 
  RowBox[{
   RowBox[{
    RowBox[{
     RowBox[{
      RowBox[{
       RowBox[{
        FractionBox[
         RowBox[{"freq", "[", 
          RowBox[{"[", "2", "]"}], "]"}], 
         RowBox[{"freq", "[", 
          RowBox[{"[", "1", "]"}], "]"}]], "/.", 
        RowBox[{"\[Gamma]D", "\[Rule]", "\[Gamma]H"}]}], "/.", 
       RowBox[{"bD", "\[Rule]", "bH"}]}], "/.", 
      RowBox[{"mD", "\[Rule]", "mH"}]}], "/.", 
     RowBox[{"aH", "\[Rule]", "0"}]}], "/.", 
    RowBox[{"aD", "\[Rule]", "0"}]}], ",", "ParameterAssumption"}], 
  "]"}], "\[IndentingNewLine]", 
 RowBox[{
  RowBox[{"%", "/.", 
   RowBox[{"\[Sigma]", "\[Rule]", 
    FractionBox["1", "2"]}]}], "//", "Simplify"}]}], "Input"],

Cell[BoxData[
 RowBox[{"{", 
  RowBox[{
   FractionBox["1", 
    RowBox[{"1", "+", 
     SqrtBox["\[Sigma]"]}]], ",", 
   FractionBox["\[Sigma]", 
    RowBox[{
     SqrtBox["\[Sigma]"], "+", "\[Sigma]"}]]}], "}"}]], "Output"],

Cell[BoxData[
 SqrtBox["\[Sigma]"]], "Output"],

Cell[BoxData[
 FractionBox["1", 
  SqrtBox["2"]]], "Output"]
}, Open  ]]
}, Closed]],

Cell[CellGroupData[{

Cell["Species without asexual reproduction (obligate sexuality)", \
"Subsubsection"],

Cell[CellGroupData[{

Cell[BoxData[
 RowBox[{"FullSimplify", "[", 
  RowBox[{
   RowBox[{
    RowBox[{
     RowBox[{"freq", "[", 
      RowBox[{"[", "1", "]"}], "]"}], "/.", 
     RowBox[{"aH", "\[Rule]", "0"}]}], "/.", 
    RowBox[{"aD", "\[Rule]", "0"}]}], ",", "ParameterAssumption"}], 
  "]"}]], "Input"],

Cell[BoxData[
 FractionBox[
  RowBox[{"mD", "-", "mH", "-", 
   RowBox[{"2", " ", "bD", " ", "\[Gamma]H"}], "+", 
   SqrtBox[
    RowBox[{
     SuperscriptBox[
      RowBox[{"(", 
       RowBox[{"mD", "-", "mH"}], ")"}], "2"], "+", 
     RowBox[{
     "4", " ", "bD", " ", "bH", " ", "\[Gamma]D", " ", "\[Gamma]H", " ", 
      "\[Sigma]"}]}]]}], 
  RowBox[{"2", " ", 
   RowBox[{"(", 
    RowBox[{"mD", "-", "mH", "-", 
     RowBox[{"bD", " ", "\[Gamma]H"}], "+", 
     RowBox[{"bH", " ", "\[Gamma]D", " ", "\[Sigma]"}]}], ")"}]}]]], "Output"]
}, Open  ]],

Cell[CellGroupData[{

Cell[BoxData[{
 RowBox[{
  RowBox[{
   RowBox[{
    FractionBox[
     RowBox[{
      RowBox[{"(", 
       RowBox[{"mD", "-", "mH"}], ")"}], "-", 
      RowBox[{"2", "*", "wD", "*", "mH"}], "+", 
      SqrtBox[
       RowBox[{
        SuperscriptBox[
         RowBox[{"(", 
          RowBox[{"mD", "-", "mH"}], ")"}], "2"], "+", 
        RowBox[{"4", "*", "wH", "*", "wD", "*", "mH", "*", "mD"}]}]]}], 
     RowBox[{"2", "*", 
      RowBox[{"(", 
       RowBox[{
        RowBox[{"(", 
         RowBox[{"mD", "-", "mH"}], ")"}], "+", 
        RowBox[{"wH", "*", "mD"}], "-", 
        RowBox[{"wD", "*", "mH"}]}], ")"}]}]], "/.", 
    RowBox[{"wH", "\[Rule]", 
     FractionBox[
      RowBox[{"\[Gamma]D", "*", "\[Sigma]", "*", "bH"}], "mD"]}]}], "/.", 
   RowBox[{"wD", "\[Rule]", 
    FractionBox[
     RowBox[{"\[Gamma]H", "*", "bD"}], "mH"]}]}], 
  ";"}], "\[IndentingNewLine]", 
 RowBox[{"FullSimplify", "[", 
  RowBox[{
   RowBox[{
    RowBox[{"(", 
     RowBox[{
      RowBox[{
       RowBox[{"freq", "[", 
        RowBox[{"[", "1", "]"}], "]"}], "/.", 
       RowBox[{"aH", "\[Rule]", "0"}]}], "/.", 
      RowBox[{"aD", "\[Rule]", "0"}]}], ")"}], "-", "%"}], ",", 
   "ParameterAssumption"}], "]"}], "\[IndentingNewLine]"}], "Input"],

Cell[BoxData["0"], "Output"]
}, Open  ]]
}, Closed]],

Cell[CellGroupData[{

Cell["Full model", "Subsubsection"],

Cell[CellGroupData[{

Cell[BoxData[
 RowBox[{"FullSimplify", "[", 
  RowBox[{
   RowBox[{"freq", "[", 
    RowBox[{"[", "1", "]"}], "]"}], ",", "ParameterAssumption"}], 
  "]"}]], "Input"],

Cell[BoxData[
 RowBox[{
  RowBox[{"(", 
   RowBox[{"mD", "-", "mH", "-", 
    RowBox[{"aD", " ", "bD", " ", "\[Gamma]D"}], "-", 
    RowBox[{"2", " ", "bD", " ", "\[Gamma]H"}], "+", 
    RowBox[{"2", " ", "aD", " ", "bD", " ", "\[Gamma]H"}], "+", 
    RowBox[{"aH", " ", "bH", " ", "\[Gamma]H"}], "+", 
    SqrtBox[
     RowBox[{
      SuperscriptBox[
       RowBox[{"(", 
        RowBox[{"mD", "-", "mH", "-", 
         RowBox[{"aD", " ", "bD", " ", "\[Gamma]D"}], "+", 
         RowBox[{"aH", " ", "bH", " ", "\[Gamma]H"}]}], ")"}], "2"], "+", 
      RowBox[{"4", " ", 
       RowBox[{"(", 
        RowBox[{
         RowBox[{"-", "1"}], "+", "aD"}], ")"}], " ", 
       RowBox[{"(", 
        RowBox[{
         RowBox[{"-", "1"}], "+", "aH"}], ")"}], " ", "bD", " ", "bH", " ", 
       "\[Gamma]D", " ", "\[Gamma]H", " ", "\[Sigma]"}]}]]}], ")"}], "/", 
  RowBox[{"(", 
   RowBox[{"2", " ", 
    RowBox[{"(", 
     RowBox[{"mD", "-", "mH", "-", 
      RowBox[{"aD", " ", "bD", " ", "\[Gamma]D"}], "-", 
      RowBox[{"bD", " ", "\[Gamma]H"}], "+", 
      RowBox[{"aD", " ", "bD", " ", "\[Gamma]H"}], "+", 
      RowBox[{"aH", " ", "bH", " ", "\[Gamma]H"}], "-", 
      RowBox[{
       RowBox[{"(", 
        RowBox[{
         RowBox[{"-", "1"}], "+", "aH"}], ")"}], " ", "bH", " ", "\[Gamma]D", 
       " ", "\[Sigma]"}]}], ")"}]}], ")"}]}]], "Output"]
}, Open  ]],

Cell[CellGroupData[{

Cell[BoxData[{
 RowBox[{
  RowBox[{"C1", "=", 
   RowBox[{"mD", "-", "mH", "+", 
    RowBox[{"wHA", "*", "mH"}], "-", 
    RowBox[{"wDA", "*", "mD"}], "-", 
    RowBox[{"2", "*", "wDS", "*", "mH"}]}]}], ";"}], "\[IndentingNewLine]", 
 RowBox[{
  RowBox[{"C2", "=", 
   RowBox[{
    RowBox[{"4", "*", "wDS", "*", "wHS", "*", "mH", "*", "mD"}], "+", 
    SuperscriptBox[
     RowBox[{"(", 
      RowBox[{"mD", "-", "mH", "-", 
       RowBox[{"wDA", "*", "mD"}], "+", 
       RowBox[{"wHA", "*", "mH"}]}], ")"}], "2"]}]}], 
  ";"}], "\[IndentingNewLine]", 
 RowBox[{
  RowBox[{"C3", "=", 
   RowBox[{"2", " ", 
    RowBox[{"(", 
     RowBox[{"mD", "-", "mH", "-", 
      RowBox[{"wDA", "*", "mD"}], "-", 
      RowBox[{"wDS", "*", "mH"}], "+", 
      RowBox[{"wHA", "*", "mH"}], "+", 
      RowBox[{"wHS", "*", "mD"}]}], ")"}]}]}], ";"}], "\[IndentingNewLine]", 
 RowBox[{
  RowBox[{
   RowBox[{
    RowBox[{
     RowBox[{
      FractionBox[
       RowBox[{"C1", "+", 
        SqrtBox["C2"]}], "C3"], "/.", 
      RowBox[{"wHA", "\[Rule]", 
       FractionBox[
        RowBox[{"bH", "*", "aH", "*", "\[Gamma]H"}], "mH"]}]}], "/.", 
     RowBox[{"wDA", "\[Rule]", 
      FractionBox[
       RowBox[{"bD", "*", "aD", "*", "\[Gamma]D"}], "mD"]}]}], "/.", 
    RowBox[{"wHS", "\[Rule]", 
     FractionBox[
      RowBox[{"bH", "*", 
       RowBox[{"(", 
        RowBox[{"1", "-", "aH"}], ")"}], "*", "\[Sigma]", "*", "\[Gamma]D"}], 
      "mD"]}]}], "/.", 
   RowBox[{"wDS", "\[Rule]", 
    FractionBox[
     RowBox[{"bD", "*", 
      RowBox[{"(", 
       RowBox[{"1", "-", "aD"}], ")"}], "*", "\[Gamma]H"}], "mH"]}]}], 
  ";"}], "\[IndentingNewLine]", 
 RowBox[{"FullSimplify", "[", 
  RowBox[{
   RowBox[{
    RowBox[{"freq", "[", 
     RowBox[{"[", "1", "]"}], "]"}], "-", "%"}], ",", "ParameterAssumption"}],
   "]"}], "\[IndentingNewLine]"}], "Input"],

Cell[BoxData["0"], "Output"]
}, Open  ]],

Cell[CellGroupData[{

Cell[BoxData[{
 RowBox[{
  RowBox[{"Eq3", "=", 
   RowBox[{
    RowBox[{
     RowBox[{
      RowBox[{
       RowBox[{
        RowBox[{"(", 
         RowBox[{"mD", "-", "mH", "+", 
          RowBox[{"wHA", "*", "mH"}], "+", 
          RowBox[{"wDA", "*", "mD"}], "-", 
          RowBox[{"2", "*", 
           RowBox[{"(", 
            RowBox[{
             RowBox[{"wDS", "*", "mH"}], "+", 
             RowBox[{"wDA", "*", "mD"}]}], ")"}]}], "+", 
          SqrtBox[
           RowBox[{
            RowBox[{"4", "*", "wHS", "*", "wDS", "*", "mH", "*", "mD"}], "+", 
            
            SuperscriptBox[
             RowBox[{"(", 
              RowBox[{"mD", "-", "mH", "+", 
               RowBox[{"wHA", "*", "mH"}], "-", 
               RowBox[{"wDA", "*", "mD"}]}], ")"}], "2"]}]]}], ")"}], "/", 
        RowBox[{"(", 
         RowBox[{"2", "*", 
          RowBox[{"(", 
           RowBox[{"mD", "-", "mH", "+", 
            RowBox[{"wHA", "*", "mH"}], "+", 
            RowBox[{"wHS", "*", "mD"}], "-", 
            RowBox[{"wDA", "*", "mD"}], "-", 
            RowBox[{"wDS", "*", "mH"}]}], ")"}]}], ")"}]}], "/.", 
       RowBox[{"wHA", "\[Rule]", 
        FractionBox[
         RowBox[{"bH", "*", "aH", "*", "\[Gamma]H"}], "mH"]}]}], "/.", 
      RowBox[{"wDA", "\[Rule]", 
       FractionBox[
        RowBox[{"bD", "*", "aD", "*", "\[Gamma]D"}], "mD"]}]}], "/.", 
     RowBox[{"wHS", "\[Rule]", 
      FractionBox[
       RowBox[{"bH", "*", 
        RowBox[{"(", 
         RowBox[{"1", "-", "aH"}], ")"}], "*", "\[Sigma]", "*", "\[Gamma]D"}],
        "mD"]}]}], "/.", 
    RowBox[{"wDS", "\[Rule]", 
     FractionBox[
      RowBox[{"bD", "*", 
       RowBox[{"(", 
        RowBox[{"1", "-", "aD"}], ")"}], "*", "\[Gamma]H"}], "mH"]}]}]}], 
  ";"}], "\[IndentingNewLine]", 
 RowBox[{"FullSimplify", "[", 
  RowBox[{
   RowBox[{
    RowBox[{"freq", "[", 
     RowBox[{"[", "1", "]"}], "]"}], "-", "Eq3"}], ",", 
   "ParameterAssumption"}], "]"}], "\[IndentingNewLine]"}], "Input"],

Cell[BoxData["0"], "Output"]
}, Open  ]]
}, Closed]]
}, Open  ]],

Cell[CellGroupData[{

Cell["Appendix B (fully sexual species with density dependence)", "Subsection"],

Cell[CellGroupData[{

Cell["Setting", "Subsubsection"],

Cell[BoxData[
 RowBox[{
  RowBox[{"ParameterAssumption", "=", 
   RowBox[{
    RowBox[{"\[Gamma]H", ">", "0"}], "&&", 
    RowBox[{"\[Gamma]D", ">", "0"}], "&&", 
    RowBox[{"bH", ">", "0"}], "&&", 
    RowBox[{"bD", ">", "0"}], "&&", 
    RowBox[{"mH", ">", "0"}], "&&", 
    RowBox[{"mD", ">", "0"}], "&&", 
    RowBox[{"\[Sigma]", ">", "0"}], "&&", 
    RowBox[{"\[Sigma]", "<", 
     FractionBox["1", "2"]}], "&&", 
    RowBox[{"\[Delta]", ">", "0"}], "&&", 
    RowBox[{"wH", ">", "0"}], "&&", 
    RowBox[{"wD", ">", "0"}]}]}], ";"}]], "Input"],

Cell[BoxData[{
 RowBox[{
  RowBox[{"Eq2aS", "=", 
   RowBox[{
    RowBox[{
     RowBox[{
      RowBox[{"\[Gamma]H", "*", "fai"}], "-", 
      RowBox[{"mH", "*", 
       RowBox[{"(", 
        RowBox[{"1", "+", 
         RowBox[{"\[Delta]", "*", 
          RowBox[{"(", 
           RowBox[{"Hap", "+", "Dip"}], ")"}]}]}], ")"}], "*", "Hap"}]}], "/.", 
     RowBox[{"fai", "\[Rule]", 
      RowBox[{"bD", "*", "Dip"}]}]}], "/.", 
    RowBox[{"f", "\[Rule]", 
     RowBox[{"2", "*", "\[Sigma]"}]}]}]}], ";"}], "\[IndentingNewLine]", 
 RowBox[{
  RowBox[{"Eq2bS", "=", 
   RowBox[{
    RowBox[{
     RowBox[{
      RowBox[{"\[Gamma]D", "*", "psi"}], "-", 
      RowBox[{"mD", "*", 
       RowBox[{"(", 
        RowBox[{"1", "+", 
         RowBox[{"\[Delta]", "*", 
          RowBox[{"(", 
           RowBox[{"Hap", "+", "Dip"}], ")"}]}]}], ")"}], "*", "Dip"}]}], "/.", 
     RowBox[{"psi", "\[Rule]", 
      RowBox[{
       FractionBox[
        RowBox[{"f", "*", "bH"}], "2"], "*", "Hap"}]}]}], "/.", 
    RowBox[{"f", "\[Rule]", 
     RowBox[{"2", "*", "\[Sigma]"}]}]}]}], ";"}]}], "Input"]
}, Closed]],

Cell[CellGroupData[{

Cell["\[OpenCurlyDoubleQuote]Ideal\[CloseCurlyDoubleQuote] isomorphic \
species", "Subsubsection"],

Cell[CellGroupData[{

Cell[BoxData[{
 RowBox[{
  RowBox[{"Solve", "[", 
   RowBox[{
    RowBox[{
     RowBox[{"Eq2aS", "\[Equal]", "0"}], "&&", 
     RowBox[{"Eq2bS", "\[Equal]", "0"}]}], ",", 
    RowBox[{"{", 
     RowBox[{"Hap", ",", "Dip"}], "}"}]}], "]"}], 
  ";"}], "\[IndentingNewLine]", 
 RowBox[{"solS", "=", 
  RowBox[{"FullSimplify", "[", 
   RowBox[{"%", ",", "ParameterAssumption"}], "]"}]}]}], "Input"],

Cell[BoxData[
 RowBox[{"{", 
  RowBox[{
   RowBox[{"{", 
    RowBox[{
     RowBox[{"Hap", "\[Rule]", "0"}], ",", 
     RowBox[{"Dip", "\[Rule]", "0"}]}], "}"}], ",", 
   RowBox[{"{", 
    RowBox[{
     RowBox[{"Hap", "\[Rule]", 
      FractionBox[
       RowBox[{
        RowBox[{"bD", " ", "mD", " ", "mH", " ", "\[Gamma]H"}], "+", 
        RowBox[{
        "bD", " ", "bH", " ", "mH", " ", "\[Gamma]D", " ", "\[Gamma]H", " ", 
         "\[Sigma]"}], "+", 
        RowBox[{
         RowBox[{"(", 
          RowBox[{"mH", "+", 
           RowBox[{"bD", " ", "\[Gamma]H"}]}], ")"}], " ", 
         SqrtBox[
          RowBox[{
          "bD", " ", "bH", " ", "mD", " ", "mH", " ", "\[Gamma]D", " ", 
           "\[Gamma]H", " ", "\[Sigma]"}]]}]}], 
       RowBox[{"mH", " ", "\[Delta]", " ", 
        RowBox[{"(", 
         RowBox[{
          RowBox[{
           RowBox[{"-", "bD"}], " ", "mD", " ", "\[Gamma]H"}], "+", 
          RowBox[{"bH", " ", "mH", " ", "\[Gamma]D", " ", "\[Sigma]"}]}], 
         ")"}]}]]}], ",", 
     RowBox[{"Dip", "\[Rule]", 
      FractionBox[
       RowBox[{
        SqrtBox[
         RowBox[{"bD", " ", "bH", " ", 
          SuperscriptBox["mD", "3"], " ", "mH", " ", "\[Gamma]D", " ", 
          "\[Gamma]H", " ", "\[Sigma]"}]], "+", 
        RowBox[{"bH", " ", "\[Gamma]D", " ", "\[Sigma]", " ", 
         RowBox[{"(", 
          RowBox[{
           RowBox[{"mD", " ", 
            RowBox[{"(", 
             RowBox[{"mH", "+", 
              RowBox[{"bD", " ", "\[Gamma]H"}]}], ")"}]}], "+", 
           SqrtBox[
            RowBox[{
            "bD", " ", "bH", " ", "mD", " ", "mH", " ", "\[Gamma]D", " ", 
             "\[Gamma]H", " ", "\[Sigma]"}]]}], ")"}]}]}], 
       RowBox[{"mD", " ", "\[Delta]", " ", 
        RowBox[{"(", 
         RowBox[{
          RowBox[{"bD", " ", "mD", " ", "\[Gamma]H"}], "-", 
          RowBox[{"bH", " ", "mH", " ", "\[Gamma]D", " ", "\[Sigma]"}]}], 
         ")"}]}]]}]}], "}"}], ",", 
   RowBox[{"{", 
    RowBox[{
     RowBox[{"Hap", "\[Rule]", 
      FractionBox[
       RowBox[{
        RowBox[{"bD", " ", "mD", " ", "mH", " ", "\[Gamma]H"}], "+", 
        RowBox[{
        "bD", " ", "bH", " ", "mH", " ", "\[Gamma]D", " ", "\[Gamma]H", " ", 
         "\[Sigma]"}], "-", 
        RowBox[{
         RowBox[{"(", 
          RowBox[{"mH", "+", 
           RowBox[{"bD", " ", "\[Gamma]H"}]}], ")"}], " ", 
         SqrtBox[
          RowBox[{
          "bD", " ", "bH", " ", "mD", " ", "mH", " ", "\[Gamma]D", " ", 
           "\[Gamma]H", " ", "\[Sigma]"}]]}]}], 
       RowBox[{"mH", " ", "\[Delta]", " ", 
        RowBox[{"(", 
         RowBox[{
          RowBox[{
           RowBox[{"-", "bD"}], " ", "mD", " ", "\[Gamma]H"}], "+", 
          RowBox[{"bH", " ", "mH", " ", "\[Gamma]D", " ", "\[Sigma]"}]}], 
         ")"}]}]]}], ",", 
     RowBox[{"Dip", "\[Rule]", 
      FractionBox[
       RowBox[{
        RowBox[{
         RowBox[{"-", "mD"}], " ", 
         SqrtBox[
          RowBox[{
          "bD", " ", "bH", " ", "mD", " ", "mH", " ", "\[Gamma]D", " ", 
           "\[Gamma]H", " ", "\[Sigma]"}]]}], "+", 
        RowBox[{"bH", " ", "\[Gamma]D", " ", "\[Sigma]", " ", 
         RowBox[{"(", 
          RowBox[{
           RowBox[{"mD", " ", 
            RowBox[{"(", 
             RowBox[{"mH", "+", 
              RowBox[{"bD", " ", "\[Gamma]H"}]}], ")"}]}], "-", 
           SqrtBox[
            RowBox[{
            "bD", " ", "bH", " ", "mD", " ", "mH", " ", "\[Gamma]D", " ", 
             "\[Gamma]H", " ", "\[Sigma]"}]]}], ")"}]}]}], 
       RowBox[{"mD", " ", "\[Delta]", " ", 
        RowBox[{"(", 
         RowBox[{
          RowBox[{"bD", " ", "mD", " ", "\[Gamma]H"}], "-", 
          RowBox[{"bH", " ", "mH", " ", "\[Gamma]D", " ", "\[Sigma]"}]}], 
         ")"}]}]]}]}], "}"}]}], "}"}]], "Output"]
}, Open  ]],

Cell[CellGroupData[{

Cell[BoxData[{
 RowBox[{
  RowBox[{"IsomorphicCondition", "=", 
   RowBox[{"{", 
    RowBox[{
     RowBox[{"\[Alpha]", "\[Rule]", "1"}], ",", 
     RowBox[{"\[Beta]", "\[Rule]", "1"}], ",", 
     RowBox[{"\[Gamma]D", "\[Rule]", "\[Gamma]H"}], ",", 
     RowBox[{"bD", "\[Rule]", "bH"}], ",", 
     RowBox[{"mD", "\[Rule]", "mH"}]}], "}"}]}], ";"}], "\[IndentingNewLine]", 
 RowBox[{"solSIC", "=", 
  RowBox[{"FullSimplify", "[", 
   RowBox[{
    RowBox[{"solS", "/.", "IsomorphicCondition"}], ",", 
    "ParameterAssumption"}], "]"}]}]}], "Input"],

Cell[BoxData[
 RowBox[{"{", 
  RowBox[{
   RowBox[{"{", 
    RowBox[{
     RowBox[{"Hap", "\[Rule]", "0"}], ",", 
     RowBox[{"Dip", "\[Rule]", "0"}]}], "}"}], ",", 
   RowBox[{"{", 
    RowBox[{
     RowBox[{"Hap", "\[Rule]", 
      RowBox[{"-", 
       FractionBox[
        RowBox[{"mH", "+", 
         RowBox[{"bH", " ", "\[Gamma]H", " ", 
          SqrtBox["\[Sigma]"]}]}], 
        RowBox[{
         RowBox[{"mH", " ", "\[Delta]"}], "-", 
         RowBox[{"mH", " ", "\[Delta]", " ", 
          SqrtBox["\[Sigma]"]}]}]]}]}], ",", 
     RowBox[{"Dip", "\[Rule]", 
      FractionBox[
       RowBox[{
        RowBox[{"mH", " ", 
         SqrtBox["\[Sigma]"]}], "+", 
        RowBox[{"bH", " ", "\[Gamma]H", " ", "\[Sigma]"}]}], 
       RowBox[{
        RowBox[{"mH", " ", "\[Delta]"}], "-", 
        RowBox[{"mH", " ", "\[Delta]", " ", 
         SqrtBox["\[Sigma]"]}]}]]}]}], "}"}], ",", 
   RowBox[{"{", 
    RowBox[{
     RowBox[{"Hap", "\[Rule]", 
      RowBox[{"-", 
       FractionBox[
        RowBox[{"mH", "-", 
         RowBox[{"bH", " ", "\[Gamma]H", " ", 
          SqrtBox["\[Sigma]"]}]}], 
        RowBox[{
         RowBox[{"mH", " ", "\[Delta]"}], "+", 
         RowBox[{"mH", " ", "\[Delta]", " ", 
          SqrtBox["\[Sigma]"]}]}]]}]}], ",", 
     RowBox[{"Dip", "\[Rule]", 
      RowBox[{"-", 
       FractionBox[
        RowBox[{
         RowBox[{"mH", " ", 
          SqrtBox["\[Sigma]"]}], "-", 
         RowBox[{"bH", " ", "\[Gamma]H", " ", "\[Sigma]"}]}], 
        RowBox[{
         RowBox[{"mH", " ", "\[Delta]"}], "+", 
         RowBox[{"mH", " ", "\[Delta]", " ", 
          SqrtBox["\[Sigma]"]}]}]]}]}]}], "}"}]}], "}"}]], "Output"]
}, Open  ]],

Cell[CellGroupData[{

Cell[BoxData[
 RowBox[{"FullSimplify", "[", 
  RowBox[{
   RowBox[{
    RowBox[{
     FractionBox["Hap", 
      RowBox[{"Hap", "+", "Dip"}]], "/.", 
     RowBox[{"solS", "[", 
      RowBox[{"[", "3", "]"}], "]"}]}], "/.", "IsomorphicCondition"}], ",", 
   "ParameterAssumption"}], "]"}]], "Input"],

Cell[BoxData[
 FractionBox["1", 
  RowBox[{"1", "+", 
   SqrtBox["\[Sigma]"]}]]], "Output"]
}, Open  ]],

Cell[CellGroupData[{

Cell[BoxData[
 RowBox[{"FullSimplify", "[", 
  RowBox[{
   RowBox[{
    RowBox[{"Eigenvalues", "[", 
     RowBox[{
      RowBox[{
       RowBox[{"(", GridBox[{
          {
           RowBox[{"D", "[", 
            RowBox[{"Eq2aS", ",", "Hap"}], "]"}], 
           RowBox[{"D", "[", 
            RowBox[{"Eq2aS", ",", "Dip"}], "]"}]},
          {
           RowBox[{"D", "[", 
            RowBox[{"Eq2bS", ",", "Hap"}], "]"}], 
           RowBox[{"D", "[", 
            RowBox[{"Eq2bS", ",", "Dip"}], "]"}]}
         }], ")"}], "/.", 
       RowBox[{"Hap", "\[Rule]", "0"}]}], "/.", 
      RowBox[{"Dip", "\[Rule]", "0"}]}], "]"}], "/.", "IsomorphicCondition"}],
    ",", "ParameterAssumption"}], "]"}]], "Input"],

Cell[BoxData[
 RowBox[{"{", 
  RowBox[{
   RowBox[{
    RowBox[{"-", "mH"}], "-", 
    RowBox[{"bH", " ", "\[Gamma]H", " ", 
     SqrtBox["\[Sigma]"]}]}], ",", 
   RowBox[{
    RowBox[{"-", "mH"}], "+", 
    RowBox[{"bH", " ", "\[Gamma]H", " ", 
     SqrtBox["\[Sigma]"]}]}]}], "}"}]], "Output"]
}, Open  ]],

Cell[CellGroupData[{

Cell[BoxData[
 RowBox[{"FullSimplify", "[", 
  RowBox[{
   RowBox[{
    RowBox[{"Eigenvalues", "[", 
     RowBox[{
      RowBox[{"(", GridBox[{
         {
          RowBox[{"D", "[", 
           RowBox[{"Eq2aS", ",", "Hap"}], "]"}], 
          RowBox[{"D", "[", 
           RowBox[{"Eq2aS", ",", "Dip"}], "]"}]},
         {
          RowBox[{"D", "[", 
           RowBox[{"Eq2bS", ",", "Hap"}], "]"}], 
          RowBox[{"D", "[", 
           RowBox[{"Eq2bS", ",", "Dip"}], "]"}]}
        }], ")"}], "/.", 
      RowBox[{"solS", "[", 
       RowBox[{"[", "3", "]"}], "]"}]}], "]"}], "/.", "IsomorphicCondition"}],
    ",", "ParameterAssumption"}], "]"}]], "Input"],

Cell[BoxData[
 RowBox[{"{", 
  RowBox[{
   RowBox[{
    RowBox[{"-", "2"}], " ", "bH", " ", "\[Gamma]H", " ", 
    SqrtBox["\[Sigma]"]}], ",", 
   RowBox[{"mH", "-", 
    RowBox[{"bH", " ", "\[Gamma]H", " ", 
     SqrtBox["\[Sigma]"]}]}]}], "}"}]], "Output"]
}, Open  ]]
}, Closed]],

Cell[CellGroupData[{

Cell["Strict case", "Subsubsection"],

Cell[TextData[{
 "Here we consider the transformation of parameter, ",
 Cell[BoxData[
  RowBox[{"wH", "=", 
   FractionBox[
    RowBox[{"b", "*", "\[Sigma]", "*", "g"}], "\[Delta]"]}]],
  CellChangeTimes->{{3.81587846293972*^9, 3.8158784761085777`*^9}}],
 " and ",
 Cell[BoxData[
  RowBox[{"wD", "=", 
   FractionBox[
    RowBox[{"a", "*", "f"}], "\[Gamma]"]}]],
  CellChangeTimes->{{3.81587846293972*^9, 3.8158784761085777`*^9}}],
 "."
}], "Text"],

Cell[CellGroupData[{

Cell[BoxData[{
 RowBox[{"FullSimplify", "[", 
  RowBox[{
   RowBox[{
    RowBox[{
     RowBox[{"Hap", "/.", 
      RowBox[{"solS", "[", 
       RowBox[{"[", "3", "]"}], "]"}]}], "/.", 
     RowBox[{"mD", "\[Rule]", 
      FractionBox[
       RowBox[{"\[Gamma]D", "*", "\[Sigma]", "*", "bH"}], "wH"]}]}], "/.", 
    RowBox[{"mH", "\[Rule]", 
     FractionBox[
      RowBox[{"\[Gamma]H", "*", "bD"}], "wD"]}]}], ",", 
   RowBox[{"ParameterAssumption", "&&", 
    RowBox[{"0", "<", "wH"}], "&&", 
    RowBox[{"0", "<", "wD"}]}]}], "]"}], "\[IndentingNewLine]", 
 RowBox[{"FullSimplify", "[", 
  RowBox[{
   RowBox[{
    RowBox[{
     RowBox[{"Dip", "/.", 
      RowBox[{"solS", "[", 
       RowBox[{"[", "3", "]"}], "]"}]}], "/.", 
     RowBox[{"mD", "\[Rule]", 
      FractionBox[
       RowBox[{"\[Gamma]D", "*", "\[Sigma]", "*", "bH"}], "wH"]}]}], "/.", 
    RowBox[{"mH", "\[Rule]", 
     FractionBox[
      RowBox[{"\[Gamma]H", "*", "bD"}], "wD"]}]}], ",", 
   RowBox[{"ParameterAssumption", "&&", 
    RowBox[{"0", "<", "wH"}], "&&", 
    RowBox[{"0", "<", "wD"}]}]}], "]"}]}], "Input"],

Cell[BoxData[
 FractionBox[
  RowBox[{
   RowBox[{"-", 
    SqrtBox["wD"]}], "+", 
   RowBox[{"wD", " ", 
    SqrtBox["wH"]}]}], 
  RowBox[{
   RowBox[{"(", 
    RowBox[{
     SqrtBox["wD"], "+", 
     SqrtBox["wH"]}], ")"}], " ", "\[Delta]"}]]], "Output"],

Cell[BoxData[
 FractionBox[
  RowBox[{
   RowBox[{"-", 
    SqrtBox["wH"]}], "+", 
   RowBox[{
    SqrtBox["wD"], " ", "wH"}]}], 
  RowBox[{
   RowBox[{"(", 
    RowBox[{
     SqrtBox["wD"], "+", 
     SqrtBox["wH"]}], ")"}], " ", "\[Delta]"}]]], "Output"]
}, Open  ]],

Cell[CellGroupData[{

Cell[BoxData[{
 RowBox[{
  RowBox[{"EqB2h", "=", 
   FractionBox[
    RowBox[{
     SqrtBox["wD"], "*", 
     RowBox[{"(", 
      RowBox[{
       SqrtBox[
        RowBox[{"wH", "*", "wD"}]], "-", "1"}], ")"}]}], 
    RowBox[{"\[Delta]", "*", 
     RowBox[{"(", 
      RowBox[{
       SqrtBox["wH"], "+", 
       SqrtBox["wD"]}], ")"}]}]]}], ";"}], "\[IndentingNewLine]", 
 RowBox[{
  RowBox[{"FullSimplify", "[", 
   RowBox[{
    RowBox[{
     RowBox[{
      RowBox[{"Hap", "/.", 
       RowBox[{"solS", "[", 
        RowBox[{"[", "3", "]"}], "]"}]}], "/.", 
      RowBox[{"mD", "\[Rule]", 
       FractionBox[
        RowBox[{"\[Gamma]D", "*", "\[Sigma]", "*", "bH"}], "wH"]}]}], "/.", 
     RowBox[{"mH", "\[Rule]", 
      FractionBox[
       RowBox[{"\[Gamma]H", "*", "bD"}], "wD"]}]}], ",", 
    "ParameterAssumption"}], "]"}], ";"}], "\[IndentingNewLine]", 
 RowBox[{"FullSimplify", "[", 
  RowBox[{
   RowBox[{"%", "-", "%%"}], ",", 
   RowBox[{
    RowBox[{"0", "<", "wH"}], "&&", 
    RowBox[{"0", "<", "wD"}]}]}], "]"}]}], "Input"],

Cell[BoxData["0"], "Output"]
}, Open  ]],

Cell[CellGroupData[{

Cell[BoxData[{
 RowBox[{
  RowBox[{"EqB2d", "=", 
   FractionBox[
    RowBox[{
     SqrtBox["wH"], "*", 
     RowBox[{"(", 
      RowBox[{
       SqrtBox[
        RowBox[{"wH", "*", "wD"}]], "-", "1"}], ")"}]}], 
    RowBox[{"\[Delta]", "*", 
     RowBox[{"(", 
      RowBox[{
       SqrtBox["wH"], "+", 
       SqrtBox["wD"]}], ")"}]}]]}], ";"}], "\[IndentingNewLine]", 
 RowBox[{
  RowBox[{"FullSimplify", "[", 
   RowBox[{
    RowBox[{
     RowBox[{
      RowBox[{"Dip", "/.", 
       RowBox[{"solS", "[", 
        RowBox[{"[", "3", "]"}], "]"}]}], "/.", 
      RowBox[{"mD", "\[Rule]", 
       FractionBox[
        RowBox[{"\[Gamma]D", "*", "\[Sigma]", "*", "bH"}], "wH"]}]}], "/.", 
     RowBox[{"mH", "\[Rule]", 
      FractionBox[
       RowBox[{"\[Gamma]H", "*", "bD"}], "wD"]}]}], ",", 
    "ParameterAssumption"}], "]"}], ";"}], "\[IndentingNewLine]", 
 RowBox[{"FullSimplify", "[", 
  RowBox[{
   RowBox[{"%", "-", "%%"}], ",", 
   RowBox[{
    RowBox[{"0", "<", "wH"}], "&&", 
    RowBox[{"0", "<", "wD"}]}]}], "]"}]}], "Input"],

Cell[BoxData["0"], "Output"]
}, Open  ]],

Cell[CellGroupData[{

Cell[BoxData[
 RowBox[{"total", "=", 
  RowBox[{"FullSimplify", "[", 
   RowBox[{
    RowBox[{
     RowBox[{
      RowBox[{
       RowBox[{"Hap", "+", "Dip"}], "/.", 
       RowBox[{"solS", "[", 
        RowBox[{"[", "3", "]"}], "]"}]}], "/.", 
      RowBox[{"mD", "\[Rule]", 
       FractionBox[
        RowBox[{"\[Gamma]D", "*", "\[Sigma]", "*", "bH"}], "wH"]}]}], "/.", 
     RowBox[{"mH", "\[Rule]", 
      FractionBox[
       RowBox[{"\[Gamma]H", "*", "bD"}], "wD"]}]}], ",", 
    "ParameterAssumption"}], "]"}]}]], "Input"],

Cell[BoxData[
 FractionBox[
  RowBox[{
   RowBox[{"-", "1"}], "+", 
   SqrtBox[
    RowBox[{"wD", " ", "wH"}]]}], "\[Delta]"]], "Output"]
}, Open  ]],

Cell[CellGroupData[{

Cell[BoxData[
 RowBox[{"ratio", "=", 
  RowBox[{"FullSimplify", "[", 
   RowBox[{
    RowBox[{
     RowBox[{
      RowBox[{
       FractionBox["Hap", 
        RowBox[{"Hap", "+", "Dip"}]], "/.", 
       RowBox[{"solS", "[", 
        RowBox[{"[", "3", "]"}], "]"}]}], "/.", 
      RowBox[{"mD", "\[Rule]", 
       FractionBox[
        RowBox[{"\[Gamma]D", "*", "\[Sigma]", "*", "bH"}], "wH"]}]}], "/.", 
     RowBox[{"mH", "\[Rule]", 
      FractionBox[
       RowBox[{"\[Gamma]H", "*", "bD"}], "wD"]}]}], ",", 
    "ParameterAssumption"}], "]"}]}]], "Input"],

Cell[BoxData[
 FractionBox["wD", 
  RowBox[{"wD", "+", 
   SqrtBox[
    RowBox[{"wD", " ", "wH"}]]}]]], "Output"]
}, Open  ]],

Cell[CellGroupData[{

Cell[BoxData[{
 RowBox[{
  FractionBox[
   SqrtBox["wD"], 
   RowBox[{
    SqrtBox["wH"], "+", 
    SqrtBox["wD"]}]], ";"}], "\[IndentingNewLine]", 
 RowBox[{"Simplify", "[", 
  RowBox[{
   RowBox[{"PowerExpand", "[", 
    RowBox[{"%", "-", "ratio"}], "]"}], ",", "ParameterAssumption"}], 
  "]"}]}], "Input"],

Cell[BoxData["0"], "Output"]
}, Open  ]],

Cell[CellGroupData[{

Cell[BoxData[{
 RowBox[{
  RowBox[{
   RowBox[{
    RowBox[{
     FractionBox[
      SqrtBox["wD"], 
      RowBox[{
       SqrtBox["wH"], "+", 
       SqrtBox["wD"]}]], "/.", 
     RowBox[{"wH", "\[Rule]", 
      FractionBox[
       RowBox[{"\[Gamma]D", "*", "\[Sigma]", "*", "bH"}], "mD"]}]}], "/.", 
    RowBox[{"wD", "\[Rule]", 
     FractionBox[
      RowBox[{"\[Gamma]H", "*", "bD"}], "mH"]}]}], "//", "Simplify"}], 
  ";"}], "\[IndentingNewLine]", 
 RowBox[{
  FractionBox[
   RowBox[{
    SqrtBox[
     RowBox[{"\[Gamma]H", "*", "bD"}]], "*", 
    SqrtBox["mD"]}], 
   RowBox[{
    RowBox[{
     SqrtBox[
      RowBox[{"\[Gamma]D", "*", "\[Sigma]", "*", "bH"}]], "*", 
     SqrtBox["mH"]}], "+", 
    RowBox[{
     SqrtBox[
      RowBox[{"\[Gamma]H", "*", "bD"}]], "*", 
     SqrtBox["mD"]}]}]], ";"}], "\[IndentingNewLine]", 
 RowBox[{"FullSimplify", "[", 
  RowBox[{
   RowBox[{"Expand", "[", 
    RowBox[{"%", "-", "%%"}], "]"}], ",", "ParameterAssumption"}], 
  "]"}]}], "Input"],

Cell[BoxData["0"], "Output"]
}, Open  ]]
}, Closed]],

Cell[CellGroupData[{

Cell["Stability analysis of the trivial equilibrium", "Subsubsection"],

Cell[CellGroupData[{

Cell[BoxData[{
 RowBox[{
  RowBox[{
   RowBox[{
    RowBox[{"(", GridBox[{
       {
        RowBox[{"D", "[", 
         RowBox[{"Eq2aS", ",", "Hap"}], "]"}], 
        RowBox[{"D", "[", 
         RowBox[{"Eq2aS", ",", "Dip"}], "]"}]},
       {
        RowBox[{"D", "[", 
         RowBox[{"Eq2bS", ",", "Hap"}], "]"}], 
        RowBox[{"D", "[", 
         RowBox[{"Eq2bS", ",", "Dip"}], "]"}]}
      }], ")"}], "/.", 
    RowBox[{"Hap", "\[Rule]", "0"}]}], "/.", 
   RowBox[{"Dip", "\[Rule]", "0"}]}], ";"}], "\[IndentingNewLine]", 
 RowBox[{"%", "//", "MatrixForm"}]}], "Input"],

Cell[BoxData[
 TagBox[
  RowBox[{"(", "\[NoBreak]", GridBox[{
     {
      RowBox[{"-", "mH"}], 
      RowBox[{"bD", " ", "\[Gamma]H"}]},
     {
      RowBox[{"bH", " ", "\[Gamma]D", " ", "\[Sigma]"}], 
      RowBox[{"-", "mD"}]}
    },
    GridBoxAlignment->{
     "Columns" -> {{Center}}, "ColumnsIndexed" -> {}, "Rows" -> {{Baseline}}, 
      "RowsIndexed" -> {}},
    GridBoxSpacings->{"Columns" -> {
        Offset[0.27999999999999997`], {
         Offset[0.7]}, 
        Offset[0.27999999999999997`]}, "ColumnsIndexed" -> {}, "Rows" -> {
        Offset[0.2], {
         Offset[0.4]}, 
        Offset[0.2]}, "RowsIndexed" -> {}}], "\[NoBreak]", ")"}],
  Function[BoxForm`e$, 
   MatrixForm[BoxForm`e$]]]], "Output"]
}, Open  ]],

Cell[CellGroupData[{

Cell[BoxData[{
 RowBox[{"tr", "=", 
  RowBox[{
   RowBox[{
    RowBox[{
     RowBox[{"D", "[", 
      RowBox[{"Eq2aS", ",", "Hap"}], "]"}], "+", 
     RowBox[{"D", "[", 
      RowBox[{"Eq2bS", ",", "Dip"}], "]"}]}], "/.", 
    RowBox[{"Hap", "\[Rule]", "0"}]}], "/.", 
   RowBox[{"Dip", "\[Rule]", "0"}]}]}], "\[IndentingNewLine]", 
 RowBox[{"det", "=", 
  RowBox[{"Det", "[", 
   RowBox[{
    RowBox[{
     RowBox[{"(", GridBox[{
        {
         RowBox[{"D", "[", 
          RowBox[{"Eq2aS", ",", "Hap"}], "]"}], 
         RowBox[{"D", "[", 
          RowBox[{"Eq2aS", ",", "Dip"}], "]"}]},
        {
         RowBox[{"D", "[", 
          RowBox[{"Eq2bS", ",", "Hap"}], "]"}], 
         RowBox[{"D", "[", 
          RowBox[{"Eq2bS", ",", "Dip"}], "]"}]}
       }], ")"}], "/.", 
     RowBox[{"Hap", "\[Rule]", "0"}]}], "/.", 
    RowBox[{"Dip", "\[Rule]", "0"}]}], "]"}]}]}], "Input"],

Cell[BoxData[
 RowBox[{
  RowBox[{"-", "mD"}], "-", "mH"}]], "Output"],

Cell[BoxData[
 RowBox[{
  RowBox[{"mD", " ", "mH"}], "-", 
  RowBox[{
  "bD", " ", "bH", " ", "\[Gamma]D", " ", "\[Gamma]H", " ", 
   "\[Sigma]"}]}]], "Output"]
}, Open  ]],

Cell[CellGroupData[{

Cell[BoxData[
 RowBox[{"Simplify", "[", 
  RowBox[{
   RowBox[{
    RowBox[{"det", "/.", 
     RowBox[{"mD", "\[Rule]", 
      FractionBox[
       RowBox[{"\[Gamma]D", "*", "\[Sigma]", "*", "bH"}], "wH"]}]}], "/.", 
    RowBox[{"mH", "\[Rule]", 
     FractionBox[
      RowBox[{"\[Gamma]H", "*", "bD"}], "wD"]}]}], ",", 
   RowBox[{"ParameterAssumption", "&&", 
    RowBox[{"0", "<", "wH"}], "&&", 
    RowBox[{"0", "<", "wD"}]}]}], "]"}]], "Input"],

Cell[BoxData[
 FractionBox[
  RowBox[{"bD", " ", "bH", " ", 
   RowBox[{"(", 
    RowBox[{"1", "-", 
     RowBox[{"wD", " ", "wH"}]}], ")"}], " ", "\[Gamma]D", " ", "\[Gamma]H", 
   " ", "\[Sigma]"}], 
  RowBox[{"wD", " ", "wH"}]]], "Output"]
}, Open  ]]
}, Closed]],

Cell[CellGroupData[{

Cell["Stability analysis of the non-trivial equilibrium", "Subsubsection"],

Cell[CellGroupData[{

Cell[BoxData[{
 RowBox[{
  RowBox[{"Simplify", "[", 
   RowBox[{
    RowBox[{
     RowBox[{
      RowBox[{
       RowBox[{"(", GridBox[{
          {
           RowBox[{"D", "[", 
            RowBox[{"Eq2aS", ",", "Hap"}], "]"}], 
           RowBox[{"D", "[", 
            RowBox[{"Eq2aS", ",", "Dip"}], "]"}]},
          {
           RowBox[{"D", "[", 
            RowBox[{"Eq2bS", ",", "Hap"}], "]"}], 
           RowBox[{"D", "[", 
            RowBox[{"Eq2bS", ",", "Dip"}], "]"}]}
         }], ")"}], "/.", 
       RowBox[{"solS", "[", 
        RowBox[{"[", "3", "]"}], "]"}]}], "/.", 
      RowBox[{"mD", "\[Rule]", 
       FractionBox[
        RowBox[{"\[Gamma]D", "*", "\[Sigma]", "*", "bH"}], "wH"]}]}], "/.", 
     RowBox[{"mH", "\[Rule]", 
      FractionBox[
       RowBox[{"\[Gamma]H", "*", "bD"}], "wD"]}]}], ",", 
    RowBox[{"ParameterAssumption", "&&", 
     RowBox[{"0", "<", "wH"}], "&&", 
     RowBox[{"0", "<", "wD"}]}]}], "]"}], ";"}], "\[IndentingNewLine]", 
 RowBox[{"%", "//", "MatrixForm"}]}], "Input"],

Cell[BoxData[
 TagBox[
  RowBox[{"(", "\[NoBreak]", GridBox[{
     {
      FractionBox[
       RowBox[{"bD", " ", 
        RowBox[{"(", 
         RowBox[{
          SuperscriptBox["wH", "2"], "+", 
          SqrtBox[
           RowBox[{"wD", " ", "wH"}]], "+", 
          RowBox[{"wH", " ", 
           RowBox[{"(", 
            RowBox[{
             RowBox[{"-", "1"}], "-", 
             RowBox[{"2", " ", "wD"}], "+", 
             SqrtBox[
              RowBox[{"wD", " ", "wH"}]]}], ")"}]}]}], ")"}], " ", 
        "\[Gamma]H"}], 
       RowBox[{
        RowBox[{"(", 
         RowBox[{"wD", "-", "wH"}], ")"}], " ", 
        SqrtBox[
         RowBox[{"wD", " ", "wH"}]]}]], 
      FractionBox[
       RowBox[{"bD", " ", 
        RowBox[{"(", 
         RowBox[{"1", "+", "wD"}], ")"}], " ", 
        RowBox[{"(", 
         RowBox[{"1", "-", 
          FractionBox["wH", 
           SqrtBox[
            RowBox[{"wD", " ", "wH"}]]]}], ")"}], " ", "\[Gamma]H"}], 
       RowBox[{"wD", "-", "wH"}]]},
     {
      FractionBox[
       RowBox[{"bH", " ", 
        RowBox[{"(", 
         RowBox[{
          RowBox[{"-", "1"}], "+", 
          SqrtBox[
           FractionBox["wD", "wH"]]}], ")"}], " ", 
        RowBox[{"(", 
         RowBox[{"1", "+", "wH"}], ")"}], " ", "\[Gamma]D", " ", "\[Sigma]"}], 
       RowBox[{"wD", "-", "wH"}]], 
      RowBox[{"-", 
       FractionBox[
        RowBox[{"bH", " ", 
         RowBox[{"(", 
          RowBox[{
           SuperscriptBox["wD", "2"], "+", 
           SqrtBox[
            RowBox[{"wD", " ", "wH"}]], "+", 
           RowBox[{"wD", " ", 
            RowBox[{"(", 
             RowBox[{
              RowBox[{"-", "1"}], "-", 
              RowBox[{"2", " ", "wH"}], "+", 
              SqrtBox[
               RowBox[{"wD", " ", "wH"}]]}], ")"}]}]}], ")"}], " ", 
         "\[Gamma]D", " ", "\[Sigma]"}], 
        RowBox[{
         RowBox[{"(", 
          RowBox[{"wD", "-", "wH"}], ")"}], " ", 
         SqrtBox[
          RowBox[{"wD", " ", "wH"}]]}]]}]}
    },
    GridBoxAlignment->{
     "Columns" -> {{Center}}, "ColumnsIndexed" -> {}, "Rows" -> {{Baseline}}, 
      "RowsIndexed" -> {}},
    GridBoxSpacings->{"Columns" -> {
        Offset[0.27999999999999997`], {
         Offset[0.7]}, 
        Offset[0.27999999999999997`]}, "ColumnsIndexed" -> {}, "Rows" -> {
        Offset[0.2], {
         Offset[0.4]}, 
        Offset[0.2]}, "RowsIndexed" -> {}}], "\[NoBreak]", ")"}],
  Function[BoxForm`e$, 
   MatrixForm[BoxForm`e$]]]], "Output"]
}, Open  ]],

Cell[CellGroupData[{

Cell[BoxData[{
 RowBox[{"tr", "=", 
  RowBox[{
   RowBox[{
    RowBox[{
     RowBox[{"D", "[", 
      RowBox[{"Eq2aS", ",", "Hap"}], "]"}], "+", 
     RowBox[{"D", "[", 
      RowBox[{"Eq2bS", ",", "Dip"}], "]"}]}], "/.", 
    RowBox[{"solS", "[", 
     RowBox[{"[", "3", "]"}], "]"}]}], "//", 
   "Simplify"}]}], "\[IndentingNewLine]", 
 RowBox[{"det", "=", 
  RowBox[{
   RowBox[{"Det", "[", 
    RowBox[{
     RowBox[{"(", GridBox[{
        {
         RowBox[{"D", "[", 
          RowBox[{"Eq2aS", ",", "Hap"}], "]"}], 
         RowBox[{"D", "[", 
          RowBox[{"Eq2aS", ",", "Dip"}], "]"}]},
        {
         RowBox[{"D", "[", 
          RowBox[{"Eq2bS", ",", "Hap"}], "]"}], 
         RowBox[{"D", "[", 
          RowBox[{"Eq2bS", ",", "Dip"}], "]"}]}
       }], ")"}], "/.", 
     RowBox[{"solS", "[", 
      RowBox[{"[", "3", "]"}], "]"}]}], "]"}], "//", "Simplify"}]}]}], "Input"],

Cell[BoxData[
 RowBox[{
  RowBox[{"(", 
   RowBox[{
    RowBox[{"bD", " ", "mD", " ", "\[Gamma]H", " ", 
     RowBox[{"(", 
      RowBox[{
       RowBox[{"mH", " ", 
        RowBox[{"(", 
         RowBox[{
          RowBox[{"bH", " ", "mH", " ", "\[Gamma]D", " ", "\[Sigma]"}], "-", 
          RowBox[{"2", " ", 
           SqrtBox[
            RowBox[{
            "bD", " ", "bH", " ", "mD", " ", "mH", " ", "\[Gamma]D", " ", 
             "\[Gamma]H", " ", "\[Sigma]"}]]}]}], ")"}]}], "-", 
       RowBox[{"mD", " ", 
        RowBox[{"(", 
         RowBox[{
          RowBox[{"-", 
           SuperscriptBox["mH", "2"]}], "+", 
          RowBox[{"bH", " ", "mH", " ", "\[Gamma]D", " ", "\[Sigma]"}], "+", 
          SqrtBox[
           RowBox[{
           "bD", " ", "bH", " ", "mD", " ", "mH", " ", "\[Gamma]D", " ", 
            "\[Gamma]H", " ", "\[Sigma]"}]]}], ")"}]}]}], ")"}]}], "+", 
    RowBox[{"mH", " ", 
     RowBox[{"(", 
      RowBox[{
       RowBox[{"mD", " ", 
        RowBox[{"(", 
         RowBox[{"mD", "-", "mH"}], ")"}], " ", 
        SqrtBox[
         RowBox[{
         "bD", " ", "bH", " ", "mD", " ", "mH", " ", "\[Gamma]D", " ", 
          "\[Gamma]H", " ", "\[Sigma]"}]]}], "+", 
       RowBox[{"bH", " ", "\[Gamma]D", " ", "\[Sigma]", " ", 
        RowBox[{"(", 
         RowBox[{
          RowBox[{
           RowBox[{"-", 
            SuperscriptBox["mD", "2"]}], " ", "mH"}], "+", 
          RowBox[{"2", " ", "mD", " ", 
           SqrtBox[
            RowBox[{
            "bD", " ", "bH", " ", "mD", " ", "mH", " ", "\[Gamma]D", " ", 
             "\[Gamma]H", " ", "\[Sigma]"}]]}], "+", 
          RowBox[{"mH", " ", 
           SqrtBox[
            RowBox[{
            "bD", " ", "bH", " ", "mD", " ", "mH", " ", "\[Gamma]D", " ", 
             "\[Gamma]H", " ", "\[Sigma]"}]]}]}], ")"}]}]}], ")"}]}]}], ")"}],
   "/", 
  RowBox[{"(", 
   RowBox[{"mD", " ", "mH", " ", 
    RowBox[{"(", 
     RowBox[{
      RowBox[{"bD", " ", "mD", " ", "\[Gamma]H"}], "-", 
      RowBox[{"bH", " ", "mH", " ", "\[Gamma]D", " ", "\[Sigma]"}]}], ")"}]}],
    ")"}]}]], "Output"],

Cell[BoxData[
 RowBox[{
  RowBox[{
  "2", " ", "bD", " ", "bH", " ", "\[Gamma]D", " ", "\[Gamma]H", " ", 
   "\[Sigma]"}], "-", 
  RowBox[{"2", " ", 
   SqrtBox[
    RowBox[{
    "bD", " ", "bH", " ", "mD", " ", "mH", " ", "\[Gamma]D", " ", "\[Gamma]H",
      " ", "\[Sigma]"}]]}]}]], "Output"]
}, Open  ]],

Cell[CellGroupData[{

Cell[BoxData[{
 RowBox[{"FullSimplify", "[", 
  RowBox[{
   RowBox[{
    RowBox[{"tr", "/.", 
     RowBox[{"mD", "\[Rule]", 
      FractionBox[
       RowBox[{"\[Gamma]D", "*", "\[Sigma]", "*", "bH"}], "wH"]}]}], "/.", 
    RowBox[{"mH", "\[Rule]", 
     FractionBox[
      RowBox[{"\[Gamma]H", "*", "bD"}], "wD"]}]}], ",", 
   RowBox[{"ParameterAssumption", "&&", 
    RowBox[{"0", "<", "wH"}], "&&", 
    RowBox[{"0", "<", "wD"}]}]}], "]"}], "\[IndentingNewLine]", 
 RowBox[{"FullSimplify", "[", 
  RowBox[{
   RowBox[{
    RowBox[{"det", "/.", 
     RowBox[{"mD", "\[Rule]", 
      FractionBox[
       RowBox[{"\[Gamma]D", "*", "\[Sigma]", "*", "bH"}], "wH"]}]}], "/.", 
    RowBox[{"mH", "\[Rule]", 
     FractionBox[
      RowBox[{"\[Gamma]H", "*", "bD"}], "wD"]}]}], ",", 
   RowBox[{"ParameterAssumption", "&&", 
    RowBox[{"0", "<", "wH"}], "&&", 
    RowBox[{"0", "<", "wD"}]}]}], "]"}]}], "Input"],

Cell[BoxData[
 RowBox[{
  FractionBox["1", 
   RowBox[{
    RowBox[{"(", 
     RowBox[{"wD", "-", "wH"}], ")"}], " ", 
    SqrtBox[
     RowBox[{"wD", " ", "wH"}]]}]], 
  RowBox[{"(", 
   RowBox[{
    RowBox[{"bD", " ", 
     RowBox[{"(", 
      RowBox[{
       SqrtBox[
        RowBox[{"wD", " ", "wH"}]], "+", 
       SqrtBox[
        RowBox[{"wD", " ", 
         SuperscriptBox["wH", "3"]}]], "+", 
       RowBox[{"wH", " ", 
        RowBox[{"(", 
         RowBox[{
          RowBox[{"-", "1"}], "-", 
          RowBox[{"2", " ", "wD"}], "+", "wH"}], ")"}]}]}], ")"}], " ", 
     "\[Gamma]H"}], "-", 
    RowBox[{"bH", " ", 
     RowBox[{"(", 
      RowBox[{
       SqrtBox[
        RowBox[{"wD", " ", "wH"}]], "+", 
       RowBox[{"wD", " ", 
        RowBox[{"(", 
         RowBox[{
          RowBox[{"-", "1"}], "+", "wD", "-", 
          RowBox[{"2", " ", "wH"}], "+", 
          SqrtBox[
           RowBox[{"wD", " ", "wH"}]]}], ")"}]}]}], ")"}], " ", "\[Gamma]D", 
     " ", "\[Sigma]"}]}], ")"}]}]], "Output"],

Cell[BoxData[
 RowBox[{"2", " ", "bD", " ", "bH", " ", 
  RowBox[{"(", 
   RowBox[{"1", "-", 
    FractionBox["1", 
     SqrtBox[
      RowBox[{"wD", " ", "wH"}]]]}], ")"}], " ", "\[Gamma]D", " ", 
  "\[Gamma]H", " ", "\[Sigma]"}]], "Output"]
}, Open  ]],

Cell[CellGroupData[{

Cell[BoxData[
 RowBox[{"FullSimplify", "[", 
  RowBox[{
   RowBox[{
    RowBox[{
     RowBox[{
      RowBox[{"tr", "/.", 
       RowBox[{"mD", "\[Rule]", 
        FractionBox[
         RowBox[{"\[Gamma]D", "*", "\[Sigma]", "*", "bH"}], "wH"]}]}], "/.", 
      RowBox[{"mH", "\[Rule]", 
       FractionBox[
        RowBox[{"\[Gamma]H", "*", "bD"}], "wD"]}]}], "/.", 
     RowBox[{"wH", "\[Rule]", 
      SuperscriptBox["h", "2"]}]}], "/.", 
    RowBox[{"wD", "\[Rule]", 
     SuperscriptBox["d", "2"]}]}], ",", 
   RowBox[{"ParameterAssumption", "&&", 
    RowBox[{"0", "<", "h"}], "&&", 
    RowBox[{"0", "<", "d"}]}]}], "]"}]], "Input"],

Cell[BoxData[
 RowBox[{"-", 
  FractionBox[
   RowBox[{
    RowBox[{"bD", " ", "h", " ", 
     RowBox[{"(", 
      RowBox[{
       RowBox[{"-", "1"}], "+", 
       RowBox[{"2", " ", "d", " ", "h"}], "+", 
       SuperscriptBox["h", "2"]}], ")"}], " ", "\[Gamma]H"}], "+", 
    RowBox[{"bH", " ", "d", " ", 
     RowBox[{"(", 
      RowBox[{
       RowBox[{"-", "1"}], "+", 
       SuperscriptBox["d", "2"], "+", 
       RowBox[{"2", " ", "d", " ", "h"}]}], ")"}], " ", "\[Gamma]D", " ", 
     "\[Sigma]"}]}], 
   RowBox[{"d", " ", "h", " ", 
    RowBox[{"(", 
     RowBox[{"d", "+", "h"}], ")"}]}]]}]], "Output"]
}, Open  ]],

Cell[CellGroupData[{

Cell[BoxData[{
 RowBox[{
  RowBox[{"EqB7a", "=", 
   RowBox[{
    RowBox[{
     RowBox[{"-", 
      FractionBox[
       RowBox[{
        RowBox[{"bD", " ", "h", " ", 
         RowBox[{"(", 
          RowBox[{
           RowBox[{"-", "1"}], "+", 
           RowBox[{"2", " ", "d", " ", "h"}], "+", 
           SuperscriptBox["h", "2"]}], ")"}], " ", "\[Gamma]H"}], "+", 
        RowBox[{"bH", " ", "d", " ", 
         RowBox[{"(", 
          RowBox[{
           RowBox[{"-", "1"}], "+", 
           SuperscriptBox["d", "2"], "+", 
           RowBox[{"2", " ", "d", " ", "h"}]}], ")"}], " ", "\[Gamma]D", " ", 
         "\[Sigma]"}]}], 
       RowBox[{"d", " ", "h", " ", 
        RowBox[{"(", 
         RowBox[{"d", "+", "h"}], ")"}]}]]}], "/.", 
     RowBox[{"h", "\[Rule]", 
      SqrtBox["wH"]}]}], "/.", 
    RowBox[{"d", "\[Rule]", 
     SqrtBox["wD"]}]}]}], ";"}], "\[IndentingNewLine]", 
 RowBox[{"FullSimplify", "[", 
  RowBox[{
   RowBox[{
    RowBox[{"(", 
     RowBox[{
      RowBox[{"tr", "/.", 
       RowBox[{"mD", "\[Rule]", 
        FractionBox[
         RowBox[{"\[Gamma]D", "*", "\[Sigma]", "*", "bH"}], "wH"]}]}], "/.", 
      RowBox[{"mH", "\[Rule]", 
       FractionBox[
        RowBox[{"\[Gamma]H", "*", "bD"}], "wD"]}]}], ")"}], "-", "EqB7a"}], 
   ",", 
   RowBox[{"ParameterAssumption", "&&", 
    RowBox[{"0", "<", "wH"}], "&&", 
    RowBox[{"0", "<", "wD"}]}]}], "]"}]}], "Input"],

Cell[BoxData["0"], "Output"]
}, Open  ]],

Cell[CellGroupData[{

Cell[BoxData[{
 RowBox[{
  RowBox[{"EqB7b", "=", 
   RowBox[{
   "2", "*", "\[Sigma]", "*", "bH", "*", "bD", "*", "\[Gamma]H", "*", 
    "\[Gamma]D", "*", 
    FractionBox[
     RowBox[{
      SqrtBox[
       RowBox[{"wH", "*", "wD"}]], "-", "1"}], 
     SqrtBox[
      RowBox[{"wH", "*", "wD"}]]]}]}], ";"}], "\[IndentingNewLine]", 
 RowBox[{"FullSimplify", "[", 
  RowBox[{
   RowBox[{
    RowBox[{"(", 
     RowBox[{
      RowBox[{"det", "/.", 
       RowBox[{"mD", "\[Rule]", 
        FractionBox[
         RowBox[{"\[Gamma]D", "*", "\[Sigma]", "*", "bH"}], "wH"]}]}], "/.", 
      RowBox[{"mH", "\[Rule]", 
       FractionBox[
        RowBox[{"\[Gamma]H", "*", "bD"}], "wD"]}]}], ")"}], "-", "EqB7b"}], 
   ",", 
   RowBox[{"ParameterAssumption", "&&", 
    RowBox[{"0", "<", "wH"}], "&&", 
    RowBox[{"0", "<", "wD"}]}]}], "]"}]}], "Input"],

Cell[BoxData["0"], "Output"]
}, Open  ]]
}, Closed]],

Cell[CellGroupData[{

Cell["Example of dynamics", "Subsubsection"],

Cell[CellGroupData[{

Cell[BoxData[{
 RowBox[{"ParameterValues", "=", 
  RowBox[{"{", 
   RowBox[{
    RowBox[{"\[Alpha]", "\[Rule]", "1.1"}], ",", 
    RowBox[{"\[Beta]", "\[Rule]", "1.2"}], ",", 
    RowBox[{"a", "\[Rule]", "0.1"}], ",", 
    RowBox[{"f", "\[Rule]", "1"}], ",", 
    RowBox[{"b", "\[Rule]", "0.1"}], ",", 
    RowBox[{"g", "\[Rule]", "2"}], ",", 
    RowBox[{"\[Sigma]", "\[Rule]", "0.5"}], ",", 
    RowBox[{"\[Gamma]", "\[Rule]", "10"}], ",", 
    RowBox[{"\[Delta]", "\[Rule]", "5"}], ",", 
    RowBox[{"Nmax", "\[Rule]", "100"}]}], "}"}]}], "\[IndentingNewLine]", 
 RowBox[{"eqH", "=", 
  RowBox[{
   RowBox[{
    RowBox[{"EqA1a", "/.", 
     RowBox[{"Hap", "\[Rule]", 
      RowBox[{"Hap", "[", "t", "]"}]}]}], "/.", 
    RowBox[{"Dip", "\[Rule]", 
     RowBox[{"Dip", "[", "t", "]"}]}]}], "/.", 
   "ParameterValues"}]}], "\[IndentingNewLine]", 
 RowBox[{"eqD", "=", 
  RowBox[{
   RowBox[{
    RowBox[{"EqA1b", "/.", 
     RowBox[{"Hap", "\[Rule]", 
      RowBox[{"Hap", "[", "t", "]"}]}]}], "/.", 
    RowBox[{"Dip", "\[Rule]", 
     RowBox[{"Dip", "[", "t", "]"}]}]}], "/.", 
   "ParameterValues"}]}]}], "Input"],

Cell[BoxData[
 RowBox[{"{", 
  RowBox[{
   RowBox[{"\[Alpha]", "\[Rule]", "1.1`"}], ",", 
   RowBox[{"\[Beta]", "\[Rule]", "1.2`"}], ",", 
   RowBox[{"a", "\[Rule]", "0.1`"}], ",", 
   RowBox[{"f", "\[Rule]", "1"}], ",", 
   RowBox[{"b", "\[Rule]", "0.1`"}], ",", 
   RowBox[{"g", "\[Rule]", "2"}], ",", 
   RowBox[{"\[Sigma]", "\[Rule]", "0.5`"}], ",", 
   RowBox[{"\[Gamma]", "\[Rule]", "10"}], ",", 
   RowBox[{"\[Delta]", "\[Rule]", "5"}], ",", 
   RowBox[{"Nmax", "\[Rule]", "100"}]}], "}"}]], "Output"],

Cell[BoxData[
 RowBox[{
  RowBox[{"10.`", " ", 
   RowBox[{"Dip", "[", "t", "]"}]}], "-", 
  RowBox[{"0.11000000000000001`", " ", 
   SuperscriptBox[
    RowBox[{"Dip", "[", "t", "]"}], "2"]}], "-", 
  RowBox[{"10", " ", 
   RowBox[{"Hap", "[", "t", "]"}]}], "-", 
  RowBox[{"0.1`", " ", 
   RowBox[{"Dip", "[", "t", "]"}], " ", 
   RowBox[{"Hap", "[", "t", "]"}]}]}]], "Output"],

Cell[BoxData[
 RowBox[{
  RowBox[{
   RowBox[{"-", "5"}], " ", 
   RowBox[{"Dip", "[", "t", "]"}]}], "+", 
  RowBox[{"10.`", " ", 
   RowBox[{"Hap", "[", "t", "]"}]}], "-", 
  RowBox[{"0.1`", " ", 
   RowBox[{"Dip", "[", "t", "]"}], " ", 
   RowBox[{"Hap", "[", "t", "]"}]}], "-", 
  RowBox[{"0.12`", " ", 
   SuperscriptBox[
    RowBox[{"Hap", "[", "t", "]"}], "2"]}]}]], "Output"]
}, Open  ]],

Cell[CellGroupData[{

Cell[BoxData[
 RowBox[{
  RowBox[{"Nmax", "*", 
   SqrtBox[
    FractionBox[
     RowBox[{"a", "*", "f", "*", "b", "*", "\[Sigma]", "*", "g"}], 
     RowBox[{"\[Delta]", "*", "\[Gamma]"}]]]}], "/.", 
  "ParameterValues"}]], "Input"],

Cell[BoxData["1.4142135623730951`"], "Output"]
}, Open  ]],

Cell[CellGroupData[{

Cell[BoxData[
 RowBox[{"sol", "=", 
  RowBox[{"NDSolve", "[", 
   RowBox[{
    RowBox[{"{", 
     RowBox[{
      RowBox[{
       RowBox[{
        RowBox[{"Hap", "'"}], "[", "t", "]"}], "\[Equal]", "eqH"}], ",", 
      RowBox[{
       RowBox[{
        RowBox[{"Dip", "'"}], "[", "t", "]"}], "\[Equal]", "eqD"}], ",", 
      RowBox[{
       RowBox[{"Hap", "[", "0", "]"}], "\[Equal]", "1"}], ",", 
      RowBox[{
       RowBox[{"Dip", "[", "0", "]"}], "\[Equal]", "1"}]}], "}"}], ",", 
    RowBox[{"{", 
     RowBox[{"Hap", ",", "Dip"}], "}"}], ",", 
    RowBox[{"{", 
     RowBox[{"t", ",", "0", ",", "100"}], "}"}]}], "]"}]}]], "Input"],

Cell[BoxData[
 RowBox[{"{", 
  RowBox[{"{", 
   RowBox[{
    RowBox[{"Hap", "\[Rule]", 
     TagBox[
      TemplateBox[{RowBox[{
          StyleBox[
           TagBox["InterpolatingFunction", "SummaryHead"], 
           "NonInterpretableSummary"], 
          StyleBox["[", "NonInterpretableSummary"], 
          DynamicModuleBox[{Typeset`open$$ = False}, 
           PanelBox[
            PaneSelectorBox[{False -> GridBox[{{
                  PaneBox[
                   ButtonBox[
                    DynamicBox[
                    FEPrivate`FrontEndResource[
                    "FEBitmaps", "SquarePlusIconMedium"]], 
                    ButtonFunction :> (Typeset`open$$ = True), Appearance -> 
                    None, Evaluator -> Automatic, Method -> "Preemptive"], 
                   Alignment -> {Center, Center}, ImageSize -> 
                   Dynamic[{
                    Automatic, 
                    3.5 (CurrentValue["FontCapHeight"]/AbsoluteCurrentValue[
                    Magnification])}]], 
                  GraphicsBox[{{{}, {}, {
                    Directive[
                    Opacity[1.], 
                    RGBColor[0.368417, 0.506779, 0.709798], 
                    AbsoluteThickness[1]], 
                    LineBox[CompressedData["
1:eJxTTMoPSmViYGAwBmIQfXzS91vycQYOVe8dW8R3qjls/nZaa8c3A4dnbE5g
/p12oddfZhs5xPyCyMtH3HN5YWHisOwPhK8az8ry7YepQzcLRH3+ymNlHLPN
HT5D9ddqPfYzTbB0YIfyl7xqOSAha+1wlRXC53934CnDHhsHHqi8nUZEAXOd
nUMZlH/jkks4q6CDwyko/7MOt+a0Lw4ON6D8WWpT3JmuODpchPKfOL7aX7DE
yeEClN//421WTpuzw2WYfy7sy8+KdHG4BuVv8wg66Kzh6nATyv8UPdl1FYcb
nH9hwkJl4VsIvkBirAnnXnc4/86F2xNvzfaA872S1D3XZXvC+VL9Csb8vl5w
fs/dZ2VF8t5wfvfpfPaNbxH8NyHLTtWc9YH77/3/lc+95vnC+SFu0ebLGvzg
/Oh1Nx8wh/g7XIfyf0T1Zs8TDIDzi9ewNDA2Ifj7+5IOPn2F4O+2E58zISYQ
zq+z05XVPBMIN1/ovOZpJ5MgOD9ct1ZIeSmCnyuzva2FLxjO94wOWni5FMG/
lu4S+vJpMNx/JqyyZg1+IXC+c4HPhrv7EXwJ7bsXNPRD4fx9ZSFyX6ch+KIT
lFg72MPgfFur6xJzCsLg9oltenS07BGCv7XSX9I+KBzOV7u0aGbHLgTf/YfP
5hnaEXC+5fq7PzWnRsDNt5N88uP/fwQfAFOQQ4U=
                    "]], 
                    
                    LineBox[{{8.419534773142924, 11.361507542656671`}, {
                    8.419553373028176, 11.361507542673674`}}], 
                    
                    LineBox[{{10.095634422876543`, 11.361507542673674`}, {
                    10.273391948743807`, 11.361507542656671`}}]}}}, {
                   DisplayFunction -> Identity, AspectRatio -> 1, 
                    Axes -> {False, False}, AxesLabel -> {None, None}, 
                    AxesOrigin -> {0, 11.361507542655}, DisplayFunction :> 
                    Identity, Frame -> {{True, True}, {True, True}}, 
                    FrameLabel -> {{None, None}, {None, None}}, FrameStyle -> 
                    Directive[
                    Opacity[0.5], 
                    Thickness[Tiny], 
                    RGBColor[0.368417, 0.506779, 0.709798]], 
                    FrameTicks -> {{None, None}, {None, None}}, 
                    GridLines -> {None, None}, GridLinesStyle -> Directive[
                    GrayLevel[0.5, 0.4]], ImageSize -> 
                    Dynamic[{
                    Automatic, 
                    3.5 (CurrentValue["FontCapHeight"]/AbsoluteCurrentValue[
                    Magnification])}], 
                    Method -> {
                    "DefaultBoundaryStyle" -> Automatic, "DefaultMeshStyle" -> 
                    AbsolutePointSize[6], "ScalingFunctions" -> None}, 
                    PlotRange -> {{0., 100.}, {11.361507542656671`, 
                    11.361507542673674`}}, PlotRangeClipping -> True, 
                    PlotRangePadding -> {{
                    Scaled[0.1], 
                    Scaled[0.1]}, {
                    Scaled[0.1], 
                    Scaled[0.1]}}, Ticks -> {Automatic, Automatic}}], 
                  GridBox[{{
                    RowBox[{
                    TagBox["\"Domain: \"", "SummaryItemAnnotation"], 
                    "\[InvisibleSpace]", 
                    TagBox[
                    RowBox[{"{", 
                    RowBox[{"{", 
                    RowBox[{"0.`", ",", "100.`"}], "}"}], "}"}], 
                    "SummaryItem"]}]}, {
                    RowBox[{
                    TagBox["\"Output: \"", "SummaryItemAnnotation"], 
                    "\[InvisibleSpace]", 
                    TagBox["\"scalar\"", "SummaryItem"]}]}}, 
                   GridBoxAlignment -> {
                    "Columns" -> {{Left}}, "Rows" -> {{Automatic}}}, 
                   AutoDelete -> False, 
                   GridBoxItemSize -> {
                    "Columns" -> {{Automatic}}, "Rows" -> {{Automatic}}}, 
                   GridBoxSpacings -> {
                    "Columns" -> {{2}}, "Rows" -> {{Automatic}}}, 
                   BaseStyle -> {
                    ShowStringCharacters -> False, NumberMarks -> False, 
                    PrintPrecision -> 3, ShowSyntaxStyles -> False}]}}, 
                GridBoxAlignment -> {"Rows" -> {{Top}}}, AutoDelete -> False, 
                GridBoxItemSize -> {
                 "Columns" -> {{Automatic}}, "Rows" -> {{Automatic}}}, 
                BaselinePosition -> {1, 1}], True -> GridBox[{{
                  PaneBox[
                   ButtonBox[
                    DynamicBox[
                    FEPrivate`FrontEndResource[
                    "FEBitmaps", "SquareMinusIconMedium"]], 
                    ButtonFunction :> (Typeset`open$$ = False), Appearance -> 
                    None, Evaluator -> Automatic, Method -> "Preemptive"], 
                   Alignment -> {Center, Center}, ImageSize -> 
                   Dynamic[{
                    Automatic, 
                    3.5 (CurrentValue["FontCapHeight"]/AbsoluteCurrentValue[
                    Magnification])}]], 
                  GraphicsBox[{{{}, {}, {
                    Directive[
                    Opacity[1.], 
                    RGBColor[0.368417, 0.506779, 0.709798], 
                    AbsoluteThickness[1]], 
                    LineBox[CompressedData["
1:eJxTTMoPSmViYGAwBmIQfXzS91vycQYOVe8dW8R3qjls/nZaa8c3A4dnbE5g
/p12oddfZhs5xPyCyMtH3HN5YWHisOwPhK8az8ry7YepQzcLRH3+ymNlHLPN
HT5D9ddqPfYzTbB0YIfyl7xqOSAha+1wlRXC53934CnDHhsHHqi8nUZEAXOd
nUMZlH/jkks4q6CDwyko/7MOt+a0Lw4ON6D8WWpT3JmuODpchPKfOL7aX7DE
yeEClN//421WTpuzw2WYfy7sy8+KdHG4BuVv8wg66Kzh6nATyv8UPdl1FYcb
nH9hwkJl4VsIvkBirAnnXnc4/86F2xNvzfaA872S1D3XZXvC+VL9Csb8vl5w
fs/dZ2VF8t5wfvfpfPaNbxH8NyHLTtWc9YH77/3/lc+95vnC+SFu0ebLGvzg
/Oh1Nx8wh/g7XIfyf0T1Zs8TDIDzi9ewNDA2Ifj7+5IOPn2F4O+2E58zISYQ
zq+z05XVPBMIN1/ovOZpJ5MgOD9ct1ZIeSmCnyuzva2FLxjO94wOWni5FMG/
lu4S+vJpMNx/JqyyZg1+IXC+c4HPhrv7EXwJ7bsXNPRD4fx9ZSFyX6ch+KIT
lFg72MPgfFur6xJzCsLg9oltenS07BGCv7XSX9I+KBzOV7u0aGbHLgTf/YfP
5hnaEXC+5fq7PzWnRsDNt5N88uP/fwQfAFOQQ4U=
                    "]], 
                    LineBox[{{8.419534773142924, 11.361507542656671`}, {
                    8.419553373028176, 11.361507542673674`}}], 
                    
                    LineBox[{{10.095634422876543`, 11.361507542673674`}, {
                    10.273391948743807`, 11.361507542656671`}}]}}}, {
                   DisplayFunction -> Identity, AspectRatio -> 1, 
                    Axes -> {False, False}, AxesLabel -> {None, None}, 
                    AxesOrigin -> {0, 11.361507542655}, DisplayFunction :> 
                    Identity, Frame -> {{True, True}, {True, True}}, 
                    FrameLabel -> {{None, None}, {None, None}}, FrameStyle -> 
                    Directive[
                    Opacity[0.5], 
                    Thickness[Tiny], 
                    RGBColor[0.368417, 0.506779, 0.709798]], 
                    FrameTicks -> {{None, None}, {None, None}}, 
                    GridLines -> {None, None}, GridLinesStyle -> Directive[
                    GrayLevel[0.5, 0.4]], ImageSize -> 
                    Dynamic[{
                    Automatic, 
                    3.5 (CurrentValue["FontCapHeight"]/AbsoluteCurrentValue[
                    Magnification])}], 
                    Method -> {
                    "DefaultBoundaryStyle" -> Automatic, "DefaultMeshStyle" -> 
                    AbsolutePointSize[6], "ScalingFunctions" -> None}, 
                    PlotRange -> {{0., 100.}, {11.361507542656671`, 
                    11.361507542673674`}}, PlotRangeClipping -> True, 
                    PlotRangePadding -> {{
                    Scaled[0.1], 
                    Scaled[0.1]}, {
                    Scaled[0.1], 
                    Scaled[0.1]}}, Ticks -> {Automatic, Automatic}}], 
                  GridBox[{{
                    RowBox[{
                    TagBox["\"Domain: \"", "SummaryItemAnnotation"], 
                    "\[InvisibleSpace]", 
                    TagBox[
                    RowBox[{"{", 
                    RowBox[{"{", 
                    RowBox[{"0.`", ",", "100.`"}], "}"}], "}"}], 
                    "SummaryItem"]}]}, {
                    RowBox[{
                    TagBox["\"Output: \"", "SummaryItemAnnotation"], 
                    "\[InvisibleSpace]", 
                    TagBox["\"scalar\"", "SummaryItem"]}]}, {
                    RowBox[{
                    TagBox["\"Order: \"", "SummaryItemAnnotation"], 
                    "\[InvisibleSpace]", 
                    TagBox["3", "SummaryItem"]}]}, {
                    RowBox[{
                    TagBox["\"Method: \"", "SummaryItemAnnotation"], 
                    "\[InvisibleSpace]", 
                    TagBox["\"Hermite\"", "SummaryItem"]}]}, {
                    RowBox[{
                    TagBox["\"Periodic: \"", "SummaryItemAnnotation"], 
                    "\[InvisibleSpace]", 
                    TagBox["False", "SummaryItem"]}]}}, 
                   GridBoxAlignment -> {
                    "Columns" -> {{Left}}, "Rows" -> {{Automatic}}}, 
                   AutoDelete -> False, 
                   GridBoxItemSize -> {
                    "Columns" -> {{Automatic}}, "Rows" -> {{Automatic}}}, 
                   GridBoxSpacings -> {
                    "Columns" -> {{2}}, "Rows" -> {{Automatic}}}, 
                   BaseStyle -> {
                    ShowStringCharacters -> False, NumberMarks -> False, 
                    PrintPrecision -> 3, ShowSyntaxStyles -> False}]}}, 
                GridBoxAlignment -> {"Rows" -> {{Top}}}, AutoDelete -> False, 
                GridBoxItemSize -> {
                 "Columns" -> {{Automatic}}, "Rows" -> {{Automatic}}}, 
                BaselinePosition -> {1, 1}]}, 
             Dynamic[Typeset`open$$], ImageSize -> Automatic], 
            BaselinePosition -> Baseline], DynamicModuleValues :> {}], 
          StyleBox["]", "NonInterpretableSummary"]}]},
       "CopyTag",
       DisplayFunction->(#& ),
       InterpretationFunction->("InterpolatingFunction[{{0., 100.}}, <>]"& )],
      
      False,
      Editable->False,
      SelectWithContents->True,
      Selectable->False]}], ",", 
    RowBox[{"Dip", "\[Rule]", 
     TagBox[
      TemplateBox[{RowBox[{
          StyleBox[
           TagBox["InterpolatingFunction", "SummaryHead"], 
           "NonInterpretableSummary"], 
          StyleBox["[", "NonInterpretableSummary"], 
          DynamicModuleBox[{Typeset`open$$ = False}, 
           PanelBox[
            PaneSelectorBox[{False -> GridBox[{{
                  PaneBox[
                   ButtonBox[
                    DynamicBox[
                    FEPrivate`FrontEndResource[
                    "FEBitmaps", "SquarePlusIconMedium"]], 
                    ButtonFunction :> (Typeset`open$$ = True), Appearance -> 
                    None, Evaluator -> Automatic, Method -> "Preemptive"], 
                   Alignment -> {Center, Center}, ImageSize -> 
                   Dynamic[{
                    Automatic, 
                    3.5 (CurrentValue["FontCapHeight"]/AbsoluteCurrentValue[
                    Magnification])}]], 
                  GraphicsBox[{{{}, {}, {
                    Directive[
                    Opacity[1.], 
                    RGBColor[0.368417, 0.506779, 0.709798], 
                    AbsoluteThickness[1]], 
                    LineBox[CompressedData["
1:eJxTTMoPSmViYGAwBmIQveHwrf786XoObyeeiOn+re+w+dtprR3fDBw89kH4
d9qFXn+ZbeQwazWELx9xz+WFhYnDoXUQvmo8K8u3H6YO6rsg/PyVx8o4Zps7
1OyF8Gu1HvuZJlg6/N0N4S951XJAQtbaYRWUz//uwFOGPTYOTHsgfDuNiALm
OjuHtVD+jUsu4ayCDg6mUPM+63BrTvvi4OAD5c9Sm+LOdMXRwQHKf+L4an/B
EicHeyi//8fbrJw2ZwdnKP/OhX35WZEuDp5Q/jaPoIPOGq4OflD+p+jJrqs4
3Bz8ofwLExYqC99C8AUSY00497rD+Xcu3J54a7YHnO+VpO65LtsTzpfqVzDm
9/WC83vuPisrkveG87tP57NvfIvgvwlZdqrmrA/cPe//r3zuNc8Xzg9xizZf
1uAH50evu/mAOcTfwRfK/xHVmz1PMADOL17D0sDYhODv70s6+PQVgr/bTnzO
hJhAOL/OTldW8wyCL3Re87STSRCcH65bK6S8FMHPldne1sIXDOd7RgctvFyK
4F9Ldwl9+RTBN2GVNWvwC4G737nAZ8Pd/Qi+hPbdCxr6oXD+vrIQua/TEHzR
CUqsHexhcL6t1XWJOQVhcPPFNj06WvYIwd9a6S9pHxQO56tdWjSzYxeC7/7D
Z/MM7Qg433L93Z+aUyPg5ttJPvnx/z+CDwBBiIfS
                    "]], 
                    
                    LineBox[{{9.879024815806412, 15.991297626002927`}, {
                    9.97282460318589, 15.99129762603449}}], 
                    
                    LineBox[{{10.36771575822795, 15.99129762603449}, {
                    10.70769810641492, 15.991297626002927`}}]}}}, {
                   DisplayFunction -> Identity, AspectRatio -> 1, 
                    Axes -> {False, False}, AxesLabel -> {None, None}, 
                    AxesOrigin -> {0, 15.991297625999}, DisplayFunction :> 
                    Identity, Frame -> {{True, True}, {True, True}}, 
                    FrameLabel -> {{None, None}, {None, None}}, FrameStyle -> 
                    Directive[
                    Opacity[0.5], 
                    Thickness[Tiny], 
                    RGBColor[0.368417, 0.506779, 0.709798]], 
                    FrameTicks -> {{None, None}, {None, None}}, 
                    GridLines -> {None, None}, GridLinesStyle -> Directive[
                    GrayLevel[0.5, 0.4]], ImageSize -> 
                    Dynamic[{
                    Automatic, 
                    3.5 (CurrentValue["FontCapHeight"]/AbsoluteCurrentValue[
                    Magnification])}], 
                    Method -> {
                    "DefaultBoundaryStyle" -> Automatic, "DefaultMeshStyle" -> 
                    AbsolutePointSize[6], "ScalingFunctions" -> None}, 
                    PlotRange -> {{0., 100.}, {15.991297626002927`, 
                    15.99129762603449}}, PlotRangeClipping -> True, 
                    PlotRangePadding -> {{
                    Scaled[0.1], 
                    Scaled[0.1]}, {
                    Scaled[0.1], 
                    Scaled[0.1]}}, Ticks -> {Automatic, Automatic}}], 
                  GridBox[{{
                    RowBox[{
                    TagBox["\"Domain: \"", "SummaryItemAnnotation"], 
                    "\[InvisibleSpace]", 
                    TagBox[
                    RowBox[{"{", 
                    RowBox[{"{", 
                    RowBox[{"0.`", ",", "100.`"}], "}"}], "}"}], 
                    "SummaryItem"]}]}, {
                    RowBox[{
                    TagBox["\"Output: \"", "SummaryItemAnnotation"], 
                    "\[InvisibleSpace]", 
                    TagBox["\"scalar\"", "SummaryItem"]}]}}, 
                   GridBoxAlignment -> {
                    "Columns" -> {{Left}}, "Rows" -> {{Automatic}}}, 
                   AutoDelete -> False, 
                   GridBoxItemSize -> {
                    "Columns" -> {{Automatic}}, "Rows" -> {{Automatic}}}, 
                   GridBoxSpacings -> {
                    "Columns" -> {{2}}, "Rows" -> {{Automatic}}}, 
                   BaseStyle -> {
                    ShowStringCharacters -> False, NumberMarks -> False, 
                    PrintPrecision -> 3, ShowSyntaxStyles -> False}]}}, 
                GridBoxAlignment -> {"Rows" -> {{Top}}}, AutoDelete -> False, 
                GridBoxItemSize -> {
                 "Columns" -> {{Automatic}}, "Rows" -> {{Automatic}}}, 
                BaselinePosition -> {1, 1}], True -> GridBox[{{
                  PaneBox[
                   ButtonBox[
                    DynamicBox[
                    FEPrivate`FrontEndResource[
                    "FEBitmaps", "SquareMinusIconMedium"]], 
                    ButtonFunction :> (Typeset`open$$ = False), Appearance -> 
                    None, Evaluator -> Automatic, Method -> "Preemptive"], 
                   Alignment -> {Center, Center}, ImageSize -> 
                   Dynamic[{
                    Automatic, 
                    3.5 (CurrentValue["FontCapHeight"]/AbsoluteCurrentValue[
                    Magnification])}]], 
                  GraphicsBox[{{{}, {}, {
                    Directive[
                    Opacity[1.], 
                    RGBColor[0.368417, 0.506779, 0.709798], 
                    AbsoluteThickness[1]], 
                    LineBox[CompressedData["
1:eJxTTMoPSmViYGAwBmIQveHwrf786XoObyeeiOn+re+w+dtprR3fDBw89kH4
d9qFXn+ZbeQwazWELx9xz+WFhYnDoXUQvmo8K8u3H6YO6rsg/PyVx8o4Zps7
1OyF8Gu1HvuZJlg6/N0N4S951XJAQtbaYRWUz//uwFOGPTYOTHsgfDuNiALm
OjuHtVD+jUsu4ayCDg6mUPM+63BrTvvi4OAD5c9Sm+LOdMXRwQHKf+L4an/B
EicHeyi//8fbrJw2ZwdnKP/OhX35WZEuDp5Q/jaPoIPOGq4OflD+p+jJrqs4
3Bz8ofwLExYqC99C8AUSY00497rD+Xcu3J54a7YHnO+VpO65LtsTzpfqVzDm
9/WC83vuPisrkveG87tP57NvfIvgvwlZdqrmrA/cPe//r3zuNc8Xzg9xizZf
1uAH50evu/mAOcTfwRfK/xHVmz1PMADOL17D0sDYhODv70s6+PQVgr/bTnzO
hJhAOL/OTldW8wyCL3Re87STSRCcH65bK6S8FMHPldne1sIXDOd7RgctvFyK
4F9Ldwl9+RTBN2GVNWvwC4G737nAZ8Pd/Qi+hPbdCxr6oXD+vrIQua/TEHzR
CUqsHexhcL6t1XWJOQVhcPPFNj06WvYIwd9a6S9pHxQO56tdWjSzYxeC7/7D
Z/MM7Qg433L93Z+aUyPg5ttJPvnx/z+CDwBBiIfS
                    "]], 
                    
                    LineBox[{{9.879024815806412, 15.991297626002927`}, {
                    9.97282460318589, 15.99129762603449}}], 
                    
                    LineBox[{{10.36771575822795, 15.99129762603449}, {
                    10.70769810641492, 15.991297626002927`}}]}}}, {
                   DisplayFunction -> Identity, AspectRatio -> 1, 
                    Axes -> {False, False}, AxesLabel -> {None, None}, 
                    AxesOrigin -> {0, 15.991297625999}, DisplayFunction :> 
                    Identity, Frame -> {{True, True}, {True, True}}, 
                    FrameLabel -> {{None, None}, {None, None}}, FrameStyle -> 
                    Directive[
                    Opacity[0.5], 
                    Thickness[Tiny], 
                    RGBColor[0.368417, 0.506779, 0.709798]], 
                    FrameTicks -> {{None, None}, {None, None}}, 
                    GridLines -> {None, None}, GridLinesStyle -> Directive[
                    GrayLevel[0.5, 0.4]], ImageSize -> 
                    Dynamic[{
                    Automatic, 
                    3.5 (CurrentValue["FontCapHeight"]/AbsoluteCurrentValue[
                    Magnification])}], 
                    Method -> {
                    "DefaultBoundaryStyle" -> Automatic, "DefaultMeshStyle" -> 
                    AbsolutePointSize[6], "ScalingFunctions" -> None}, 
                    PlotRange -> {{0., 100.}, {15.991297626002927`, 
                    15.99129762603449}}, PlotRangeClipping -> True, 
                    PlotRangePadding -> {{
                    Scaled[0.1], 
                    Scaled[0.1]}, {
                    Scaled[0.1], 
                    Scaled[0.1]}}, Ticks -> {Automatic, Automatic}}], 
                  GridBox[{{
                    RowBox[{
                    TagBox["\"Domain: \"", "SummaryItemAnnotation"], 
                    "\[InvisibleSpace]", 
                    TagBox[
                    RowBox[{"{", 
                    RowBox[{"{", 
                    RowBox[{"0.`", ",", "100.`"}], "}"}], "}"}], 
                    "SummaryItem"]}]}, {
                    RowBox[{
                    TagBox["\"Output: \"", "SummaryItemAnnotation"], 
                    "\[InvisibleSpace]", 
                    TagBox["\"scalar\"", "SummaryItem"]}]}, {
                    RowBox[{
                    TagBox["\"Order: \"", "SummaryItemAnnotation"], 
                    "\[InvisibleSpace]", 
                    TagBox["3", "SummaryItem"]}]}, {
                    RowBox[{
                    TagBox["\"Method: \"", "SummaryItemAnnotation"], 
                    "\[InvisibleSpace]", 
                    TagBox["\"Hermite\"", "SummaryItem"]}]}, {
                    RowBox[{
                    TagBox["\"Periodic: \"", "SummaryItemAnnotation"], 
                    "\[InvisibleSpace]", 
                    TagBox["False", "SummaryItem"]}]}}, 
                   GridBoxAlignment -> {
                    "Columns" -> {{Left}}, "Rows" -> {{Automatic}}}, 
                   AutoDelete -> False, 
                   GridBoxItemSize -> {
                    "Columns" -> {{Automatic}}, "Rows" -> {{Automatic}}}, 
                   GridBoxSpacings -> {
                    "Columns" -> {{2}}, "Rows" -> {{Automatic}}}, 
                   BaseStyle -> {
                    ShowStringCharacters -> False, NumberMarks -> False, 
                    PrintPrecision -> 3, ShowSyntaxStyles -> False}]}}, 
                GridBoxAlignment -> {"Rows" -> {{Top}}}, AutoDelete -> False, 
                GridBoxItemSize -> {
                 "Columns" -> {{Automatic}}, "Rows" -> {{Automatic}}}, 
                BaselinePosition -> {1, 1}]}, 
             Dynamic[Typeset`open$$], ImageSize -> Automatic], 
            BaselinePosition -> Baseline], DynamicModuleValues :> {}], 
          StyleBox["]", "NonInterpretableSummary"]}]},
       "CopyTag",
       DisplayFunction->(#& ),
       InterpretationFunction->("InterpolatingFunction[{{0., 100.}}, <>]"& )],
      
      False,
      Editable->False,
      SelectWithContents->True,
      Selectable->False]}]}], "}"}], "}"}]], "Output"]
}, Open  ]],

Cell[CellGroupData[{

Cell[BoxData[{
 RowBox[{
  RowBox[{"Plot", "[", 
   RowBox[{
    RowBox[{"Evaluate", "[", 
     RowBox[{
      RowBox[{"Hap", "[", "t", "]"}], "/.", "sol"}], "]"}], ",", 
    RowBox[{"{", 
     RowBox[{"t", ",", "0", ",", "10"}], "}"}], ",", 
    RowBox[{"PlotRange", "\[Rule]", 
     RowBox[{"{", 
      RowBox[{
       RowBox[{"{", 
        RowBox[{"0", ",", "10"}], "}"}], ",", 
       RowBox[{"{", 
        RowBox[{"0", ",", "100"}], "}"}]}], "}"}]}], ",", 
    RowBox[{"PlotStyle", "\[Rule]", 
     RowBox[{"{", 
      RowBox[{
       RowBox[{"Thickness", "[", "0.005", "]"}], ",", "Red"}], "}"}]}], ",", 
    RowBox[{"AspectRatio", "\[Rule]", "0.75"}]}], "]"}], 
  ";"}], "\[IndentingNewLine]", 
 RowBox[{
  RowBox[{"Plot", "[", 
   RowBox[{
    RowBox[{"Evaluate", "[", 
     RowBox[{
      RowBox[{"Dip", "[", "t", "]"}], "/.", "sol"}], "]"}], ",", 
    RowBox[{"{", 
     RowBox[{"t", ",", "0", ",", "10"}], "}"}], ",", 
    RowBox[{"PlotRange", "\[Rule]", 
     RowBox[{"{", 
      RowBox[{
       RowBox[{"{", 
        RowBox[{"0", ",", "10"}], "}"}], ",", 
       RowBox[{"{", 
        RowBox[{"0", ",", "100"}], "}"}]}], "}"}]}], ",", 
    RowBox[{"PlotStyle", "\[Rule]", 
     RowBox[{"{", 
      RowBox[{
       RowBox[{"Thickness", "[", "0.005", "]"}], ",", "Blue"}], "}"}]}], ",", 
    
    RowBox[{"AspectRatio", "\[Rule]", "0.75"}]}], "]"}], 
  ";"}], "\[IndentingNewLine]", 
 RowBox[{"Show", "[", 
  RowBox[{"%", ",", "%%"}], "]"}]}], "Input"],

Cell[BoxData[
 GraphicsBox[{{{}, {}, 
    {RGBColor[0, 0, 1], Thickness[0.005], Opacity[1.], LineBox[CompressedData["
1:eJwl13c8VW8YAHB7j+te97pGdjY3la3OE6GSGRVJdkJIAyUjZaclMlNpFw0z
ZWUWIiEyQsqM7O33Hr9/7v18P885zzue97zvORJOPpauDHR0dILoB/9PD3Zi
UXWJ3Rng1sVMTzeJZdiOaR8SP4Fx3fFjjdeZxDpMYvzExQMxnsFHu+XOTWL+
RjY8zOLRmMSpgLHqoUnMsBLs5sWSsUuVgw7mVf+wl5e2h0+KPcUyawxoHm7T
WJ9jNmVcrAhrIpzs6b08h408WHceGyrC7u6UrmjPn8OmBs1fj75+hwWO5cuP
Ds1hTB7TxiP677FPjVjGKZN5TMZPM+zP8VJMi15Pz4K6gKnv6pudbK/AEp81
MiQVLGIXLDwdRsXqsJD0Ze0j8qvYWri6YG9cHRZ1jolp/fgqFppP//XrYh22
Vz0sme3xKnZZ+I7+u5ZP2NTr0EoLmTUsfrBSJjqyHqPr7XfplF/HMgNFx2Um
vmDsFYfuNt6ng4GmIV3VYy1Y5wvv969HGEDaw1Tw+e0WbLjh1YA2HyO4MebO
Ste3YM0Xh7YxajLCkFpINlXrG5bOJLPXMoIRxlLI4nSkVizS4ejbyc1MMOei
x/ilug0L9ZNXOHqKGdgXU+u8VDqxC13CERLabKAZ2XF+n2MnxvnIpqrJlQ3c
yQJKcgmdWK5Md2DxDTaoVr0ZP7DYiY1H6QTqj7DBZY+oA7ZVP7CYqmKaWAY7
0HWd6Tay68bUanj+cvJxwoXeRwF8Bj+xrFRx/9dSPHCqIiRuzG8Ak5Vxlv56
gQgLfAkvf8QOYGL7ZmNt7xAh2PFJ46esAexekbzfSi4R4uiaCU/bBrCLmCkt
7i8RnuyUvO2q/QsbXhJKbXciwc93lek99INYKN0u8qoZP5i/Zc9puv4bk97+
lGCtQwGVrFvNudnDmL3NsadP9wnBoKm7SK/mJJZpnjOVXi0B/NVe0sEGk9iR
PZFa1e0SoLfjlNImy0msTy2kZ3hIAjIVz+se8ZzErl1++EySUxLs2OLs2tMn
MbnJp5IHzSTha3lO2heGf1gbnX3xgzZJKNk+L1JW/w9r33masa9XCpKEIjbd
c5jGpLsTXzC2bYa5gcbHpt7TmHei6ifd35vB6qXA1pUL01jpXGjy8bnNQISn
hoeSpjEywWz0BkUG4lzrfbgb0f2r1tnqB2Ug9BWxIlBnBvPrN9v68qsMuBve
dbOkzGK3nn9gbiiVhWreocl1qVlsfn+fCLlRFjZ3bLnwUnUWoz3nebu/Sxb6
PSuusZnMYm4/krbELMiC3Y3BwpLwWYz+bVXwji1yYN6lyKn4bxa7p2a4LSRN
DrT8CnMY6+ew46q3uizc5aFpXcf+VMccVrCnXNrwjDy4XS3l6v09h5lV1Qkq
hMrDzSfVJ97Rz2M9P+JI5UnyMNLzTeqUxjy2z0soTbFaHtKM/yX13J/HHhaf
7pgTU4A1aYXQosAFrJ4oq3mzRgES3rxUkY1cwOZaVxwjmhVAAVS7ExIWMI0G
Mq/nDwU4eERT2zdnAYs3uLWJZUIBcm4YzsgMLmBPbDo1LpMVwWHNyT3BfBH7
9u3qxWfHFOFje6q5j+wSRlf1a3R+SBESnKxnZrctYeOfGb9ETSqC2zjPnSBY
wvaeDUvjXlAEDsZLvdE2S1h5tajsNIsSmKu4e2fFLmFPwM6MJq0EPZe3x3VM
LGHBp4ufn7NTgiXVhhr9wmUMEvcrplQqQf37CM9PlcvYl5j46LJPSpBhBLwW
zcuYceyj411NSrDr6NuD9iPLWPjtkPaZLiWIikoeDBBZwTzjWmefzigBpdeV
MTt0BQvb0f5ii6QyqMat7aTuXcVexiRWc55Thq0nVlxeHlzF2HozClwvKMN2
w6UYPZdVzH00XTcvVBnU6ebavEJWMZ14Q321WGXQPTPuXZ63ih19ls1WfFcZ
9th1ZXhIrmFyFcIpo9XKsE+rs3KdtoalnLtu9+izMhhTvo8k7FjDRnSOvT3U
pAymTS3qpYfXMK1f1+wyOpTBavfnRtK1NUxS8Kflh1FlcFB6t/Z+eQ2rbOg2
N+NRASf2QmlL9nVs88Bg0nmiCjj/ztv3h7KO1dzIOZ5OUQG3zNeJfFvXMY/d
xt11oirgxf9Uxc19Hfv2UK20VEUF/FeS7Hlb1zHR/ZljiiYqYPRbu3fLITrY
Vtt07vhldH/Lt7HIo3SgnZBQ6R6pApfLvJd6nOlAeuGFqkuMCpSn3Cdf9aWD
86SEW3uvq4COGcf+4Wg64KyXT/iSqgK0wo7Ce+/pQE/ijlHzaxUwfXi6eqGC
DvhMlA0Dc1F/bnJ/M6ujAwY9MqNIgQo89do1sdpKB6Z1WI/FexWQkni62XaC
DniX/4qHVquAQEzATaIkPcjURLX/7VABdX9i5gk5eoizySAadamAlcuLl2Uq
9DDuGpue0qMCN3b+rPXWoYfXJyOrtg2oAOe00fonK3owt5gzo42pwPoRAa/w
SHpoDq5Ks1xVgT/K+QYzY/TQ22u3FCZCA8mLJ10Vp+mhaT91YJ8oDezqpa84
LdKD1XXZHQRxGjR53KpsYmaAbs96h+tSNHj32Ff/pSgD5FuubDquQIM4CcVd
buYM0PykeOm0Bg2qffsd0g8yQEnpLAOrFg3oypJDv9kxQPhxtoFEbRqctWcr
0zvBABzsSnovd9DAPnVwp9glBig/cGtTnj4NVMmZut/fMkCCJ7+luhkNvFwO
2fG+Y4D7Bp5xyeY0ePSWJ8iwjAFe0ZOWFi1oIGR5sTi3Hl1/RPnyGysaMF2z
1b4xyADtmv6DDLY0aGMja+4TYISYWGnPzS40uLASve39eUZQYLojmXCOBo1n
nBPOhzGCreDvthJ/GoiP685qRjGC3VLh3O8AGlR2T+Tn3WYEl2/p8bQLNOAq
tdbOecUIPt81C+6H0CAjTGLX/d+MsNgWkEyOosHk4tI9h3FG2NuzP0IwmgZ6
ft8YxGYY4RmpRlU4hgZ/nCIrU+mZIIZb/btAHA227B43ui3CBLuuvxmdu0aD
cpYi0yhLJrgxYwbmSTTgD7mZY2jDBId7Q0233qGB27wngdmBCQ5dlXUlJtOA
Y0j0a9hJJrBuCnxfn0IDy7rL1heimOB7m1WkQgYNfsWa23mXMMGzHTxS8Vk0
YOUbOmGlwAzVw5Z7Ca9oMBdpZ3B3CzM02756lIP8e61JfESdGST6YvJNXqN6
jhW1h+gzw4fO6IUrb2gQURtr8NyOGViF7Cz+5NKAJZQmwXCNGRJiZ6N9ilC+
uQcr+28zg1prnsEy8u+T1O9JqShuHdR15R3Kd4T+mvITZnhfNJuVVIzyabSs
HC5nBpHCX30vP6B8E+e+50wzg/ncwOKjcpTPdfTt0iIzpL15c06iAuXrOnbN
gI4Fjlgcm0pBrv60x/AHFwtk+fv8jfmI8j0SymWRYYFw7uQtx6pQPvuSa0cP
s8AKJSyxs5YGzA3MRpwfWGD6HZmq8AXV82Sac/dHFrgjr8pwHZmfe1tozid0
/cQFxllkaROHogPfWSBW5v6B90002N3wTjFtmgXevNB3gq80uNTgQ1BWYIXl
8OY5sVYaxJxkUV7fwgry8Sd2BSDf5E7f26zBCr71v8q/IN83+XTprAErXP1y
xTOoDdW7QXr2gwMrzB4KuFnfjp6Xxo4O0yRWUN6Rmbe3kwZs3r5z4hms8NPv
mkoiMoGHlTSdxQrWP/cs9CGLm27fn/SGFYayRC/7/6AB1hhf0tvACrsenn6c
0kWD4Eb9B75MbPBDIutkRQ8Nlhtfet08xQacPhr59/ppINrsmLo7gA3ijxkx
dCLrtZA/zQWzwR//D1/4BtB42i/KHoljg4OCstMhyNSfJv1Sj9lgB8+tgIO/
aKD+b/xQXhcbvPNUdh4fpIHt9L2I4wNswJ3rt0v0Nw0uzlrnCaL3OoMz11+b
IlcufiAGz7OB6vhJ42zkAwzxDYZEdjjfUB7q/ocGviQV/e9G7PCUKJBfN0SD
BHL/qRhTdjjclCc+g1wgkJipa80O1UJXFUWHabAmvLaa6cQONTePbT6FfFW6
sfDERXbQLO4rJ47Q4Jmat8ryG3awCV81MxilweChbEFRUQ4grt0b9hpH+8nh
1Qo7aQ6QtTIuiEF2t9nvlarAActlwoZPkEdsR0qoGhywXqv3tB958qiMC8mc
A8IWxRKs/tJgxTkjm+0SBwS3zHkpT9CgxGX8kFEUB7zMDog2Qg5x1aWPiOeA
EO1Bb0dkhuOdBxhTOeBix57EBGQ2D8ri6lsOmPb46LyATPKN158e5IARP1+7
/EkafPPtHlMd44Ab1510G5ATTykl+k5xgEIM99gAMvX0p6HxNQ64Vyb6nvAP
1fMcS/yQACdUs0gpuCMrBAV/797LCWr/ghN4pmiwK8r7ZO1LTvBXvC+iO432
zze9h+JzOeHFxwJpM+SZH+Z6VsWcEGS+g94J+RFtm8DPWk6g7BPTikTmap8v
mx/ghLP1E9lfkNs2h/HLCnGB2tEOFpsZGuSYTa2NiXMBe8XPSyeQowKdh9/I
csFzb7mOQGSdBoOSnWpc8PlyCzkFOfMMh/tBcy4YFCB1fEf2/Hir+EoEF5ic
zm80m0XP2zjTI+OrXDDd2Ei2RxYVOHedL4EL4rK1db1m8fPpsGv6PS54f1ZP
LgpZnbiJN+89F4zED1wuQaZzfOT0a4oLZLSKrm6eo8HttUJ2/WPcUK7fmN2D
zCVb5X3blRu213/OHkK+bNbc8seTGxREXZOnkP0yh9PjArjhWZckjWWeBqZ6
QlvbbnDDPbHPjkrILBEXbE9UcsPmrQbsZ5EvZkeWFn/iBlH+xzUXkWfabknz
NHODecuR0xHI/bIv/r7p5oZD1BO3kpBL67ourcxxQ3vd18VC5ADunc+vyfNA
d8tE6ALyhNo+Qj+NB07SDGXoFtD+b3/w7HZ1HojzNShmRbbK8cY69HhAUvFZ
LgVZ1eJui6QdD3ivDAxtQx5JoFvJi+cBhdKMs57IR0Q+7u+a5gFpRlj6gsdP
/pvKW+KBB688zdqQA0rFkq/R80Ivz9jtLuREp6BBPV5eUC/1nB9C/vpELfip
Ai8Qhcd56RdpsE/tSc45R160nym/VUHuiGizNnfnBTPDBqXtyO7fmVbkfXgh
ebA2WQs54oLjnu4gXtCm7TTdjVxRLtSnfwe1N8QobYOsbXqVyPcFtVdDSglF
rrtbXDjSygtSX79ZX0E+/G/YvrKLF04Y32GJQT6bYPjcf4QXxjUSjW7h8fF1
iQkGAvgxnN73EDlhW9E7a1ECFFysPV6DzFWmOCZpTYByx6oMpiVUj2SL2pDD
BAiQlKOyIRec9s/qOkIAzD4zmhPZSfajXaITAbymqdZEPB5v28DuS4BDxuLX
xfD40ejsyRiUn1X4kSaypkZOjEk8AWp3b3qqg8zN1+r27AYBQjx3P9yJXFgp
LuZyhwAJFjuid+NxpcJr7Q8JsOVSEL05Hl/67VtSRoA/GaZlrsjx37hMhCsJ
YCX2ys4d2Tl7q3xADQFSHslPeyDzOAX3qTYSQKvgFo8vHq8jWz78QYBzx+Lo
zuPxO7u3xc2h9soP/IhDdlW7P2ujxAfRgbYl2cgx8WTeizQ+OPF35OYr5Ow/
UXKZW/nA/Wq68xvkuWSfI781+cCSEL6Yhxy1plvuZ8AHebnMC++Rn9W0x8Xa
84Ebj63hJ+RGceNH2Y58oBd/4Odn5KnAktJmFz5ga+w714Cso/RwSsCTD2jr
HclNyPXX/Q5n+fPB2G7Wwjbkvzbc0h+u88E2w+oj/cjEt6E7ft7iA3+RkIoB
ZHWumYOMSXzAf15PZhA5pKQzem86H2juYBn8g0yQejLR+pQPFsrNYBx565he
8d8KPnhY7us3j+wfHGApPovGS2EbYl+mgdxYEFfkAh867+f4OJG/24RVjy/z
ge9jdS0uZE21GO1iBiKoqX8M4UFeGE2VPEggQn3wp3Ei8nmb0qlYRSKcT9Y+
IIysUPPxxZQKEU5MqlmLIHdur3Wz2UoEr/c/rTYh6xCaO2W0iCC187CJGPJK
dX9FuSERrrw+JCWFHLyd5da8IxGe3+s5roCscp/DxN6VCLHhwkaKyD28vKxV
7kSwYDoorYSMjQpcuOlDBLaT7d+VkenuyzsrXySCZVaCgiryJV6Tbc53iKBP
t+OsBvKVkVstjY1E6G1SKNdDvtw++Gm5GcXVLY7q467UqJBrJcIlZ/kF3Jcy
fry69IMIn+MW5A3w/llKxasPEUHopW2wEfK5d2/2ZNCTwPW335gx8tnHTPCZ
iQQWJr/O7Ec+k3BQY4GVBD93qazg9vNe2mzJQ4KHNVaspsg+knqMLMIk8JjU
IZgju8c0fzi5nQS31Vr/HkA+7i+Vl6JBgqNu7G5WyG4uZ1/UaJNg9MqOLtwu
OwVTJXaRwKfuZZU1suOUQ0CrCQm0/IfjDiHb2k5u3XGcBObuV/7aIu9X4H3C
lUKC1Nu1nI7INrU+T+TTSSC3hc4Vt5tb0xPDTBJM9F/4gDv0/o2noY9I8KLK
wMsJOVeI//nMGxLs/WNc7owswimY3fWZBA9+OO9zQ5Z/Gpi92EiCfELcHdzq
Rp3ZlK8kMD7F+xu3eXhqjvl3EoTpK4ccx+d7edPryl8keP5w5Kk78tioZO6L
VRJssY3p90BejA7PraPjhyAao6wnMovcr9zfjPxg82vUA7e4y8M8cQ5+oBwl
/MNt1SVbkEDhh54X1XNeyO/rld4F0fihoHZiyBv56kv1sv2O/KDjnObjhyzj
IOf40oUf4hWSn+AuIQox8Lgjl5D6cE/6r+p/8eaHPLNI89N4fr3KGosgfng7
/UD+DD7+dosvB5P44Wf4waqzyHnR+r4FKfxwf3vBHG5TXTU+agY/dHk9lz2H
z+c96oGOLNSf06ZRuH959rYdecMP3D+Cd/sjv6A72ePQwA/9+9afBCAbvLUP
KW/ih8zULy24e1zNxSW/8QPd8o413ITP25wGOvkha3DGIhBfb7eXBl2H+GFw
pX4Gt45C1LgHIxmKad/lLiB/OvBg5YwWGegr7C0uIr+50t+ZqkuG9+G6PrhT
CiSKKjAybOvuisPtIZx5lmBIhle33Wtwsw+k/X1uSQaP5gqtYOQ9fok/+z3J
kFQZTgpB3pLVWsLuQ4Zk93xl3NQ2/vQtfmQIuPfKCPcfrVs2wQFkaO1cPY87
gv76V8ErZLB5zt6Lu+p6dKV5BhlqPhxOD8Xno6L2vv89MtSV7MrFnTDDGpaR
RYamgKVPuF0OR+wYe0aGFfHuedxM4uH5kQVk4Ao7axaGrJcT9KSkiQzqB0zm
cJc1+MQpMVIghZNdOhx5Oz9wJrFQID6LXQP3E1tCDD0HBepVevbivvbnVWQb
gQKvZph8cNvTT10KFaXAuNXBAtwr288EftOiQDKzN1rL6P39wu6FnTsoUOTa
Z477Vzm//1OgQKqYiiPuz6Z5Z4KNKHCaYB2GO8V9zkfOmgKGs/2luLXSAtyC
fCnwbpeZ+hV8/P17Bn+fpsDbw+G7cYvLC7pY+FOgOCrREjdbfpGjTDAFPj84
4o37+5clu6ZYCuR/88jCfY7x4gHpxxSgTx7jiMDr7REG9d0UmBW5U4F7u5ND
rUwfBe7Sr9fjzrfBzMN+UYBab9KOu2jP6jH1UQp0iGSN4i6TCQzJXKCg71Nt
UiRyQ79vyRmSABQ1GtvjNu00M/xCEYBxI/PjuJuaVRrlhQTgQhP44v5WNtbd
Iy4AXEJ/wnB3Zriv7lERgNx2syzcQ7YOupv2CkCZXv0gbg9LrNJ/vwAoDb8a
xz22V3T/VzMB6PC9PIt7QrPrSORBAZAgzTJFIc9RDl/45ywAh3nopXAztpi9
qwoWgDH1P0dwixpjmt65AsDAzVqB+2+552p8gQC0xsXU4C7VvFOR804AvP0Z
GnA7yPzb/69MAHgITe2479M/cDzTIAA5vwbHcMsWssSe/y0AzHVUcjR+Pqps
M08dFgA1yylB3LUPj5HfjwnADcsKUdwetwrvrk4JwC8dQzncL7w9ckPXBcBw
uEMb95bNjd0RVCo4+Unb46ZLW7r/WJgKtslOTribibLutaJUkPROcsPtRxc6
xb6ZCj5nBr1x5/1QZb2qSgUGHXIIbu2bt7fc2kcFvaHWdNz663bhd4OowHvl
ZCvuzBihYcZQKgg4TnzHvUL+buoeToXrh0904c5XOiCkGkMFHibDAdxytntf
VyRRoX77w0ncXHlqvYNvqHBqbZ09Bj+/YHr3vnzUf192btxVn189yy6iwkws
JwF3cL/iOf8yKjCyLpFxT/JKcrM3UuHfapgE7m8ePDpKw1RwDzDRwL1l7nPm
9TEqSLUPa+G+GhbNMjtBhTvLIbq4De8wff0wR4XcruRduAurltzNmARhcPKK
Me408T+JfmKCEDBiao/bpa10qtBaEAp7JUNxE/o+3R44LIjOt8Uw3MWjrZo8
doJAkWoIx02kHwt2dhIEo90nInGXKlI5eXwEQUbcPx63UJivlHOUIHzdMZyK
uzr2QvXVWHR/amQ67lOJEScK4wWh0UfyLu7a52k53LcF4W6IyX3c59pqdQrv
CUKxZuAT3M2KElbcxYLgJq+TiztIXWleo0QQviQ8zsMtt0sjxalcEM658RVs
zOdBk58FNYIQrNtdhFspLNDL6ZsgBL61LsUd1dZ8uWBcEPgb6upw7wy7lOco
LgRchPou3PO6aY5BUkIQKT7QjfvVQh53kowQnCAu9OCW8h12rVcSArcU4T7c
bMfMKRpaQqCjs3cQd4uuqD+XpRDYlO0cxx23oCElay0E5n+2/d2oT67Fl12H
hSB7QmZioz6KV2T97YXgXhbLP9wZQmPtfR5C8HH0+czG+lko0iwIFwIeytll
3BK5Lb+aI4SA+mbXCu5On/HrY9FCMH+ZcxW3yR/xYYnrQuCtkLSGe2tbZHJc
mhB4GifTxyKvvrVecswTgj0tZqy4b/r8K+b6IwQrwx/4cLdjaWyeI0IQTOdO
xC1CMLKuGxeC8DcEEu7Hr9L+XpkRAvLwUX7c7/8ZSazTC4NN5h8K7t+nMyL+
iQjD9IMiYdyKu/e2mIkLg2ybiQhuX/4ZsWwpYejK+bnh5dy9RR4KwhBvxyCK
mzA3MzqggVykLo5bO8DYos1SGLQbXKRxV1Lvjdy0EQbhNJfNuM2K5sLNHITh
HbeDDG6XpXv5tSeFQbljrxzu+KAF4eIoYVhuHVbE3R/68PfdEmFYdPXZiptD
PHFpqFIYXKSktuHeWhrBs/WzMJD6WjYcvnpcvbJdGHYeVVLDLX1eIWJoUhi2
DZRo4N4vKJyiOi8M1LKjmrjPFHJmn18VBlvTpQ1XzY21cnGIwEywkjZut9M5
m1WlRCBsy1ndjf4RM7XOy4uAyR36HbjzX183+UgTgTOvYzfMOnnqrLWuCHTO
39mJ+4nX9qpAaxFY/5YEuEddi1wqIkXgRZPMbtxecz08zrdFYGw/swHusQim
IsYHIvBya/f/fmzGbVAiAucmAo02rtc8WzD4WQSCq3fuwT1em+IY0SECRvqr
G/47PJhXMyMCEirH9+H2Ps/p4M6wCbakEY034hyqHOyETcDwqmDDE4pB9vsU
N8FY7d/9uCdPElkbHDcB0zshM9zu0XUGcGET3FzkNMf9Myv08tuETTBcO7Xh
Lz/+0qfUbIIpyj1L3IbzD4G7bxNk3XY/gLuEeDQkdGkTLKdstsKdvffzipuy
KMz3BFnjvj0+H25rKArYHOkg7qAb0pymx0Sh//fdDTurWdzcFSAKjg3ih3Dv
67goqHZDFHSrEzdMlWiXFfkoCgRHp8Mb69l9izrjrCh4pDLa4KaLYXY1cBQD
89N9GxZ63nkrskEMhLfU2uJm+0HL3yMoDq6MiUc21o+D3/0GY3E4lsZkh/uD
SnVS3CVxWDxtteH5FcGrxkXicCjo8YYJXYdJnBPiYMBRv2G54qTkT9IS8JWu
ccMq17Jnxg9KQHfw/1ZzrjLji5aAD8T/vRQy/ta7VAJuMjRsuCyNTK2flYDT
1Z83fCabbHFVThL6+j79n7+MHGN6RBLK4v/3u346K8JVSdjt9L9NmMc2fS2R
hD0a/3vyx6+PdQpSMNNVt2GftKuk6GtS0B/1vyl7bCMqa6Qg3eZ/l0zLLK6v
SwGj8v/+D1fjL94=
      "]]}}, {{}, {}, 
    {RGBColor[1, 0, 0], Thickness[0.005], Opacity[1.], LineBox[CompressedData["
1:eJwl1nc8lV8YAHB7j4vLtfe9iVIKIfU+UbSMVKRU9g6JjGRnhuxEkgYNlD0y
KklCFBmRUoqsa29+5/X7597P9/Oc87xnPed9pSxdjWzoaGho5NEP/n/X35JJ
yTp6f5LB+vDGxiSWeXZMw0TSAeOo0tsRtzqJ9ehFuUtK+mB2h0qJeci79nx6
wNYdjCVYuo+TaKiYl64pF6NkJHabp4XJm56KvTL55b1hF4etsxZLWbNQMdri
0qnVrgRMiu1ZeBMXFZN9tUJZXknGXrrf8bojQMV06sFsQSIN89zaSKyXoGL2
zTfiZ7UzMEbPFgc1eSoW3dHUMGV3D9MyuYKNqFAxkwlm/4VD9zHmHZ7bPmih
9u5PBee7sjGFDm7Pj4ZUzGf+eNGsw0MM4x0m/r5IxaJ8J/VmVh5hGadGi5jd
qFhesHIIVeIJ9ktj6uqhRCpWw9QlNvnyKfY4NqPt2GMq1hblUz6u/Rz7xppx
U6WSik0n1Iz/syvA0hdMZON/U7GME7LPp7sKsbKpPI8krSnsYaLn0lRWEbZV
1je6/9wUltfZoDPlUIypRPrubvecwmpMHX5OrpRg0sMNpOxnU9hPi3yBcYkK
zOjVYX1r8Wns34MNq7HhCsxLmnHJS3Mamx4yfDn6shK7e855hefcNMbgOHPs
n/Yr7JLb+8yPadMYxV0t6K9dLbbm92I/rdgMpnrg5xy16w3m5SSmb6I2i107
4WQ+KvEB2+fNXV9fNo+th6gKDdz8gOk8SOM0/DOPBZbSfv689AHbpcVQi/Ev
YKEit7UrvzRh10hiN456LGCxQ/WUyPBm7LQlCx39nkUsy0d8nDL5CWvi1Kc2
tC5hv9qGNZUufsG29bmE8equYbKO+kLPkr9gx8asND4HrWG29MVzss1fsJ1c
dG9nXq1hwyoB+YLqHZhVGM9bM+V1bOwOvyQNXyf2UOPBiw9bNrB5ay36Tw1f
sZL8U+5Jt2iAdSn9g7NiL6au4RlwuoAO1MJ7fI9a9GLT4uFnYtvowJ6ftE0u
qRcr7JxenJ6igwalhNhfS71Y88fUGEyFHkIdI06effcNe6QePThUTQ80fR79
umb92MBnXTqrLga4NvDYm+fQD8x8duZ8uzwzXH4TcHPM/RfmsfxDql+PAxZ5
kvK+Rf/COOXPHrnjzQH+FrmtTQ9/YZd7Q+18H3DATZp2wpOvv7BQwajY7CUO
yN0vnWyj8Ru7VFX7IjqHE35U1t/9TjuE/dvgLg1j5QbDItaCtlt/sCrdgZ9s
0wRQfJjYXpw/gi07PLARo/LBkL696IAaFSMJiDJXZQoDscFZ1v8QFbuSVUzl
LxMGrX2Xt4kZUbFFL1Mpu0/CkKXgq3nOiYoJET8Fj24IgxnLTbOuu1TsxZb0
K1fNReDz64KMT3RT2Oty4hk7CVGoUV4QrWuewjiKrhhZJorB+LMV2Ys9UxhN
l6sO+akYiMrQbF8fmsKuCy7Hd9eJgQ8P6z7NjSnMrfpNKveEGChPCJ8vV5rG
qAQH1SpdcXias//ui5RpjHn8YOjwgjikCoeJ3TefwSyfXTxwniwJ879ac/Rd
ZjDjbpo5/52ScCqPtGv12gzmlzypmLxXEnjhiY5J6gyWrVyykXlCEm7aNLty
ts5gbG7M6ZTrkhD4gveNz95ZzCf188WVdkmw17lnayQwhzFUDQb4uUtBA/cw
dUNmDrMMOUMv4icF5J6d1/KUULwrhC7vhhQMOr2JY9GbwwjGDLbPbkuBWfxQ
eU3IHFamsjWWp0YKDPsU2BWm5jD2D5SSYCZpUHcvL6BvnseYG6QWaGKloW1j
74XLPfOYVrRM00iyNNjG1HIMoLoR65mobbgrDQm5DQ6VtAvY+uJPufN50vDv
e4fM5T0L2Jj73vjVj9KQcWwq9Xv2AvaXzObLziwD67LygRU+i9hfKamKex4y
kFSYp7glfBEbzUnIEb4mA/Kg1J+UtIhtT/YpjQqSAeNzahpuBYsYbZvphaOx
MlAQrzNLGVrEhh0fzR7OkQHzdUv7JMMl7PZz39jjXTLwtivd0HXLMpbM9qKj
aocsJFmenp3bvYz1fH9akqIsC7bjXLf9YBmLGCWbOqjLAht98ECk6TI2MM7J
Pa8lC4aK9i4Po5exk9tajuafloXvoco3eyaXsRwW4vNsH1lYVmp5r12+gplI
pf74USULza/CnJrqVzDbJm6D97WykKkL3CfaVzCpaJuax29l4cD5IuML/1aw
bxDw3vCjLEREpA15i65iNndzbhv1yoLAgA19fuAqpnHKrIF/QRaUbq7vFzyy
hhV3a0p+VyDDLodV6zzjNUxF3W23xg4yKOssR2lZr2GPS3y94naRQZVm/qtz
wBpGmj1aR1Yng6bHuMvrkjXMRMboNp0OGQ6b9WU6Sq9jPnO3vMIvkOGoem/9
xo517DZfzOo1CzIcE+j+l7RvHVM1PWDvaE0G/bYvqrVn1rH23EcSKo5kOHXw
Yytf3Drm5yt7IMSTDObbKtdfraxjwyavKtmjyWDJWi5rxLqB7bnLUfkghgxW
f0qO/hXYwHJqZ46o3iKDbdbLFJ5dG1gW16uDx5LJ4Ex8omhrv4GV8ri+VblH
Bq/V1AvcnRuY+eQrX/5CMuj+0RjYaUIDBolZ6wc6UP8vHWPh52kgbZ+4iNhX
MoTWuSx/t6KB5zePB8x2keH1nWz+GDcacK7J0Lj9jQx7DdiOj0TSQIPCkb3F
g2TYUd5Tfv8VDXh9ouw6SEXze3SlYfENDageq5z4M4XGk8DZYfCBBmQ67MzC
ZsjwxPnA5FonDfQJWVtXzZNBRuoJ+ewkDTDm/f6yvkoGUpR3Aq80Lfic0nSj
slBA1Ys3y0GOFtQbIwUt2Chwyvp5Xp0iLVyyMW5vZadA/P4fjS57aSEgcCnq
PhcF2Gd0N5pO0YL2H5ZXskQKbJwjOYeE04LSU86Ox+IU+Lu99NDsGC3wb3jS
1ihRQPr6JRuFGVr4wqRp17mLAmbNsjcsl2ghwig39d9uCrQ5Jta3MdJBBEXK
kUuVApU5btp54nSg4SB/TFODAjelFA7YGtLB9U63MGUtCjS4DZrfNUauHgmX
16YATV1aYIcZHZgL+iaLH6SA5wWWOi0HOpjWe/2LRocCF9KH9ksE04FD27ai
/CMUUOLP0uwuooPW1ASDQkMKOFubmHFX0kHd/YkPUSco8LiIy0+njg4Mr1yI
sjCigLDR9ariZjrIkr/7j/UUBRjizmrED9GBOik+VMeEAl9Z+NWOkuiBs+79
2uXzFLi2Grn7lS89qNOHNubYU6DVwyrJN4geeJkrjM47UEByXHNOLYIeCN6N
ujyOFKjvnywtSaYHZxJzoIcTBThqT2sUvKAHjRvz4XIuFMgMkjqQ/YcexuU+
/TxyhQLUpeX75uP04LMj9clfZC33DjqJWXqY1yMSQj3Q+luG16fTMsD3tJPv
yj0psPPguG6yKANMXRwj83pT4DVThX6EEQMMuNXohPtRgBiQUKBjygDkkF+m
hOsUsF1wIjCaM8Bu6Uj128hsw+Kfgy4xQFxDrv1DfwoYfQg9fS2CASSid7Xm
B1Lgd7ShmUsNAzynU5qICaUAM8+wwyl5RrDSaOMNi6bAfLjZoXs7GaHtmXvU
H+Q/622S/1QZYVhdYo/OTbSfYxVdAdqM4N+GqdLHUCCsMfrQMzNG2D2zfflK
LAWYAndI0cUxAqZInVaKR/nmH6weT2YEGz5h3zDkP5cEu1PTGeGTnYpBL3LD
Odq47bmMIDx2fCQgAeXb82X1zGtG0PF3ZnibiPJNXu0umGEEWxdhRvkUlM9m
tGh5iREkqq/zeiD/6bsYd4iGCfoPfQipRm5oOqzzjYMJDIJ5UvVTUb7HwsVM
FCbQqZTNdriN8l2oiTt/hgks3A+fCb1DAcYWRl32aiaIX7M9eSoT7eelDKv+
t0xAJxL+Mx6ZyLk7sKCJCcQfpw62IsvqmVec7GYCgQAnLd17FDjYUqmQMcME
ardY0pWyKBDc4krYjr5rVvK7asfvUyDqEtP2jZ3M0BhQzimTTYEEzrtH2vcw
wze/fT9NkLP1moI9DzED7fJVsTrk1y2yc9XmzOA048cS/QDVS2tPj34qM8Rp
uaWwP6IAi4vbvGQmM9hyqlWrIxO4mPlmHjJD8QtaXztkSX3l46mFzFBmo13x
Ghlrja0ZaGGG083i9pcfU8C/VfuBGwMLjOSJn6rJocBKa55zwmUWOCgXaEB8
SgHxdov0g94swPxZ/qAqstYX/qZ5fxaYmTEeM0GO6rq+5dxNFvBLaTG9gyz4
Q29QJocFrWdEpcgzdD9NjZuU9LGAU8i6GM9zCpyduR9m94sF5E8UJisiX587
XSL0jwWCQ781HUOuX6rm9V9ggbYEFrcbyCfpYlt0eFlBfkW1dA7ZjU9Ru1uX
Fe3z1idNeRRI4h+8HKXPCjZ/3ff+Ri4jpWRpnmaFU4WjiWvI6yLra1mWrECy
jkzbkU+BGNnWcofrrDDDrsYUj/xUxUVxpZAV1g81th0poMCQSb6QuDgb8Cne
PZLyAt0nZ9bemMmyATl8CctFtjc97pwuzwYTMfaESuR/Z//VCO5hg432KuhH
pp6nWPMZskHa5V9/pV5SYNUqM58lmA3mRmyTHiLXWI+b6EawQW3oWcNi5AAb
TdqwWDbY8Zlv9C0ynV3vSfp0NtAVnqgeRGZxFFhaK2IDJY+BH+KFFOBzi9We
GWKDvIQXJvHIHW79Y0pjbPBqg17yHnLK5W0pbtNsYJW47+NzZMErTcPj62zA
bGr88T2y+FWm2GESO9iH13uvIsv7+Xf3H2EHuRX6avMiChyIcLnUmMcOaXMB
tgLF6P4sHDCJLWaHuerIfink2W+GWqeq2EF7TV9jO/LjHbtJPxrZQWN24ZE2
MkfXQt3CL3bYdVztuCvyV3IQcYswBwjRmDC/QS4wmF4fk+QAttxjcx+RI3ys
Rgq3cIA+XUhzJ/LelkM1+1VQPCBmzwhylgebvbEhBxyHTkbuEgo4vU2suhHG
AYZLrXnGyAfHGR4fi+GAcik33YvI4qSrt3iSOGAr58UWuxL8/XTG5u59DnB9
/TPTG1mVV4y75BUHKDxQO5+GTGPx2PL3NAcExbE5dyEnr5ezal/khDyx6lGd
UjSfLe9ckm04gT8leuo4cqhB+5e/TpxQLeb1zwjZPWvk7k1vTiC/4yu9gKyv
JbzrazwntDLZlHkiM4VdO+tQzwm61TPe95Gv54fXVjVxgt3U+qvHyLNfE2W5
2jnhHs+HuWfIg1ueTxT2c8LKCI1OKXLth77g1XlOEPyta9WE7M25/1ncVi4o
36/8iIo8qXKUMLiDC5J/T2JzyLYXjD2VVbkgZflL2xLyqQIXrEeLC/pYjDvp
ytD788S9L9JmXKBWneBERP6XRLNaEssFZd2nB1SQz4m+Pd43wwUWfDp27nj8
0tR0yTIX3CoL3nMV2btWIi2Olhvcr4+s+yCnWPoNaXFzwwR9yJUg5M+5Kv5P
5LmBm49xPg75qEpuwVULbjj8HS4/Q+4J+3ra0J4bmgWgOh/ZvpthdasrN9x2
zqYtRA67ZnG4348bunjarpQjv3kt/FP7NjcUFNzcqEfW0I/h5fnEDY8yr77p
Q/5wr6r8Xyc3KGWLZgwgn5kauVDfxw1Hj8q6DiJ7Juk88/rHDQE96bTDeHx8
Q2qSjgBR1LWeaeSk3RWVp8UJECv9zJq5HO13ncKY9GkCpDq3wjbkwbQTjQFn
CBCiYXJGEbnsitfDvnMEWHog4rQT2XLLW7MUSwIIXwwOVsbjsWdbWN0I4Mg5
56OJx89H5lOjCJAn25p0DFltT0GUXiwBclrZbfSQOXk6bZ/GE4DZRU7JALm8
XlLC+jYBPiZIVxvh8W3lcV2PCMB0V+CRKR5f/uNWU0eAW3cHX9kix3Zw6InU
E2AXraGBPbJV/q6t3u8JMPhY8bsDMpel/0+lVgIoEMymnPH4B36jR98IkFi3
b8Idj98+uPvmPAFUmwwO+yPbqGTPmW7jgWaOwwUJyFGx/NzXd/AAZdb6QyJy
/t8IuaxdPDBOUfyZhDyf5nrujxoPPE/qYE1FjljXfO1+iAcWDw5g6chP33fd
jL6A8uV3aj1AbpU89jjfggdMWl6oP0Se9qmpbbfmgSvx1xUfIe/d9mia5MQD
sRNrPDnIzbfczzz04oFCddLrp8gTppyy1bd4UJ0mv32JzFsUuO9HIg/QKz9M
L0RW5Zg1pk/lQedi9HIRckBNb+SRuzwQt75HqASZIJM72fmEB4QmtE+WI+8a
06qaeMMDnds6vWqQvfy9jSTneODJkdTUD8hyY34c4Ys8kN9AOdaE3G0a1DC+
wgNZ9oJruNVUojSq6Hght13JrBl5cTRd2pjAC9+VnzF/QvY1rZ2OVuCFF/d4
SR3I8u/fPp9W5IWPMlGFuHuVG21Nd/FCnE368U58/oT2Xoo6L0gppvh9RV5t
GHzzWocXerZoNHcj+yszJS5Y8MIX88fb+pEVs9n0LtjwAmxlLML9nZub+Z09
L8QPbFX7joyNkq4luPLCpFTb/gFkmuytVtuv8wKzUf++n8jB3Hq7rW7zQniK
NeMQ8o1/iV9aW9F4lh99GkUO7RpqWmnnhdGJ1O1juOv3vJHr5EX3TE0U7uDM
by+Cv/HC8y8vtMbx8RnJxKoO80JruNmTCeSrlYWHM2n54KSB4ckpZM8cBvjI
wAdNvy0f4fZIMt6zyMwHZXqN87jdXZbJRlx80B6SmDqN7CqtRc8kwgcYI9Y+
g2wf1V59SZkPbg3fIc8j23nJlNzZwwfca8aXcNtaez5/r8EHyUe8i3Fb7xdK
lzrABxwOVFhAtpg29+7U4wPO/D6jReSzZ6m79tnxwWBp+7ll5OPy3Lkcd/hg
8cUhtnVk00bX3K13+YB6bRnDbWvblquTxQd7O/Z54g7Mjn8S+JgPaMU9vuMu
FiY+my3kg1S1ymcbyKLsQvl9H/ng8f6AXbQVFNj6xCd/qZUPDhbEWOBW1e3N
F/jMB3T/1G7hNgxJLzDs5gOhQfsx3KErYi/rf/OBudihLDrksVHp4udrfGCf
nTFPj7wUGVL8gYYILAc7JRiQmeR+F/+hJ4LjXOlh3JLWj0ok2Yhwk987Dfep
vi1lSQJEoE1h3MOI/Kp5W6XfDiJ0M01YMiHH5KnWHbcgAq+NbTALMsVcziLP
mgjR/0oe4q7hFabjsidCPWNZA26q15r2Jxci5K20sbLi+bXq35/wI4IdR8RN
3KJdJz4ZpxKh8LdNKBtySaS2W9kdInw7IZmNW19ThUcwEz3/clot7sD7gid7
HhLhWNP7Jdy/nQa+niskAqmf6MSO/Jzm0nfzFiIoFJQd4EA+VHQh4HUbEfx9
/c/h/m5jKCndQYQr+myeuAkfd1v+6iXCAcLlHNweyctDNsNE6By/xsqJvFc+
YtyRnh/eqU6/wd108sGqhzo/HJ5M4+ZGLrwx2JuuyQ+d0slSuO+USVW8wfjh
rZnTbtyOIlmeBB1+COh6aoyb9VfGxDMjfricEJKO+7B7yo9BJ37gXMwQJyDv
fNhZw+rKD8+LLRVxC34l3t3pzg9Ub6b9uP+qJ5r6e6P2RiNmuMNob30WusEP
x3tl03C/uxVZb5jJDwd/lLHz4OvxpjHb6z4/bOkJFsKdNMsclPmQH87W7dyC
2/pM2L6xp/xwJlFVCzeDZEhpeBk/2AxMX8WtVeCXW9PGD87vrL/hrmtxvbmN
XgBMl9jjeZGVicCeyiQArtl+GbhzzxKiaNkEQKvhcw7uuL8vwr8SBODb3Z01
uC/QTgcHiguAiFPlCO5VZQ+fDnUBmC7X1uRDdrt2cHH/PgGwV1bQwf37NdHr
CQhAl/OKAe6P+iUe/roCcHDa2Ar3Hft5V7nTAvD1Ak0kbvUMb1s/NwF4qaHX
hvv54OGhP1cEYMy/txu35FYh6xNeAlAwf/InbpbSCguKvwB4XOCYxt39adms
LVoAnMXTeInIV+mvn5TNEYAILSND3IWOQdDcj56XOV6DW9nSvJHyUwAmrZXe
4S41xQyDfgtA5HPbj7grDq9dVB0VgB7zx1246yg+AVmLAsD0xn8Sd8ugW40H
HwkiwktF+fHz3mug80mABFZ7yNK429oVW7cKk0BkNHwL7o66sf7vkiQoWd+6
C3dvpv3aYUUSVGgM6eAePmuuKXaEBNOUcy64HY2weq/jJFD6I3oF99gR8eOf
DUggdr7DC/ekWt+5cGMSvLojHYR7XuDMtSkrEqjQYIm46b8YVL7zJ8Gf5psl
uMWPYWouxSTo3b1lBvfEa6e12DISlLFdm8ddq3b7TUElCU5R3y/hNqdMHZ+q
I8Gaqh6NAHI27QMLjxYSnOtj5sS9pZwp2vcPCbJ69Mm4FxV3G6aPkIDzt6Yc
7sZHF/lfjZFgUZ2sgNsxsfze2jQJrpKGduJ+7uJYHLhBgk9mEpq4d5Jb+8ME
BeEd9eoJ3DQZy9k5IoJgK8JyCnc77xb7RnFBSChJNMbtThM4zUoWBAWnO+dw
l3xTYo5REoTCfXY2uDUSkncmHhWEsgRWb9zaG2Yh9/wEITH+QxrurCjhEfpA
QfgUPZqOe5W/W98+RBBOdLNk4i7ddlJYKUoQSnNVsnHLnT3y8k2qIIz9M32K
m6NEZWCoUBDSHdsqcNvDzMGjpYKw/cCzKtzvPr54ml8hCKMNQdW4/QcVrnrV
CcIPdunXuKnc0pysrYJwvWBnI+4OR66920YEYWAlrnNzPeY/Zt0aEwStMfku
3DFBkUxzk2h+e99049a5zfC5el4QimT+fMNd/m7Z3oBBCNaPMQzizpD8m+Iu
IQTCGQ/GcVt/rZ0uPy0EeobFdCT8/vzZlPzrjBBk7Oimx1012qnGZSYEdReW
GHDz0o75W1kKQfjz3cy4axUE2blchYCPKYIdt3CQm4xVhBBIvCzgw90Qfa0h
Jhr1j8kl4r6cEuZQHisEKpWZ/Lgbn2UUcCYLQRZdCAn31a+Ne8vvC4H7CQUR
3O0KUqc4q4Rg7gyzNG4/1W0Le2qEIFK3Z9NyB/bcsXwtBO1CT2Rw+xvr/Sh7
LwQhDlpk3NuCfJwtO4TAruScHO6Ir+2hZeNCoLQhp4hb+WfflkGqEIhs7dn0
wOjfJo5ZIahUDd+BW5V2nWC5LASCa307cf9SkL/LwSwMI3tdd+PeHxRcYiEp
DCd0j6rhXtDMsPCTEQZDat+mXyyWcKZShGHazEUdt4zbiE3zNmGQDIrRwM1y
0VBgjzry3CtN3F80xb04jIShKPoH4LZfrFArCxGGs79jDuOWKv7yuz1MGGTS
2I/g7nUdvzUWKQydk5Gb1vsrOSJ1SxgqOSKO4t71NTztZoYwrC9cO457rej0
skWJMKjeUTfEneA6VcXxVxgekQaNcYsSdE9/GBeGpZkiE9w5LzImbswKg7FX
0Bncr6Z0pTZoRUDhCvdZ3H+uZIZNiYrARta6GW434qxEvowIJK68PI97pfhI
haO8CHAtWlzYPF/zs6O/9ohARUn5Rdwa3sdOfDUSAV5MyxJ3veD9fwmmIrDF
qX/TBhXzIQbmImD709MKt/Xy/dLGSyJg8TzTGnes36JIVYQILGq22eIeDHz0
516NCLyzqXPcnH9tGNeujyIgapfqhDtkzU61vksE/grbOeOW9ZUPG6aKwHTX
zCXcHuXs+b5rIrBe8NIF97v5sU4ONlHg7nFwxW17pYCsJCMKmuIf3HCXvryl
93aHKJzVcLuMm5l62fO0pihcy+Fxx53rrPzO57QoNHtoX8E9alNh/SZcFLK+
WXridp7/zmWVLAqTdH83PRbGUEH/QBSSam2vbjrHgPNQjSjMnjH12myv5lk2
9FEU8lWaNz3eeMcirEcU6t9reOOeGBkqeT8rCowc7D6bZlNiYyWIQRm5adOT
Cn4XjiqIQQ/R2xc39fj7wmgdMTgxTLy26Uu8zC0WYuCjlb3pHw8DQ4uSxOBN
c7Af7k/fJmjvvBeDPQs7ruOu4T0fELgsBk1WTzedf+Tjqu12cdCx2eG/Wa/x
suz6F8XBkr5700d7rgupxIvDieSUANyCUl1bRN+KQ4rRucDN82S/U5V+ThwK
3QWCcF9ZuqMnqyABB5XrN00TxWhzyEICUvJ1g3HHCLv52aZKwLBDyaaFn/Um
hrdIwFQuIWSzvr7tKD0sJAl9RVGbDjF3z245Jgkjhxs3Xa3YkHozWBLontKE
btbvqlDMsQpJqCWobZrQd4aPfVISCuaObFquKjWtSVYKYvq1N60Ylz87biwF
FkYHNq1i9c6AJ1IKMsZg08sB40UutVJQN/J/vC6DX7B5TgoY9P/v75HPfyJG
Thq81v+3XB1/lP45abhh9b8rB2lOEWKkwaJZa9N6jGNin2ukYTD0f2e6DVNb
ZqWhyuN/U7/9fvtBXga+3vjfOzUrnLaelwGW2//bNSOGLzJOBnYn/G+Bw2fD
6t/LQJrV/66ZoSxtbMiAr/L//g+H9AcH
      "]]}}},
  AspectRatio->0.75,
  Axes->{True, True},
  AxesLabel->{None, None},
  AxesOrigin->{0, 0},
  DisplayFunction->Identity,
  Frame->{{False, False}, {False, False}},
  FrameLabel->{{None, None}, {None, None}},
  FrameTicks->{{Automatic, Automatic}, {Automatic, Automatic}},
  GridLines->{None, None},
  GridLinesStyle->Directive[
    GrayLevel[0.5, 0.4]],
  Method->{
   "DefaultBoundaryStyle" -> Automatic, "DefaultMeshStyle" -> 
    AbsolutePointSize[6], "ScalingFunctions" -> None},
  PlotRange->{{0, 10}, {0, 100}},
  PlotRangeClipping->True,
  PlotRangePadding->{{0, 0}, {0, 0}},
  Ticks->{Automatic, Automatic}]], "Output"]
}, Open  ]],

Cell[CellGroupData[{

Cell[BoxData[{
 RowBox[{"Plot", "[", 
  RowBox[{
   RowBox[{"Evaluate", "[", 
    RowBox[{
     FractionBox[
      RowBox[{"Hap", "[", "t", "]"}], 
      RowBox[{
       RowBox[{"Hap", "[", "t", "]"}], "+", 
       RowBox[{"Dip", "[", "t", "]"}]}]], "/.", "sol"}], "]"}], ",", 
   RowBox[{"{", 
    RowBox[{"t", ",", "0", ",", "10"}], "}"}], ",", 
   RowBox[{"PlotRange", "\[Rule]", 
    RowBox[{"{", 
     RowBox[{
      RowBox[{"{", 
       RowBox[{"0", ",", "10"}], "}"}], ",", 
      RowBox[{"{", 
       RowBox[{"0", ",", "1"}], "}"}]}], "}"}]}], ",", 
   RowBox[{"PlotStyle", "\[Rule]", 
    RowBox[{"{", 
     RowBox[{
      RowBox[{"Thickness", "[", "0.005", "]"}], ",", "Black"}], "}"}]}], ",", 
   
   RowBox[{"AspectRatio", "\[Rule]", "0.75"}]}], "]"}], "\[IndentingNewLine]", 
 RowBox[{
  RowBox[{"Plot", "[", 
   RowBox[{
    RowBox[{"Evaluate", "[", 
     RowBox[{
      RowBox[{
       FractionBox[
        RowBox[{"Hap", "[", "t", "]"}], "Nmax"], "/.", "ParameterValues"}], "/.",
       "sol"}], "]"}], ",", 
    RowBox[{"{", 
     RowBox[{"t", ",", "0", ",", "10"}], "}"}], ",", 
    RowBox[{"PlotRange", "\[Rule]", 
     RowBox[{"{", 
      RowBox[{
       RowBox[{"{", 
        RowBox[{"0", ",", "10"}], "}"}], ",", 
       RowBox[{"{", 
        RowBox[{"0", ",", "1"}], "}"}]}], "}"}]}], ",", 
    RowBox[{"PlotStyle", "\[Rule]", 
     RowBox[{"{", 
      RowBox[{
       RowBox[{"Thickness", "[", "0.005", "]"}], ",", "Black"}], "}"}]}], ",", 
    RowBox[{"AspectRatio", "\[Rule]", "0.75"}]}], "]"}], 
  "\[IndentingNewLine]"}], "\[IndentingNewLine]"}], "Input"],

Cell[BoxData[
 GraphicsBox[{{}, {}, 
   {GrayLevel[0], Thickness[0.005], Opacity[1.], LineBox[CompressedData["
1:eJwl13k4VF8YB3D7vsxg7NkiUpFEJXXe+JEkSZstRQhlSYpkV2RJJZFCtkKF
bJUlISlrKcTMoGRLlrLvfufWX/N8nvfc7z3nPefe+4ysrZupPRMDA8MgIwMD
8Zvkb8umZhe5O6cubWxltQclW4xoHZdxQtye82GKb3tQ54EIDxmZy8gyX8CS
Ht6Dtmz7mM7VEYwKV7Kf/Dzcg7z2mvOxyoSjF9oON6Vke1D58R/eq2duoqfs
j18a/elGjEUv/ix9jUEinH8OG9R0I/0asJqVTkAPOi8ksnh0I8fGa7endBPR
C4m3RpeNulFka33tnzMPUfyQi+La9d3o+Bi7/6xeKvow8cHgOzse7/FEdOZr
Gmp9TY6NHepCl2eMCqecMhAH88Ey6YYuFOEzfmBy8RFS1ZWQP5PXhXKCt4b8
ls5G38ulvr/17UIVbF/XjOc/QevvFFzMtu9CnyIuvxrVfYbW2+3J+3WwC33n
kzw80paD9njs7r+4swtNxFSMDp/JQyas2xu3KnWh4MjNNVO+z1HM89JhijC+
X1MQeUovH02mhTtxsHahxEPyzya+FqBQ9wHt7/10lHHn4vyflELEHzdTl/2V
jnLaavX/OBWhExPKLgb1dPRCRDT295ZilHpjetPz13RUYe70fXyxGKkKDM63
5tPR+welKuM1LxDrUkfb08d09KmL23fsxksU+zxRVDmRjr7b5AqPSpegxcLy
qanrdDScvnp6ZKgE57UnqQbS0US/Sf6v/FIkOCXOOOpFR4uKaSvDPmXojuSo
sYI7HbE4T+4f1i1HcY7Fx1sc6Yjn2X8JP3leo/OerZLDNnREGbs7MNT2GtnP
b11wtKSjdR7bgwbPvEEWi/ssgg7SkSj1vzMXRCuRsRzpDr8hHUleGeWd9K1E
l4sL40b/oyP517stJ/SqUMWmiEOhO+lIyXqQ0eNJFTqqIi69fRsdbVq9mfWH
rxpN5T3RUVKnI80936d/f61GzI6b+4o20JFWb3iiu/ZbJJikYG6oREe7Q7bo
/k55i8RaX9uRFOho77uQW+NONSgnPeu3nDQdGTls3ObWXIN84o7NO0nSkQl7
W9fYlndo4D9parsYHZntW7dhbPEdQsd9HcQodGQ13NzicqoWWZRGdQwL0JFN
pJf3aE0tmngeWdVJoiPnpg/vRm68R9P5XOs5eenI1fX8uXMT79E7/0P2+tx0
5MEvLjhy7AOSeZVy+z4nHV05dPbUL+k6NPiA3zyYjY5WQjTFeqLqkHncNsdp
FjoKfMH4+fN8HdqlOHbYj5mOrkrc0y39Uo8yllpO1DLQEZvx6aUcaEBcT+LY
rq3SUHigSnFqTgOq2P7p+uEVGorur1kXHtaI4KXhrMQSDZFEb/X4TjUiJu/3
jEKLNBRjaHnP3aYJzU9G84ku0FB83h9Os53NSEL6FeOeORpKuSw1um78Iwrr
zWllmqYhcvuUKa/KJ1ReI8+6d4qGTN0sVMPsPiHztrfsMZM01JaqMOTT8glp
6JjHa03QEJWt3Nz2aQvqSa8LqB+nIYkUWU369xbkr8B+fge21Y4wgWOin5HW
+Q0Kz8ZoqPusacO+a5/RsQW5ggejNPTj05C22skvKPibYUriLxqSdzYWe3r3
C+KZsc2Sw3ZgLpqWb/yCbm0UyXgyTENDGgG5ojtakU+hf8ObnzQ0cp8iwyDY
hjLmBVoWBmloxk6H+WNtO+q3qNK630dDnPMP6s6pUNHzsln1pS4a2h7W6WNo
Q0WPaUbV8diOFJGNSrFUdPQyfXELdq1aTPSPeSqibHW1dqTT0FXn64ct3tFQ
/T5ll2YqDTHQPbv2WnUhd7ELVVe/0tCVnsfeZL1vaPm5MCXiE+73Y71Dgdbf
UFWKnwMF+4lL3/pxr2/Is1dIPOUj7teiLK3xyTfkYnE0o7AZz0c0add10ne0
Z0xC9Usjnr/JHaZV2neka1AcNfmBhs5XB0SNePxA/j1zdi8qaWiOHJtDi/yB
WukZqarY/jZZzfUZP5CVgY5W1hsaimJoIWW3/0Ac3nsD4itoKGu33F17rT5k
etPVzLWchr6V1iR1M/Yj53KHY8svacikkDPv060BdMnQqyE1l4ZUMu60FOX+
RGfCGJ9K3KchoXubZyvrfqKzvQyXTibQ0GJkk2RT308knNmZmnaPhj5cYHfs
Fx9Gvq3qcorxNGSre2WFEjaMRDmdR5Viaehur+0Gr5O/kMRwUT0pmoaWZLZc
20EaRXU1bUtXgmio39hRsmf7b3TXPIlb9gw+n+Kha1JPTaIPJ1mz327F/fjR
nGnsOokEBWaWRtVp6EiOyJalK5NoIPJ6hii2AGTrH4+fRJZXns64quH12ze6
8TZPom2WU13SKjQU+Fyg+vLOKeR0XNU+VhHvt/5DB1PhaWQl83y4VRzvN//Q
79W108jZlncfL7ZC5+YrOWrTqDDTSl1fjIZ6z1bf5DgwjUSn6/NLRPB5vt3/
qiJkGpU3OPplCuH+0Tdwb/gzjT52PPJ5yEdDOzxe5TE3zqDQl0kunMw09Gl1
p/X5zhlEFbrIZM6Ez/ONNzw9AzNImi9zTzYjPi9ZtU6ljLNo8alB9X4GGhru
bl17ftsssjNB3+8tU1Hi/j/x3WmzyPlptOKROSpakVcOLLk8h9Ywb/QxHaOi
2IIcFcWwOfSE3OH3apSKlEGtKzZ2DtFiPHZKYx+z3K7lnjeHLCyU+8d+UVHe
bf2pdf1z6NyTldm4n1R0asXWMdZkHoWYb93C1U9Fb78+MHFTXEAcz91/+9Jx
vu3RqWn1BdQS0M3DjO0wynfPFxbQOqbT9eE0KuJiDu4JN19ABedLFROoVGSi
4uiaEbmA0vVE7d90UFH31a1RneMLKMWJ48X6NipaUGt6r/tqEXmynwq+0ExF
jeWhZ+trFtGZyi8avNjJe4H/UMsiUlHZHpjZREV7ThQesx5eRD0cLh1djVR0
/XpCv7fkEmq46BxxqIGKhHvsmXMDlxCltyjsyAcqUota2S26bxlt/ex2+101
FW1xWrLLObaMdmlLyztjb9VfiNCxW0aVsz+O8mNrMsy0nwtYRmHOZXcsq6hI
23PUtap4GSmuv2W3+IaKDKzoyc5yK2jY0qDy+Gvcr42lK+WLK+jk1v2m/q+o
yJbzlbwp5yqyXnfGTgP79ECx4aDwKpKKtVkZeYn7lZIfR96yiiKNuN+fwD4n
lK3i4LiKnNr64vReUJHXUrw1f9sqsue7ErmpiIr2Dmj1bD7OAP9F784yf46v
/9I6EnaCATQ3fhSRx75a6brQfZoBrqxE/RzLo6Kq+2mUG+4M0CG4P/8a9s6D
XEY/wxnA8GRJ1ctcKlJ91fkqtZwBKoJmHDblUJHxowu1c9UMIGciUrz8DM8n
hrf1YB0DuA1bWTVjZ5/bM77cxgAzZ9cVuWOvlc1WsBhnAOvrbpdLnlKRSIR3
jIAcI+iL7uq1eIL75yWQ4qTECJ25rUGbsY/YPcupVGGEMiqDBxv27d3fPrju
ZIQ+MrNOYTYVcU/uXa0/wghPVQxiSNirliLnQsIYoSSrNLgzk4oGN73Qmxph
hFr7C5qpj6hIzs/FfsMkI7yNFEkIxLZqlL9mO88IKF1f6xT2J+c7NZ9YmaCi
L0ZTBrs00103R4oJAj/pcKdnUFGU7IY9DiZMwGz/oq4wnYpq3XtPJR1jAqmg
9B9x2AyVCYGtVkxwdf89DR/si9YclTpOTIDO8QXuwbZ+0L9bOpgJ2P9kZnxO
w+eLkqLdUcgEAUt6nSupuH92x634S5lAfrZMvx/7cSGfr34lE3DoGA40YIub
+pUVNTIBf+j+0gRslpsWWrf7mYBpVeXZNux2Dsp2QxFmOBmU6OybQkVXlsLV
y32Yobv+O4viQypq9jwd6xPEDBpLwifJ2DKj2tPbrzODfhH/0GIyFdV0jb8o
vssMjw+2X23B5nlzVCvvOTMMlEb1+GMnB8nuSRtghgplvbrvSVT0e34h9dQo
MyxIpPY1Y+t4tDJJTzFDTZr0+nLsQduwmgeMLECXUd0Yj735v9G9dyVZoPyX
IfkgdhVbifF1UxaonbnBX5tIRUIBMXn65iww6rw2rhjbYfYsifUUC9yqq4VH
2FxDUp+DXFjAs0yQ8Rq2ad3Vo1eus0BNW72CPnZfpImVawUeX+FT2fyAitjJ
Q05HlFnh6to4y9n7VDQTZqX3cDMrFHwsy/+FPbDySWZYkxUqbs9Jf8OuHSn5
GqDLCs1HpnXrsEM/ROo9tWKF6IK8jERstkBVWaabrFBaY5i6l8ibSV8yussK
5btYTu8i8lxEO+IfsIL+xvkd6kSeJePNTVmsUGjWt06ayNv2ZcmsihWiGNXm
ZhNw3viljrxJVlj5Yns0B3vG/lfhwjwrdOR7H8/AHqCfvKnHwAY11bvPPcCu
rTfQp/GwwQV1g6Zw7NDH4kVs69jgwUsrpzNEnnXFzRNmbCDhxzasgM3axLqX
+zUbuLAdkcy7h/fTJfF011s26BK8lZiJLcSrHphXzwZW6xo3pWDLHzhVcriD
Dab3PA++jf1fU+mGxEk2aFqUnPDEDm5yI21SZofkKo/3u7EjXNg2rW5mhwMv
butvx47hTdrXso0dFoYut6phpx2oD76oxw72B+QlFbCrmuSnX59iB4bZo8d5
sBmaOzuN49nh/sGVU13xVMTh6j4jk8wOSc8yX3/FJvGxC05msEPEPSXFz9gy
xluN4gvY4cPYHpn32Kg5uqKniR3EyXWZ+dj+zbrp7iwcUBE4NHkde7E551zM
eQ7oztJsQNhSLTYP/vPmgPJo9fSd2DpfKPUz/hwgrhBwdRt2xFc/RcsoDsia
y7dVxRb9dqB3bSYHrDvpFCmNrfln9HgxnQO+0TX9GLEtJlNDz/zgAG4xxu/L
cVTkN320WGyYA6iUPqMF7Jr51wL+sxyweW+m9iT2YaboJn0BTuCP3ODTj+0u
qKLbsZcTmrdRTjZgx1J6z0cYc4KLnKP2B+yXInEp2kc54Wt+vcw77BWJleUU
W04IXfRfqcC+Id/8ysmPExwpA9yF2E80XFUWC3B+wX2bROz+47liUlJc0LsQ
F38B+7HZcrWVPBcEfTc+fR7b0dzo3ANlLijtzlR3wx62GK4Q3cYFumFCvc7Y
v0+ssxM04YJLMeWetthLp5NzOYK5gMdr1tEUu8Ju9Pje61xQpabjY4IdYK/N
GBrNBfe3Jt00xmY6Qz3M/IAL5jxO1xpiczgLzy8XcoFBmNFpXWxB92jdyX5c
T/Q4rIHd6t41ojbCBc25c6nq2HHnN8a5T+D7Z5Gn1LBFL9QPja5wQWV6T5oK
ttQltughEW7IX5JTVsJW9vXv6NrHDctOQx0S2Huuu7p8yOGGlWd2oazY4gU9
x6OLuEF9IWkNC/YUzUTnSBk3DB7ge8VE9EdVXeTbB25w0feaWb2Ln5evs/jT
zg0Tmqn3FrDbFYKEFMV5YP1+7XO/sfMOTqyMyPAATTpdfRz7+uXTPwsUeeB+
RfvyKPbOJr2K3Ro8MHAm6v4v7BRPLsdjJjyg5x06NYB99u2dsmuhPKAzRFHo
xv5vlOXx/hs84JpvLdyFLSVy6RY5lge0VMhc9LvE98nMPimVB65xJc11YmsK
rOEvLucB8u6qP23YDDaPbfsmeOD487SDzdh3V15x6p7khfJI2XuVxHoU37ne
teeFlvGL1DfYVw+2fBk8ywuk6ZNShD1SfiZFefPCO/7BJ6+xjXXEt7Tf5oVz
JjbtpdhsoVcsnGp44WWzlmcxtl9u2Juyel64tGTVXIQ91X5Hnq+FF06mfFtP
uFfx2VhBFy8ctVvtK8B+U0cPXprhhQoJs7PPsb15dz+9uZ4PEpDgi6fY4xqG
pF5VPgh4xqxA2MH62MWtmnxwi1/57hPsI3muqFOHD4QSSJezsdUOPfwiZ8UH
yZpLxpnYw7EMS8XRfPBDl1ctHdtS8q0RfZIPEpVorx8QdZc/E8ULfEBDBXqE
vd9IJ9xk5IfAkIfN97HjbH37dfj5wWS+4EcC9ucsDf9sZX6oDPIRv4dtqJGV
d8mGHzr7PF7FYneGth81ceSHqUNRJoQdO1iW1rvxg4b33Z93sEOv2Bh0+fKD
mbybFOHqKvHvuvf44bUT553b2FrGNwTIH/nh+AaFx9HYdQ/LXg234fGmJkaE
zf78tK6h88NBVqPJG9gXY/Wfeg3zw9inZ7qEzUZXZceZSGA5Sx2NxI5VLyk9
KkUCARlXh3Bivys3jMgdJYHZlnf0q8R+JBz6EGBGgl3Ur/cJv7zglUG3JAF/
bqA5YVvFt1ZxtiRYc+VmRwhRj7Zo4nQngaKIb1cwUT8Rnvs7ggTVgo6MQdjb
t+VFHIgmQaMp+hCIzUtuc3hymwRREfduEn5VIyNtd48EJW6N0n/rG1/d/PqI
BMvfxfUDiPrCgHtFJQleXjbL9sOObuU5IFGD55fywYvw6dwt673fk4AtM0uf
MJ+t/3e1ZhJI/Szq9yXqdRTTRzSct29AiTDfvf/Uo2ZI8KltpNoH214jbdp8
IxlOLUcib+yIaAq/nyoZekobJQnnDl5XStlChhz+4wte2DMJbpYD28kQfUT/
BeHrK9pVHnpk2JwYpEb4yfuvUZHWZPDlm916CbtZZv/jXBsy/A69I0x44nLF
mxY7MmQePT93kXj+Nz6aEDlLhi0/xsoJN97yMMvwIsMe7R8GhMfMeeVf3yLD
6S/a5zyxBQoDd327QwbeoOeHCGvyTB1jjifDVa0T2wgHVFDD9yWRQbviJDNh
0tqs8bZsMqSGLyRdwN4yolM2Vk2GF5lKXR7YXv7epjLTZLBwCwk8j6004ssT
NkeGiLRIZ8Id5kG1o4tkYM6vPUJ4u0aEVhmTAPDu/LKe8NyvB3LHSAIQxrSt
3R3bx/zNROQGAdC2KtpGWPn922cTKgIwz/FMnjB16wcH8y0CUPSwmUx4J6mF
um6HANjfjxlxw16q7a2u0hcAPVWODML+W9nuzNoIwJGNu8QJq6RxHbC2FwBx
nWxOwt38/OzvHAWg3X/7vCs2+iVyJcZNALx9KzoIM6StP73JTwA0Jy0SCAfz
H1A/fU8AYpqdZAhfG77zpblZAGIzl/e6EO+7r/31iy0CUB54Qvuva7ZVK7UJ
wOCt1s2Eg5Npz4NpApBvzClO2N90bbTmkABwr4kcPYd9qbTAIJlREAr0uu4R
vpjJAg0sgnBmJD+asGfssW1z7ILQUfjwKmEP1wUFUz5B+Fn03p2wm5wOM5uE
IIzJbjYk7BjR8tplqyBcLC1gIHzGa23x/W2CYN7dNnuWeP/ZXXz2XgvXY7nH
CdvtFnsgu0cQLMtzuwjbTJzybjsgCNNbW8oIW1j83rLrjCBccfe/QthImT+L
574g/FLwYids/sEta32SILSzdTD8zXf4lKWfIgg3HuovOGMHpt3ODnwsCIWP
jUYJF4kLPZ0qEIRLcwtfCEtyi+XSGwRheFNrOuH12Zdz55sF4XcyRzJhzb3U
XOHPgsBsvO8eYZOQB3kmHYIg3DkWRfjq4pr8mj5B+O/R+0uER37JFT1bFoQk
7kQjwvPhIUV1DELQlRy2lzCbUl/RALMQmL3z0yEsY/eoWIZLCJJ6wrcTPkJX
fBkrLAROJGkFwuWNG0t9VYUgw3gDA+EbOZqVRjZC+P/BztdO2OtOKdnk2AmB
xhqmEsIVAuJMfI5C0MT+uYjwb69l3Y+uQrBqG/2M8BGdmveHfIXAtNUzkbDk
10Mfj8ULQbrEqB/h4nBd95f3heBaga4PYWNtDbJoshB4Hk27RDgwVfRwZ4YQ
XHzj5Ua472xPu2WBEKysDbEh/IzBpftUE/Zpwb2E9QqtA6o+CcGJ1AFdwt32
JjJyrUJwVK4KCJMa1G1/UIWAazxSi7Dn3YV++yEheHvXW4XwTuXro87MFIj9
kSJCuP5w+pLnDgqoMmeNOWLffylbUo0oYJ6we5iws0TKRZI+BcYVBvsJc/5I
HHtqSoHkree6CBt4xH3rPUsBJKbfRFi0XShpswcFoq6eqSM8uOOOub83BdxC
Et4RDmW89VnsGgUK2VQqCL+7FV5jkkyBXbmk54Rjp9iDkjMoYLwn9xlhO7PQ
XSNPKOCwbJ5NmEUm5EXYSwqcLaOmEdbJ882q+ESBI/E+cYQrm9yiNjILwy9u
sUDCWRakCEYuYQjJMfQjfHPweVg7SRjyINyHsDXjRHCglDBUyG68SHhpq+fl
1h3CYG/MeJZwg3Gxp/9ePF5VzeFvfxxn3JSOCkNY2Q0bwjsSvR183YXhAGet
GWGOFyU26/yFwdMh+Qjhjo8LVp8ihSEhI9GE8CVmv8PymcJgysuyj3CBcxA0
dglD/7jTTsIlBssnNX8JwyPDU9v/rmfd5YCUOWGwDPbQINzU617hKSgC51P7
VQlTkx2XDVRE4It/iTLhIYtT2mv2iYCyUZ8C4Rlhsyt/TovADicbWcLMXw6W
vvMXgZBQtTWEpfaj7a5FItAdWEghnMaYbuPZJAK5trcFCCu+Yov0GRABRtd0
fsLPXJ2LAldFIMy1n4fwZoXmrlBRUZDgM+MirBVzd/MdQ1EIcallJay7ahXy
0FcUfkl3MBLmKdbo6S8QhTUN6itnsFud+XZu/CkKXE+VFwknygzGeUiLQS9T
7hxhu/Y3E6+OikGRyuMZwi0bZI/wlonBl13VE4R3BwUX28iIw+4MvTHCjnMl
21+GiIPwzoBhwjFuf8p4BsXBbdTrJ2Et7/2H2k0lgMdZdYhwb+CjgYcVEsDy
fMMgYYcLeQpqayWhws5lgPAv+xK76jBJaG1s6yc89rO/+P2UJGxwM/rr3y4C
7E02ayBWra6P8EfaGOP992vg+wu5v87d17DksEkKWFpcfhA27PQT07gtBfOi
1n894LhZk3laChotC/+aIYLVXs9GGtpNRf9eL/6UeiesSRoGs9T+moOm+sJA
TAZWJGX/OuSUR1rTfhnY7Uf569cqtfFRwTJwGf55dknsxv4SGYhtEPhrEt1M
kHtcBqz0eP9aqSw+oV5eFijrOP5a5Wbu1OgxWbi0ge2vNU6/O0gOlwUH8X9e
CBgtdH0jCw372f+6MpEi2jgtC4Kd/673zKUcuqEkB22VnP/yKykRxpZysCfg
n0t7GY6QbshBwKZ/PsA6suZzhRz4kv852X3od9OUHIRL/vNvWt/bOuW1wL77
nzdrl5xdf2ItNFj/s1viDcHwm2vhuNs/CxtYhNa8XwtuDv9cMblufnV1LfRa
/vP/bsu+7Q==
     "]]}},
  AspectRatio->0.75,
  Axes->{True, True},
  AxesLabel->{None, None},
  AxesOrigin->{0, 0},
  DisplayFunction->Identity,
  Frame->{{False, False}, {False, False}},
  FrameLabel->{{None, None}, {None, None}},
  FrameTicks->{{Automatic, Automatic}, {Automatic, Automatic}},
  GridLines->{None, None},
  GridLinesStyle->Directive[
    GrayLevel[0.5, 0.4]],
  Method->{
   "DefaultBoundaryStyle" -> Automatic, "DefaultMeshStyle" -> 
    AbsolutePointSize[6], "ScalingFunctions" -> None},
  PlotRange->{{0, 10}, {0, 1}},
  PlotRangeClipping->True,
  PlotRangePadding->{{0, 0}, {0, 0}},
  Ticks->{Automatic, Automatic}]], "Output"],

Cell[BoxData[
 GraphicsBox[{{}, {}, 
   {GrayLevel[0], Thickness[0.005], Opacity[1.], LineBox[CompressedData["
1:eJwl13c41V8cB3B7r3txjWyKkKKSIucTRUNCZCaEpIw0aBllZRZCJSEVlb3d
ayQVskUiDRKJ7JH5O99+f93n9bzPeZ/zPd/nfJ/nSjt4mDgx0NHRjdPT0RG/
D30dWFQdw7VbsmY0vl8JRMlWo7vMpU6jI6SRqCyfQPTpcJiXlNRlZO4rnFeN
rbaj5TFH9w2k7AvDa3i8t74lD7PULSSZu3PG2C8Q0cwHfNZORSOrlosDyUGB
iL6weHL5Ywxqzm1lb40MRHK0pQ2LS3dRcwzMtiQEIr1asJmXvIcCvDgswh4H
IpfGoDszukloWDSCazQ3EIV/aHg7eeoR+pEW+62/KhCZ/2H1nd+XioxfhWce
b8XjvZ4Lz31MQxfDZkUN+gPR5TmDgpnT6UgrRqAjeTYQhV0ZPzy99AS1m+cb
6HMEoawb225OSGaiDOUH8id3BKFKlo/i43nP0deEpa0VR4JQa9jl0jHdl8gv
JO7wrtNBaCqmcmzkVA7KV+MQ9XoUhJKM5V5OfcxHagzuunVCwSg99uLfyZQC
dEAF2tZrBKOszrd6k6cLUdHx0PzjlsGo0vL09/GlIpS020MCkoPRd/tsyphk
Gcqz19aUUw1BI4/XTo4OlyEn7nXNj81D0NSgUd7vvHJE0jl8rMU3BDG5Th8a
0aWh5d0K4iItIWiDl0bA0KkqNFVn08npHYrU93yfnfhYgxRkd7mXfL+Frhqf
sfstWY9Icx68mwUi0epNdZGvEfWILaM2peZIJPIvpm9v/1uPfuTylnSFR6LA
dYm65R0N6GIgyzpf5igUNVi74VZII2LtiVairUahlMsSYxvGW9C6ESubY4G3
0UDrsJbqiQ7UwDr7rJsWg+RcDUVe3O1A7g0DfF79MciZsXBWrrEDbSw5RTnI
FouGt/tlC+/8gJDdKVRsGotG7wtK0fF3IqrFgEDARCyac9RhbHnbhdbNqKhP
br2L2P8+qD+r0oMo3PHfno8kII2QT1cO2vegvE55QVXBROQiKKSsENeD1C1l
jo6jRPRWNSZq4G8PYrb3HOaPT0SBrqFHrd70oqkn4wdX9t5DdJ8v9Onb9KEs
Ro7QQ1n30dWvT31I+76hrY/enfR69hCdq/GLGPUaQEkWkketxNPQAikuqzd8
AIkbdmQWaqQhX/uM5ob0AVTWt2C33jQNRdC18WV2DaBnGstGB8LTUIa2zF2n
XT9Q51Tgx/jFNPStvPbhF/pBlKL/nVG27zEyKmDPab39E+V3zdTm5T5BKumx
bYXZvxCjkKzl3qBMNGjoIvZVYwIt5m256MaehwTenpXz3TeBcp2hiVEkD+ns
PqcsbjKBDms4jMYq5KEUpSta1mcm0OY3UfMp+nnIhi3C5uPDCcQR5hbiGpSH
2l/lJLUwTKJu3h6D5LU8VLltXqy6cRJpDozdzhnLR2MvluROfJpE311/t8Jy
PhKTpdu0OjiJrMwDOOs4CtBlEvturbVJJDmzjbdUvgBt+yN6vFR1CgWZTD5b
Z1+Anj/TfpgbP4UyqpOuf24rQAmiweKpdtOoZzyqufB5IZobaH5m6D6Nir83
nZ0pLUSmWUJqy1en0aW9jVbr3xUiMmTqmSdMo/OTQ9+sBgpRhFOjB3fzNDrI
MZtHXleE/HPJNZc1Z5DiY6pCRkgRctF75GxCmUXtyod2i5oVo7e8wxNrsrNI
aLF0j6t9MVr/acvVLNVZdPhVBjx3K0b9Z2qi2Q7PovQbKmKLQcXI5s5gaeXN
WSTxoZ/1U1ExMvqsxKk0OYvsuh07YsglaKdXaQ5j4xzK2mKqRV9dglrXNG3P
fZpD6r00BumGEuQcWcX19ecc2vvk5j3VDyUoJuPt6XL6edT5muvo+uESNPLl
g+y5HfPokoxsrTlvKUo6NJnwJW0edQ3bLoxblaJVOUX/sssLyNr0WrfaUCmK
y89SkQ9ZQMkSMvq+46VIEVT74uIW0Be+Tw3U+VJ0zFpjl2fOAqJk39nHzVaG
cu7ozWwYXECnDsVf4lQoQ3arDi5xRn+R9t0Txf5OZej1xwdGHvKLaDipZim/
qwzFOZjNzG5dRLlWh778+lyGnMd4Eq/BIhp1fbGNMlCGOBhvfL1luYj0V9w8
joyXISMVF/f08EW0qOPtu4+1HH0J3BbxaRzn2gUih7aXo0XVpne6pUtoltP6
vmBYOWqkBZ9pqF1CDdLOifzR5ShZH3iN25ZQ97P6VLa4crTneMEx25ElNJGe
yN79sByFht4b9BFbRsuFare58XeN8tWJMdt/GUFmmPuXznKkGrGqLXxgBTEH
V+52F6EitdPLjlnHVlAEvaQsVZyKtukthuk4rqCbw2C8Jk1F6nRzXWf9VtCI
wXiNmyIVaV0Yc39VtIISaQz3f+yiov02n5NdZVYR15dza3pWVHRwZ0/t2uZV
dKqt0pzXlooOUbpH4navIp+jD7632FORYWuHepXFKrItW1ez8zQVme5938wf
vYpUGIe0872pyE65fJW2tIpKHxeo68RSkQN7qZwJ+xq60mEuHRdPRSd/Fh0c
oqyhkahFytd7VOSckhdPUltDdDOL5nYpVHRWIFPF2WUNrTavPiRlUZH3coIt
b+cauu9UqL7rDRXp/9z1dYs5HRjnbzRamMDzOz6Mhhyng5D41AsW01QUWO2+
+OUkHYiGy3UVzFLRq/tpgpGedMDcuXTeZpGKNI9wGPy6RQeRsl48lxhpaHPp
p9JUGh1INBYrtQvQkOGT828XauhAvtdUfoRCQ2djuD8cqaeDRYPfP1eEaSjz
7J7xlU460Hh6pl1YnIZkpTPXW43TwdSkiob4ehoSCvOJIcvQw4E63jnnbTSk
7k1OOa1ADwP3yj9qq9OQqePLrGoVeqjq8Jkna9DQHe1vde6a9JC4kYsnV5OG
OKf11xpM6WEP+ah9pQ4NrVkLnb0Zgufn7i1QNaKhoU3F+2ZG6SHlfcSBVBca
krnu5qQ0TQ+b9MJGWFxpyKZRLsjhLz2Y5H0vOX2GhlpdY2tbmRkg/Zf2nw3u
NFT+zFM3S4IB4IC6nf95GoqQVtrjbMQAFlX7vxZcp6G3nv12D48xAOmLV80f
Xxqiq77n/8GGAa7SUdfL+9PQRVu2ap3TDPCnKsfv9g0asn0wqC15gwHGnPmY
9EJoSFUwRau7gAF+Wfc4wW18fo7mNrzleH0Xq+tmd2joaQHPNb1qBji3Q/WE
SwwNiZpcpxY2YucVxoTE0RBTtNWuO4MMsF2tWeVlIg11sQlqHBRihJSarOE7
KTR0dfnWVtoVRih/KKL9O5uGmi+cjLsSwAhJ7wUfduTQkNSY1qxGKCPMXbk6
W5ZLQ7V948VFdxlhSfzbY/98GuKqMtuVk8sIbwoTPOeKaCg5QHpP2k9GiLjt
ERJCo6GJv4updmOMsP3KyDXjChrS8frAIDnDCPt8VLJFKvH5O4TUPqBngoTt
yR3pVTS0Ze+Y/l0xJngiMRn/tIaGXrGUGYaaMIE1Z6emdR0NCfjF5OhZMsEW
O79cjnoacp4/w8dsxwTJLbcflGJzDEu0B7gxwZViyX7e9zRkUh9odjWUCb75
cke+bKKhH+FGNu6VTFAX078ltZ2GWEnDp00VmcE15vuPiF4amgux2fdoCzPY
iBw6wfaZhn6utkqNqDPD7ZCRzhvYb0fLPvrpMkNxtnH1hT4aCq4L3/fChhl2
3LJ8Y/CVhlj8N0szRDMD+1fPQy39uG/u8bLBXWawYIq5rjmA+9yEuxMeMMPj
K/Xvn2K/taaP3pTBDNL+O2uv/MB9OzqWLV4xw02xu+bCP3Hf+KXunGm83vTT
cKVfuM/pd8HiX2aw7lhnFob98/OJ6H10LOC9pfbYMPbbhv16vVwsMKLExZ42
gvueihaybGAB1R+ZplyjuM+2Mvq4BQt4nU7/XvGHhpibmPU5K1iAsoVf9tE0
fp9uSSf7XrOAMu3y2Bi2APdW/5wGFvDxMWbUmqEhucN2ZUe7WeBrZ6xQF/be
pnKlpGkWGPWU5GGYo6EbTR58mxRZgSdKIXrXAg2FubFsWtvCCtq/v9f7Ysdw
PzzQtoMV3tUtn6rBTjvccOPiPlbwuv6+Q/8vft9NcrMVdqzQK7wcfWgR35fm
T58ME1hhTbqpYccyDbG5e85JJbMC+WRpnxc2Hw8r/3Q6K5wdnXfJwpYy3GaQ
kM8KUSTZMakVGkLNUZVfm1ihSmOmkX6VhnybdR97MrEBl9j7iRdrNLTUnHU2
5hwb6JoEWWcyVCCJNvsHe33YINBUpv0Dtk6HYMOcLxvIFnT+XMMO+3hd3jqC
DdqnO8ZMGSuQ8LfD/bLP2MCWahO6iK0+OWZe9JkNJt7uS93GXIGsplODTw2w
wXlFdUsr7OuzZkUiI2ygrrtI9cOu/VtB9p1ng+y8jUH12EcZopr0yOzw45m8
piVLBfLkV9Ht1meHm3wHm0+zVqA4wf5zYYbssLcr9FYYdolQfIqWGTtkHny3
+Bx7dd3qSooDO1iHzdP/xo6Uay49fZ0daAYcxafYKtDz7e4qS/ns4L7iqW3K
XoEGzbNFJCQ4IPlFX/MKRwV6arFSYyPHAayBtY0CnBXIxdLg7ANFDlh1k7yv
hD1iNVIpvIMD1M6/S7fAnji+wZHfiAPolRYDc7GXTyZns93gAMMW1TpzrgpU
6Thmrh/KAV1LC7/PYPs5adEHR3GAvpDGoB82w6meo4wPOGAt94blM2w2V8rf
lQIOuBbGfnQGm98zSnd6kAPqY9K7grkr0AfPvlHVUQ7gc/55JRE7/pxyvOcU
B9Bch/9mYgufbxgeW8V9+x1vNWJLXGKJGhbihDnxyjlengqkeM23u+8AJ5yK
FTG8jb0n1N2tLosT6F9IdPrwViDR/K/mUYWccHJlPiAEe6bXSMeUyglMw6rc
8dhPN28V+lbHCb4Fs1X52Fwf56vnBzgh1J7u0Qh21/oAAXlRLghx1gs05atA
OUemVkeluCDPc3GnPXbo5ZO/8uW5QF49tt0NW7NpX6X2di44OBKQFYydcoHD
5ZgRF6g0FZJKsM+8jqUGBXPB65zVejKpAu0dY3p6KJILOJ4KNIpjSwhduk2K
44Ly8JlCBexWVwunh6lcoI8YtLSx1cnivEU0Ltiz49R6F2w6+6cOP6a4oNYp
NK4E++5qKbvuCW7YtcXbQI+Mn0f+jftdJ24oslykN8QOPNLWMXSGG05+WX1q
hu2V8uthhA837DUUqXbENtQRVeu6ww03O8+q3cBmCb5qdbqWG0o2n9lWjn09
O6SK2sANrxRHJquxZ7pi5XjauEHLlj71HXa//Ms/+X3c8I7r2ocP2FX1n28s
z3HDOY3o2D/YPtzaL6I38oDN6rtwSf4KNL79IF//Zh4g7Yz2XI/tbHvs4jZ1
Hig+XbFfCds0xx190uEB5qOpHerYqsaPOmRseOCjg++xw9gjcXTLRVE8kDW3
TsEH21rstcHnaR64w/Mr7Q2Ru01OFS3ywH1r38AGbJ8qyXvR9LyQ5F1r1YId
73BtUIeXF9zPvB3sxm7P2O6bqcgLxq4WPr+xD27PyLlkzws21eee8AhUoE/B
XWZGLrwQ9rKmj4zt0s20vNGDF74zm3EJYQdftd/fd40X1ryiDSSxa16JftdN
5IVX1netN2PvMowkk1p4ISWy+M1h7PpH1NKRTl6wfZN5xhjbYvKXbe1nXpBW
l2M3w74Yp/fCe4QXPMeYlGyIfGxNepyBD55tbOByxY7bWlZuJsEH0wcHzQOx
uaqVRmXM+MBpckNwAXb/PeM6Pws+2NOTtrUYu+S8d/pnaz4Yy2DqLcV2kH9t
E+/ABzHieUKVRB5l1cTuyQdmbpsP1hH58VvZE2F8MKVS/agXW2NHTtjhKD6Q
SFuc7MPmJnU6P7/DB7OkUe1v2KW1UpKOiXwQyyhT/4PIlUujPz7B+5sUSxkj
8sWfnpXVfHCu6rTDKnbUB67D62r5AKSCnOgEK9DJbLWNPu/4QPoV2ZEBm8fB
97tqMx9c5Mg8ykLk9YImT3r5oC27aoWbyBP3bo2Y44OvnwKDxLCdtqfNWiqT
wP/u7zR17LAoQd7rm0mgac7CpYGdPRSqkKJGgl2JG7x2Ys/d87D+qUGCyqWw
7VrYoatar7z2keBcoce9PdjP332MCLclgYr4i55D2M1Sh55m25PgW1865TD2
1OXKqjZHEsgOLB8xxNZUfjIldIYEq6lfyo2wG297WaR7kyAJsXuZYf+x5Jar
uE2CDvcVV1tscoH/7m+xJGDyD/M7ga3ONXOMMYEEtp5td+yw/Sp7bh14SAK1
zsc5Dth8shnjnZk4b1hsdcZWG9Wh/qkhAevzvix3bG9fHxOpWRI8oKyNXMNW
GL3GFbJAAtXLna3XsbstA96OLZEgSPJ+oS+2xvawXVQGMnCYMlzyx174/UDm
GB8ZpuV6v93EvmJZNRWuRAYTib9WYdiK716/nFIhA81vQTocu2dbnbOlGhka
DTcNEdbka+vZsJMMtZb7zkZiL7/tr3mlR4YQiRj729i+21hi5+3J4KddvHQX
WyWN47CtExmycwqfxWN/4eVlfeNCBkUJaZMEbPRb6GqMBxlmKSZpidh0aRtP
brpOBq3z3lseYN/gPbz1ZCIZ+OWHWFKwg0ZiO5qbyWCd96UkAzvw42DDUhsZ
LqZJbMkkXLujRqGTDO5kq2eEbyT35t7oJUNlb1PMc2J/JrJR6sNk0BQYOv4S
+1J5/v5ken44ptb0Ngf74jMmeM/ED+crezbnYl+IO7ZjgZUfRlI4Egl7uS+u
N+HhB/qwXqc8bA8ZHUaWdfywNmQ1n4/tEtZW4baNH4Ka8qaKsE95yxbd38EP
+h03DYuxnR0vvny3ix8syqMzCTtqizyQ3sMPZ3Nsjpdg20/Z+XQe5gdS9RK1
FNvKakJt9yl+iFltPkbFNlDkzeC6zw/a9Bu4q7Et6zwyNj7kh+yLP4wJOzu3
Zuil8INfASmesH/anUz/p/zAlVAh9gq7UFTgxUw+P/CXXZetwRbjFMn+/J4f
VsWyhGqxN2Zezv7bjPcTNXyUsLp+TzalHa/P8CSasNHNBzlG3fzgtZDO/IY4
7yXxvNofeD/xfb8Jj/6WKXy5wg8cynxp77D/3rpZWE8nAPvDOroIsyj8KPzJ
KAChKfKcddhSjk+KpDgE4PCuIC/Cpp/lS+IoAqAotkWrHpvWqFx+bTOeP0Oi
NWBHZqlXG9gLwB/d4vNN2BvsFOyzHAVgh3LqI8KVZFEGHhcBuFQk/57whPeK
bou7AMT7cUo3E/06te+MrwlAl4ZNHWGxj8YtxxIEgCqXytyKXXRL17PkvgDs
uZ6tRNhQaztJOFkAmpCLMWH/VOGjn9IFYILh+wPCP8587bLOFwCngCHlNuyX
dG5f7JoEINbjMWrH3ldg6/eqVQB8fqTaEf7iZCQl80EADL6aBhDme7/VYaBH
AMqdu18RvnB3cdBpWACWp46hDuK+KYaOuTIKwkl5qvIH7Iajj5cv7BSE7MSQ
rk7s/KD+ngdaglCUFz5G+H6JdFkNEgTaJTumLmzXdSkX+fQE4Uqgryph9oGk
Py9MBIGinHyL8H6v+G/9ZwTx/8uzqh+xt6R3VrJ7CIIG38N9hIW7BB5u8RKE
q/2ploSHdsZa+voIgvdTxQDCwfS320WCBKHuqW4z4Te3b9UaJQuCv81vu27i
PGrq0rxT8fr0sV6E42ZYA5LTBUHonGAgYUeL4N2jzwWhdM/Lp4SZpG4Wh5QI
Aumx8ghhnZxrGZWtgmDuVun6Cbu6ySNCmZEC3cE6R3uwtwkAZwILBYzVh+wJ
Z1jxhdFzUCB0+rQn4eih3JAuPgr4sXJGEraln7rhL0GBtmdvagkvb7tw+cNO
CigrnlHpxfa8undBezcF6O4KaxL+8UrAOxMo4LQzQ5/we8OiC776FLh70MOO
8H2XOQ8FMwq4G6XfJrwzycf5micFtv8d+k34Zf/+wZ/nKcCn1TNHWGqjiKOx
NwX05QvoP2OzFZfZb/ClgD9ZVIhwd8uiTWs4BZZWXgPhS4zXj8o9o8D382+i
Cee7BkBjHwU0xS3F+4jnd7Cr2/CdAl2Tx9cTLrZERgE/KEC/02gT4bL9KyfU
f1PgweiKFuHqDZf9UhYoUBxy05pwU79n5QV+IQgKdLxL2LDniF4LRQjaEi2S
CLe2qTRvFBWCQbPdjwl/qB7t+yIlBFMJn3IJ9yS7rOxXEYKQHof3hIet7LTE
DwhBjNHgCmFXE1TrbSAEY6zLjF+I78MBCYP2I0IwfJeZg/C4xmfrkGNCENbz
R5DwHMXi6uRJnHuKbyLM2HGk/I2vEKzKsVgSljiENNwLheCEzrdnhKs0Emty
yoVgSMAml7DdhkmDyWoh2PuqsJRwGv1j+wtNQmDXvlZHWL6UJfzKTyEQZOAf
Jlz35IQgbVQITFrCxwm7xpY+WpkSArHGoTnCL91dC/3XhECtT4/5K3E/1jf3
BQsLg5t2ohThNrK8S52EMLzxlpUn7EXnP8W+XhjyL8RsIlzUq8oaqSoMSVXi
uwjvirm7JfagMLC/nTcmrLtmc/PRNWF4N694nXCx8lFR1TBh8Hk9FUJYwepA
Xk2CMJg/tI0hzFW0/etgvjDs8N34lLBvv9Il72ph2F8RkkN4gleGm71ZGOq1
bpcS/uDKo6n8SxjUeLPrCeslMrVXzAmD7JmGNsKlbxZdjjCJQILIo0+Ek6SG
4r0kRUDa32+YsGNX1VSpmQhYbLzE+A2bTD/qe9JBBPiHdrATrlIS5uTxEAHZ
hBoewqIBnrInQ0VAq1lNhPClrjrN0lQReNb8VoZwm5K0KTcV9wVHKRFWDrh8
1uGDCOjHZ2wlHNrVFlgyJgIhrwQ1CQ8oKT7kYhUFxNu1h7B2wI0ieylRoChw
7yfcoSXhzWUiCnsmOI4Sdlko0yi5KQp/4r7YEF4pMFu0LxKFSOlcZ8IxHpNU
riFR6Pi23YPwz/PJwZNi60DhGps34V0+h4y7TNbBeY831wlHXVtYRw1dB+lD
924S7vd/8vNR5TowtEwPJex8Pme9qqwYmCccv034t1OZY02IGEiK7Ikn/OfX
YNG7GTGIODN+n/CEG5m1yV4cKGaQTLil9w/9/Xfi4OS0O4Vw9oH3y86bJOCl
RWAq4YOfrotsvyMBB9YZPf63X5ct6oyzEiB0QfMJYbowZqd99pIgL1/z9N/5
v+iJDWmShAenXj8jzNa7uXi/iBSEJZ/IIHzTziut6ZAUNJ/L/ucKlbcJETek
QDlp7p/nl0UiD5VJAX/w7kzCfJ8t+DnHpSDLzfSfFagJ9xrkpKEoxeCfVaKz
Z8aOScP2Ewf+efvJN0dIt6Rh8vP+f170Gytwr5KGOamD/1ydJCjcOCsNS8OH
/vlCtqBxpIIMdDX836dQLRhmaC0DAUz/u7yfzpQvUga4dP8ff5h5VLy9UgZC
h/7vS/YcnmiakYHe9v890fvjdb2iLFQP/+8tWmVnNh6XBQ66/+d7JEXy34qW
hdiF/3PKfqvg2neyMEb735XTG/6urclCkv///g+yekVZ
     "]]}},
  AspectRatio->0.75,
  Axes->{True, True},
  AxesLabel->{None, None},
  AxesOrigin->{0, 0},
  DisplayFunction->Identity,
  Frame->{{False, False}, {False, False}},
  FrameLabel->{{None, None}, {None, None}},
  FrameTicks->{{Automatic, Automatic}, {Automatic, Automatic}},
  GridLines->{None, None},
  GridLinesStyle->Directive[
    GrayLevel[0.5, 0.4]],
  Method->{
   "DefaultBoundaryStyle" -> Automatic, "DefaultMeshStyle" -> 
    AbsolutePointSize[6], "ScalingFunctions" -> None},
  PlotRange->{{0, 10}, {0, 1}},
  PlotRangeClipping->True,
  PlotRangePadding->{{0, 0}, {0, 0}},
  Ticks->{Automatic, Automatic}]], "Output"]
}, Open  ]]
}, Closed]]
}, Open  ]],

Cell[CellGroupData[{

Cell["Appendix C (with density dependence and asexuality)", "Subsection"],

Cell[CellGroupData[{

Cell["Setting", "Subsubsection"],

Cell[BoxData[{
 RowBox[{
  RowBox[{"Eq2aA", "=", 
   RowBox[{
    RowBox[{
     RowBox[{"\[Gamma]H", "*", "fai"}], "-", 
     RowBox[{"mH", "*", 
      RowBox[{"(", 
       RowBox[{"1", "+", 
        RowBox[{"\[Delta]", "*", 
         RowBox[{"(", 
          RowBox[{"Hap", "+", "Dip"}], ")"}]}]}], ")"}], "*", "Hap"}]}], "/.", 
    RowBox[{"fai", "\[Rule]", 
     RowBox[{
      RowBox[{"bH", "*", "aH", "*", "Hap"}], "+", 
      RowBox[{"bD", "*", 
       RowBox[{"(", 
        RowBox[{"1", "-", "aD"}], ")"}], "*", "Dip"}]}]}]}]}], 
  ";"}], "\[IndentingNewLine]", 
 RowBox[{
  RowBox[{"Eq2bA", "=", 
   RowBox[{
    RowBox[{
     RowBox[{"\[Gamma]D", "*", "psi"}], "-", 
     RowBox[{"mD", "*", 
      RowBox[{"(", 
       RowBox[{"1", "+", 
        RowBox[{"\[Delta]", "*", 
         RowBox[{"(", 
          RowBox[{"Hap", "+", "Dip"}], ")"}]}]}], ")"}], "*", "Dip"}]}], "/.", 
    RowBox[{"psi", "\[Rule]", 
     RowBox[{
      RowBox[{"\[Sigma]", "*", "bH", "*", 
       RowBox[{"(", 
        RowBox[{"1", "-", "aH"}], ")"}], "*", "Hap"}], "+", 
      RowBox[{"bD", "*", "aD", "*", "Dip"}]}]}]}]}], ";"}]}], "Input"]
}, Closed]],

Cell[CellGroupData[{

Cell["Full model", "Subsubsection"],

Cell[CellGroupData[{

Cell[BoxData[{
 RowBox[{
  RowBox[{"Solve", "[", 
   RowBox[{
    RowBox[{
     RowBox[{"Eq2aA", "\[Equal]", "0"}], "&&", 
     RowBox[{"Eq2bA", "\[Equal]", "0"}]}], ",", 
    RowBox[{"{", 
     RowBox[{"Hap", ",", "Dip"}], "}"}]}], "]"}], 
  ";"}], "\[IndentingNewLine]", 
 RowBox[{"solA", "=", 
  RowBox[{"FullSimplify", "[", 
   RowBox[{"%", ",", "ParameterAssumption"}], "]"}]}]}], "Input"],

Cell[BoxData[
 RowBox[{"{", 
  RowBox[{
   RowBox[{"{", 
    RowBox[{
     RowBox[{"Hap", "\[Rule]", "0"}], ",", 
     RowBox[{"Dip", "\[Rule]", "0"}]}], "}"}], ",", 
   RowBox[{"{", 
    RowBox[{
     RowBox[{"Hap", "\[Rule]", 
      RowBox[{
       RowBox[{"(", 
        RowBox[{
         RowBox[{"aD", " ", "bD", " ", 
          SuperscriptBox["mH", "2"], " ", "\[Gamma]D"}], "+", 
         RowBox[{"2", " ", "bD", " ", "mD", " ", "mH", " ", "\[Gamma]H"}], 
         "-", 
         RowBox[{
         "2", " ", "aD", " ", "bD", " ", "mD", " ", "mH", " ", "\[Gamma]H"}], 
         "-", 
         RowBox[{"aH", " ", "bH", " ", "mD", " ", "mH", " ", "\[Gamma]H"}], 
         "-", 
         RowBox[{"aD", " ", 
          SuperscriptBox["bD", "2"], " ", "mH", " ", "\[Gamma]D", " ", 
          "\[Gamma]H"}], "+", 
         RowBox[{
          SuperscriptBox["aD", "2"], " ", 
          SuperscriptBox["bD", "2"], " ", "mH", " ", "\[Gamma]D", " ", 
          "\[Gamma]H"}], "-", 
         RowBox[{
         "aD", " ", "aH", " ", "bD", " ", "bH", " ", "mH", " ", "\[Gamma]D", 
          " ", "\[Gamma]H"}], "-", 
         RowBox[{"aH", " ", "bD", " ", "bH", " ", "mD", " ", 
          SuperscriptBox["\[Gamma]H", "2"]}], "+", 
         RowBox[{"aD", " ", "aH", " ", "bD", " ", "bH", " ", "mD", " ", 
          SuperscriptBox["\[Gamma]H", "2"]}], "+", 
         RowBox[{
          SuperscriptBox["aH", "2"], " ", 
          SuperscriptBox["bH", "2"], " ", "mD", " ", 
          SuperscriptBox["\[Gamma]H", "2"]}], "+", 
         RowBox[{
         "2", " ", "bD", " ", "bH", " ", "mH", " ", "\[Gamma]D", " ", 
          "\[Gamma]H", " ", "\[Sigma]"}], "-", 
         RowBox[{
         "2", " ", "aD", " ", "bD", " ", "bH", " ", "mH", " ", "\[Gamma]D", 
          " ", "\[Gamma]H", " ", "\[Sigma]"}], "-", 
         RowBox[{
         "2", " ", "aH", " ", "bD", " ", "bH", " ", "mH", " ", "\[Gamma]D", 
          " ", "\[Gamma]H", " ", "\[Sigma]"}], "+", 
         RowBox[{
         "2", " ", "aD", " ", "aH", " ", "bD", " ", "bH", " ", "mH", " ", 
          "\[Gamma]D", " ", "\[Gamma]H", " ", "\[Sigma]"}], "+", 
         RowBox[{
          RowBox[{"(", 
           RowBox[{"mH", "+", 
            RowBox[{
             RowBox[{"(", 
              RowBox[{"bD", "-", 
               RowBox[{"aD", " ", "bD"}], "-", 
               RowBox[{"aH", " ", "bH"}]}], ")"}], " ", "\[Gamma]H"}]}], 
           ")"}], " ", 
          SqrtBox[
           RowBox[{
            SuperscriptBox[
             RowBox[{"(", 
              RowBox[{
               RowBox[{"aD", " ", "bD", " ", "mH", " ", "\[Gamma]D"}], "-", 
               RowBox[{"aH", " ", "bH", " ", "mD", " ", "\[Gamma]H"}]}], 
              ")"}], "2"], "+", 
            RowBox[{"4", " ", 
             RowBox[{"(", 
              RowBox[{
               RowBox[{"-", "1"}], "+", "aD"}], ")"}], " ", 
             RowBox[{"(", 
              RowBox[{
               RowBox[{"-", "1"}], "+", "aH"}], ")"}], " ", "bD", " ", "bH", 
             " ", "mD", " ", "mH", " ", "\[Gamma]D", " ", "\[Gamma]H", " ", 
             "\[Sigma]"}]}]]}]}], ")"}], "/", 
       RowBox[{"(", 
        RowBox[{"2", " ", "mH", " ", "\[Delta]", " ", 
         RowBox[{"(", 
          RowBox[{
           RowBox[{
            RowBox[{"-", "bD"}], " ", "mD", " ", "\[Gamma]H"}], "+", 
           RowBox[{"aH", " ", "bH", " ", "mD", " ", "\[Gamma]H"}], "+", 
           RowBox[{"aD", " ", "bD", " ", 
            RowBox[{"(", 
             RowBox[{
              RowBox[{
               RowBox[{"-", "mH"}], " ", "\[Gamma]D"}], "+", 
              RowBox[{"mD", " ", "\[Gamma]H"}]}], ")"}]}], "-", 
           RowBox[{
            RowBox[{"(", 
             RowBox[{
              RowBox[{"-", "1"}], "+", "aH"}], ")"}], " ", "bH", " ", "mH", 
            " ", "\[Gamma]D", " ", "\[Sigma]"}]}], ")"}]}], ")"}]}]}], ",", 
     RowBox[{"Dip", "\[Rule]", 
      RowBox[{
       RowBox[{"(", 
        RowBox[{
         RowBox[{
          RowBox[{"-", 
           SuperscriptBox["aD", "2"]}], " ", 
          SuperscriptBox["bD", "2"], " ", "mH", " ", 
          SuperscriptBox["\[Gamma]D", "2"]}], "-", 
         RowBox[{"mD", " ", 
          SqrtBox[
           RowBox[{
            SuperscriptBox[
             RowBox[{"(", 
              RowBox[{
               RowBox[{"aD", " ", "bD", " ", "mH", " ", "\[Gamma]D"}], "-", 
               RowBox[{"aH", " ", "bH", " ", "mD", " ", "\[Gamma]H"}]}], 
              ")"}], "2"], "+", 
            RowBox[{"4", " ", 
             RowBox[{"(", 
              RowBox[{
               RowBox[{"-", "1"}], "+", "aD"}], ")"}], " ", 
             RowBox[{"(", 
              RowBox[{
               RowBox[{"-", "1"}], "+", "aH"}], ")"}], " ", "bD", " ", "bH", 
             " ", "mD", " ", "mH", " ", "\[Gamma]D", " ", "\[Gamma]H", " ", 
             "\[Sigma]"}]}]]}], "+", 
         RowBox[{"aD", " ", "bD", " ", "\[Gamma]D", " ", 
          SqrtBox[
           RowBox[{
            SuperscriptBox[
             RowBox[{"(", 
              RowBox[{
               RowBox[{"aD", " ", "bD", " ", "mH", " ", "\[Gamma]D"}], "-", 
               RowBox[{"aH", " ", "bH", " ", "mD", " ", "\[Gamma]H"}]}], 
              ")"}], "2"], "+", 
            RowBox[{"4", " ", 
             RowBox[{"(", 
              RowBox[{
               RowBox[{"-", "1"}], "+", "aD"}], ")"}], " ", 
             RowBox[{"(", 
              RowBox[{
               RowBox[{"-", "1"}], "+", "aH"}], ")"}], " ", "bD", " ", "bH", 
             " ", "mD", " ", "mH", " ", "\[Gamma]D", " ", "\[Gamma]H", " ", 
             "\[Sigma]"}]}]]}], "-", 
         RowBox[{"bH", " ", "\[Gamma]D", " ", "\[Sigma]", " ", 
          SqrtBox[
           RowBox[{
            SuperscriptBox[
             RowBox[{"(", 
              RowBox[{
               RowBox[{"aD", " ", "bD", " ", "mH", " ", "\[Gamma]D"}], "-", 
               RowBox[{"aH", " ", "bH", " ", "mD", " ", "\[Gamma]H"}]}], 
              ")"}], "2"], "+", 
            RowBox[{"4", " ", 
             RowBox[{"(", 
              RowBox[{
               RowBox[{"-", "1"}], "+", "aD"}], ")"}], " ", 
             RowBox[{"(", 
              RowBox[{
               RowBox[{"-", "1"}], "+", "aH"}], ")"}], " ", "bD", " ", "bH", 
             " ", "mD", " ", "mH", " ", "\[Gamma]D", " ", "\[Gamma]H", " ", 
             "\[Sigma]"}]}]]}], "+", 
         RowBox[{"aH", " ", "bH", " ", "\[Gamma]D", " ", "\[Sigma]", " ", 
          SqrtBox[
           RowBox[{
            SuperscriptBox[
             RowBox[{"(", 
              RowBox[{
               RowBox[{"aD", " ", "bD", " ", "mH", " ", "\[Gamma]D"}], "-", 
               RowBox[{"aH", " ", "bH", " ", "mD", " ", "\[Gamma]H"}]}], 
              ")"}], "2"], "+", 
            RowBox[{"4", " ", 
             RowBox[{"(", 
              RowBox[{
               RowBox[{"-", "1"}], "+", "aD"}], ")"}], " ", 
             RowBox[{"(", 
              RowBox[{
               RowBox[{"-", "1"}], "+", "aH"}], ")"}], " ", "bD", " ", "bH", 
             " ", "mD", " ", "mH", " ", "\[Gamma]D", " ", "\[Gamma]H", " ", 
             "\[Sigma]"}]}]]}], "+", 
         RowBox[{"bH", " ", "mD", " ", 
          RowBox[{"(", 
           RowBox[{
            RowBox[{
             RowBox[{"-", "aH"}], " ", "mD", " ", "\[Gamma]H"}], "+", 
            RowBox[{
             RowBox[{"(", 
              RowBox[{
               RowBox[{"-", "1"}], "+", "aH"}], ")"}], " ", "\[Gamma]D", " ", 
             
             RowBox[{"(", 
              RowBox[{
               RowBox[{"2", " ", "mH"}], "+", 
               RowBox[{"2", " ", "bD", " ", "\[Gamma]H"}], "-", 
               RowBox[{"aH", " ", "bH", " ", "\[Gamma]H"}]}], ")"}], " ", 
             "\[Sigma]"}]}], ")"}]}], "+", 
         RowBox[{"aD", " ", "bD", " ", "\[Gamma]D", " ", 
          RowBox[{"(", 
           RowBox[{
            RowBox[{"mD", " ", 
             RowBox[{"(", 
              RowBox[{"mH", "+", 
               RowBox[{"aH", " ", "bH", " ", "\[Gamma]H"}]}], ")"}]}], "-", 
            RowBox[{
             RowBox[{"(", 
              RowBox[{
               RowBox[{"-", "1"}], "+", "aH"}], ")"}], " ", "bH", " ", 
             RowBox[{"(", 
              RowBox[{
               RowBox[{"mH", " ", "\[Gamma]D"}], "+", 
               RowBox[{"2", " ", "mD", " ", "\[Gamma]H"}]}], ")"}], " ", 
             "\[Sigma]"}]}], ")"}]}]}], ")"}], "/", 
       RowBox[{"(", 
        RowBox[{"2", " ", "mD", " ", "\[Delta]", " ", 
         RowBox[{"(", 
          RowBox[{
           RowBox[{
            RowBox[{"-", "bD"}], " ", "mD", " ", "\[Gamma]H"}], "+", 
           RowBox[{"aH", " ", "bH", " ", "mD", " ", "\[Gamma]H"}], "+", 
           RowBox[{"aD", " ", "bD", " ", 
            RowBox[{"(", 
             RowBox[{
              RowBox[{
               RowBox[{"-", "mH"}], " ", "\[Gamma]D"}], "+", 
              RowBox[{"mD", " ", "\[Gamma]H"}]}], ")"}]}], "-", 
           RowBox[{
            RowBox[{"(", 
             RowBox[{
              RowBox[{"-", "1"}], "+", "aH"}], ")"}], " ", "bH", " ", "mH", 
            " ", "\[Gamma]D", " ", "\[Sigma]"}]}], ")"}]}], ")"}]}]}]}], 
    "}"}], ",", 
   RowBox[{"{", 
    RowBox[{
     RowBox[{"Hap", "\[Rule]", 
      RowBox[{
       RowBox[{"(", 
        RowBox[{
         RowBox[{"aD", " ", "bD", " ", 
          SuperscriptBox["mH", "2"], " ", "\[Gamma]D"}], "+", 
         RowBox[{"2", " ", "bD", " ", "mD", " ", "mH", " ", "\[Gamma]H"}], 
         "-", 
         RowBox[{
         "2", " ", "aD", " ", "bD", " ", "mD", " ", "mH", " ", "\[Gamma]H"}], 
         "-", 
         RowBox[{"aH", " ", "bH", " ", "mD", " ", "mH", " ", "\[Gamma]H"}], 
         "-", 
         RowBox[{"aD", " ", 
          SuperscriptBox["bD", "2"], " ", "mH", " ", "\[Gamma]D", " ", 
          "\[Gamma]H"}], "+", 
         RowBox[{
          SuperscriptBox["aD", "2"], " ", 
          SuperscriptBox["bD", "2"], " ", "mH", " ", "\[Gamma]D", " ", 
          "\[Gamma]H"}], "-", 
         RowBox[{
         "aD", " ", "aH", " ", "bD", " ", "bH", " ", "mH", " ", "\[Gamma]D", 
          " ", "\[Gamma]H"}], "-", 
         RowBox[{"aH", " ", "bD", " ", "bH", " ", "mD", " ", 
          SuperscriptBox["\[Gamma]H", "2"]}], "+", 
         RowBox[{"aD", " ", "aH", " ", "bD", " ", "bH", " ", "mD", " ", 
          SuperscriptBox["\[Gamma]H", "2"]}], "+", 
         RowBox[{
          SuperscriptBox["aH", "2"], " ", 
          SuperscriptBox["bH", "2"], " ", "mD", " ", 
          SuperscriptBox["\[Gamma]H", "2"]}], "+", 
         RowBox[{
         "2", " ", "bD", " ", "bH", " ", "mH", " ", "\[Gamma]D", " ", 
          "\[Gamma]H", " ", "\[Sigma]"}], "-", 
         RowBox[{
         "2", " ", "aD", " ", "bD", " ", "bH", " ", "mH", " ", "\[Gamma]D", 
          " ", "\[Gamma]H", " ", "\[Sigma]"}], "-", 
         RowBox[{
         "2", " ", "aH", " ", "bD", " ", "bH", " ", "mH", " ", "\[Gamma]D", 
          " ", "\[Gamma]H", " ", "\[Sigma]"}], "+", 
         RowBox[{
         "2", " ", "aD", " ", "aH", " ", "bD", " ", "bH", " ", "mH", " ", 
          "\[Gamma]D", " ", "\[Gamma]H", " ", "\[Sigma]"}], "+", 
         RowBox[{
          RowBox[{"(", 
           RowBox[{
            RowBox[{"-", "mH"}], "+", 
            RowBox[{
             RowBox[{"(", 
              RowBox[{
               RowBox[{
                RowBox[{"(", 
                 RowBox[{
                  RowBox[{"-", "1"}], "+", "aD"}], ")"}], " ", "bD"}], "+", 
               RowBox[{"aH", " ", "bH"}]}], ")"}], " ", "\[Gamma]H"}]}], 
           ")"}], " ", 
          SqrtBox[
           RowBox[{
            SuperscriptBox[
             RowBox[{"(", 
              RowBox[{
               RowBox[{"aD", " ", "bD", " ", "mH", " ", "\[Gamma]D"}], "-", 
               RowBox[{"aH", " ", "bH", " ", "mD", " ", "\[Gamma]H"}]}], 
              ")"}], "2"], "+", 
            RowBox[{"4", " ", 
             RowBox[{"(", 
              RowBox[{
               RowBox[{"-", "1"}], "+", "aD"}], ")"}], " ", 
             RowBox[{"(", 
              RowBox[{
               RowBox[{"-", "1"}], "+", "aH"}], ")"}], " ", "bD", " ", "bH", 
             " ", "mD", " ", "mH", " ", "\[Gamma]D", " ", "\[Gamma]H", " ", 
             "\[Sigma]"}]}]]}]}], ")"}], "/", 
       RowBox[{"(", 
        RowBox[{"2", " ", "mH", " ", "\[Delta]", " ", 
         RowBox[{"(", 
          RowBox[{
           RowBox[{
            RowBox[{"-", "bD"}], " ", "mD", " ", "\[Gamma]H"}], "+", 
           RowBox[{"aH", " ", "bH", " ", "mD", " ", "\[Gamma]H"}], "+", 
           RowBox[{"aD", " ", "bD", " ", 
            RowBox[{"(", 
             RowBox[{
              RowBox[{
               RowBox[{"-", "mH"}], " ", "\[Gamma]D"}], "+", 
              RowBox[{"mD", " ", "\[Gamma]H"}]}], ")"}]}], "-", 
           RowBox[{
            RowBox[{"(", 
             RowBox[{
              RowBox[{"-", "1"}], "+", "aH"}], ")"}], " ", "bH", " ", "mH", 
            " ", "\[Gamma]D", " ", "\[Sigma]"}]}], ")"}]}], ")"}]}]}], ",", 
     RowBox[{"Dip", "\[Rule]", 
      RowBox[{
       RowBox[{"(", 
        RowBox[{
         RowBox[{
          RowBox[{"-", 
           SuperscriptBox["aD", "2"]}], " ", 
          SuperscriptBox["bD", "2"], " ", "mH", " ", 
          SuperscriptBox["\[Gamma]D", "2"]}], "+", 
         RowBox[{"mD", " ", 
          SqrtBox[
           RowBox[{
            SuperscriptBox[
             RowBox[{"(", 
              RowBox[{
               RowBox[{"aD", " ", "bD", " ", "mH", " ", "\[Gamma]D"}], "-", 
               RowBox[{"aH", " ", "bH", " ", "mD", " ", "\[Gamma]H"}]}], 
              ")"}], "2"], "+", 
            RowBox[{"4", " ", 
             RowBox[{"(", 
              RowBox[{
               RowBox[{"-", "1"}], "+", "aD"}], ")"}], " ", 
             RowBox[{"(", 
              RowBox[{
               RowBox[{"-", "1"}], "+", "aH"}], ")"}], " ", "bD", " ", "bH", 
             " ", "mD", " ", "mH", " ", "\[Gamma]D", " ", "\[Gamma]H", " ", 
             "\[Sigma]"}]}]]}], "-", 
         RowBox[{"aD", " ", "bD", " ", "\[Gamma]D", " ", 
          SqrtBox[
           RowBox[{
            SuperscriptBox[
             RowBox[{"(", 
              RowBox[{
               RowBox[{"aD", " ", "bD", " ", "mH", " ", "\[Gamma]D"}], "-", 
               RowBox[{"aH", " ", "bH", " ", "mD", " ", "\[Gamma]H"}]}], 
              ")"}], "2"], "+", 
            RowBox[{"4", " ", 
             RowBox[{"(", 
              RowBox[{
               RowBox[{"-", "1"}], "+", "aD"}], ")"}], " ", 
             RowBox[{"(", 
              RowBox[{
               RowBox[{"-", "1"}], "+", "aH"}], ")"}], " ", "bD", " ", "bH", 
             " ", "mD", " ", "mH", " ", "\[Gamma]D", " ", "\[Gamma]H", " ", 
             "\[Sigma]"}]}]]}], "+", 
         RowBox[{"bH", " ", "\[Gamma]D", " ", "\[Sigma]", " ", 
          SqrtBox[
           RowBox[{
            SuperscriptBox[
             RowBox[{"(", 
              RowBox[{
               RowBox[{"aD", " ", "bD", " ", "mH", " ", "\[Gamma]D"}], "-", 
               RowBox[{"aH", " ", "bH", " ", "mD", " ", "\[Gamma]H"}]}], 
              ")"}], "2"], "+", 
            RowBox[{"4", " ", 
             RowBox[{"(", 
              RowBox[{
               RowBox[{"-", "1"}], "+", "aD"}], ")"}], " ", 
             RowBox[{"(", 
              RowBox[{
               RowBox[{"-", "1"}], "+", "aH"}], ")"}], " ", "bD", " ", "bH", 
             " ", "mD", " ", "mH", " ", "\[Gamma]D", " ", "\[Gamma]H", " ", 
             "\[Sigma]"}]}]]}], "-", 
         RowBox[{"aH", " ", "bH", " ", "\[Gamma]D", " ", "\[Sigma]", " ", 
          SqrtBox[
           RowBox[{
            SuperscriptBox[
             RowBox[{"(", 
              RowBox[{
               RowBox[{"aD", " ", "bD", " ", "mH", " ", "\[Gamma]D"}], "-", 
               RowBox[{"aH", " ", "bH", " ", "mD", " ", "\[Gamma]H"}]}], 
              ")"}], "2"], "+", 
            RowBox[{"4", " ", 
             RowBox[{"(", 
              RowBox[{
               RowBox[{"-", "1"}], "+", "aD"}], ")"}], " ", 
             RowBox[{"(", 
              RowBox[{
               RowBox[{"-", "1"}], "+", "aH"}], ")"}], " ", "bD", " ", "bH", 
             " ", "mD", " ", "mH", " ", "\[Gamma]D", " ", "\[Gamma]H", " ", 
             "\[Sigma]"}]}]]}], "+", 
         RowBox[{"bH", " ", "mD", " ", 
          RowBox[{"(", 
           RowBox[{
            RowBox[{
             RowBox[{"-", "aH"}], " ", "mD", " ", "\[Gamma]H"}], "+", 
            RowBox[{
             RowBox[{"(", 
              RowBox[{
               RowBox[{"-", "1"}], "+", "aH"}], ")"}], " ", "\[Gamma]D", " ", 
             
             RowBox[{"(", 
              RowBox[{
               RowBox[{"2", " ", "mH"}], "+", 
               RowBox[{"2", " ", "bD", " ", "\[Gamma]H"}], "-", 
               RowBox[{"aH", " ", "bH", " ", "\[Gamma]H"}]}], ")"}], " ", 
             "\[Sigma]"}]}], ")"}]}], "+", 
         RowBox[{"aD", " ", "bD", " ", "\[Gamma]D", " ", 
          RowBox[{"(", 
           RowBox[{
            RowBox[{"mD", " ", 
             RowBox[{"(", 
              RowBox[{"mH", "+", 
               RowBox[{"aH", " ", "bH", " ", "\[Gamma]H"}]}], ")"}]}], "-", 
            RowBox[{
             RowBox[{"(", 
              RowBox[{
               RowBox[{"-", "1"}], "+", "aH"}], ")"}], " ", "bH", " ", 
             RowBox[{"(", 
              RowBox[{
               RowBox[{"mH", " ", "\[Gamma]D"}], "+", 
               RowBox[{"2", " ", "mD", " ", "\[Gamma]H"}]}], ")"}], " ", 
             "\[Sigma]"}]}], ")"}]}]}], ")"}], "/", 
       RowBox[{"(", 
        RowBox[{"2", " ", "mD", " ", "\[Delta]", " ", 
         RowBox[{"(", 
          RowBox[{
           RowBox[{
            RowBox[{"-", "bD"}], " ", "mD", " ", "\[Gamma]H"}], "+", 
           RowBox[{"aH", " ", "bH", " ", "mD", " ", "\[Gamma]H"}], "+", 
           RowBox[{"aD", " ", "bD", " ", 
            RowBox[{"(", 
             RowBox[{
              RowBox[{
               RowBox[{"-", "mH"}], " ", "\[Gamma]D"}], "+", 
              RowBox[{"mD", " ", "\[Gamma]H"}]}], ")"}]}], "-", 
           RowBox[{
            RowBox[{"(", 
             RowBox[{
              RowBox[{"-", "1"}], "+", "aH"}], ")"}], " ", "bH", " ", "mH", 
            " ", "\[Gamma]D", " ", "\[Sigma]"}]}], ")"}]}], ")"}]}]}]}], 
    "}"}]}], "}"}]], "Output"]
}, Open  ]],

Cell["Third solution may be what we want.", "Text"],

Cell[CellGroupData[{

Cell[BoxData[{
 RowBox[{"FullSimplify", "[", 
  RowBox[{
   RowBox[{
    RowBox[{
     RowBox[{
      RowBox[{
       FractionBox["Hap", 
        RowBox[{"Hap", "+", "Dip"}]], "/.", 
       RowBox[{"solA", "[", 
        RowBox[{"[", "2", "]"}], "]"}]}], "/.", 
      RowBox[{"aH", "\[Rule]", "0"}]}], "/.", 
     RowBox[{"aD", "\[Rule]", "0"}]}], "/.", "IsomorphicCondition"}], ",", 
   "ParameterAssumption"}], "]"}], "\[IndentingNewLine]", 
 RowBox[{"FullSimplify", "[", 
  RowBox[{
   RowBox[{
    RowBox[{
     RowBox[{
      RowBox[{
       FractionBox["Hap", 
        RowBox[{"Hap", "+", "Dip"}]], "/.", 
       RowBox[{"solA", "[", 
        RowBox[{"[", "3", "]"}], "]"}]}], "/.", 
      RowBox[{"aH", "\[Rule]", "0"}]}], "/.", 
     RowBox[{"aD", "\[Rule]", "0"}]}], "/.", "IsomorphicCondition"}], ",", 
   "ParameterAssumption"}], "]"}]}], "Input"],

Cell[BoxData[
 FractionBox["1", 
  RowBox[{"1", "-", 
   SqrtBox["\[Sigma]"]}]]], "Output"],

Cell[BoxData[
 FractionBox["1", 
  RowBox[{"1", "+", 
   SqrtBox["\[Sigma]"]}]]], "Output"]
}, Open  ]],

Cell[CellGroupData[{

Cell[BoxData[{
 RowBox[{
  RowBox[{"ratio", "=", 
   RowBox[{"FullSimplify", "[", 
    RowBox[{
     RowBox[{
      FractionBox["Hap", 
       RowBox[{"Hap", "+", "Dip"}]], "/.", 
      RowBox[{"solA", "[", 
       RowBox[{"[", "3", "]"}], "]"}]}], ",", "ParameterAssumption"}], 
    "]"}]}], ";"}], "\[IndentingNewLine]", 
 RowBox[{
  RowBox[{
   RowBox[{"Eq8b", "=", 
    RowBox[{
     RowBox[{
      RowBox[{
       RowBox[{
        FractionBox[
         RowBox[{
          FractionBox[
           RowBox[{"wHA", "-", "wDA"}], "2"], "-", "wDS", "+", 
          SqrtBox[
           RowBox[{
            RowBox[{"wHS", "*", "wDS"}], "+", 
            SuperscriptBox[
             RowBox[{"(", 
              FractionBox[
               RowBox[{"wHA", "-", "wDA"}], "2"], ")"}], "2"]}]]}], 
         RowBox[{"(", 
          RowBox[{"wHA", "+", "wHS", "-", "wDA", "-", "wDS"}], ")"}]], "/.", 
        RowBox[{"wHA", "\[Rule]", 
         FractionBox[
          RowBox[{"bH", "*", "aH", "*", "\[Gamma]H"}], "mH"]}]}], "/.", 
       RowBox[{"wDA", "\[Rule]", 
        FractionBox[
         RowBox[{"bD", "*", "aD", "*", "\[Gamma]D"}], "mD"]}]}], "/.", 
      RowBox[{"wHS", "\[Rule]", 
       FractionBox[
        RowBox[{"bH", "*", 
         RowBox[{"(", 
          RowBox[{"1", "-", "aH"}], ")"}], "*", "\[Sigma]", "*", 
         "\[Gamma]D"}], "mD"]}]}], "/.", 
     RowBox[{"wDS", "\[Rule]", 
      FractionBox[
       RowBox[{"bD", "*", 
        RowBox[{"(", 
         RowBox[{"1", "-", "aD"}], ")"}], "*", "\[Gamma]H"}], "mH"]}]}]}], 
   ";"}], "\[IndentingNewLine]"}], "\[IndentingNewLine]", 
 RowBox[{"FullSimplify", "[", 
  RowBox[{
   RowBox[{"ratio", "-", "Eq8b"}], ",", "ParameterAssumption"}], 
  "]"}]}], "Input"],

Cell[BoxData["0"], "Output"]
}, Open  ]],

Cell[CellGroupData[{

Cell[BoxData[{
 RowBox[{
  RowBox[{"total", "=", 
   RowBox[{"FullSimplify", "[", 
    RowBox[{
     RowBox[{
      RowBox[{"Hap", "+", "Dip"}], "/.", 
      RowBox[{"solA", "[", 
       RowBox[{"[", "3", "]"}], "]"}]}], ",", "ParameterAssumption"}], 
    "]"}]}], ";"}], "\[IndentingNewLine]", 
 RowBox[{
  RowBox[{"Eq8a", "=", 
   RowBox[{"FullSimplify", "[", 
    RowBox[{
     RowBox[{
      RowBox[{
       RowBox[{
        RowBox[{
         RowBox[{
          FractionBox["1", "\[Delta]"], "*", 
          RowBox[{"(", 
           RowBox[{
            RowBox[{"(", 
             RowBox[{
              SqrtBox[
               RowBox[{
                SuperscriptBox[
                 RowBox[{"(", 
                  FractionBox[
                   RowBox[{"wDA", "-", "wHA"}], "2"], ")"}], "2"], "+", 
                RowBox[{"wHS", "*", "wDS"}]}]], "+", 
              FractionBox[
               RowBox[{"wHA", "+", "wDA"}], "2"]}], ")"}], "-", "1"}], 
           ")"}]}], "/.", 
         RowBox[{"wHA", "\[Rule]", 
          FractionBox[
           RowBox[{"bH", "*", "aH", "*", "\[Gamma]H"}], "mH"]}]}], "/.", 
        RowBox[{"wDA", "\[Rule]", 
         FractionBox[
          RowBox[{"bD", "*", "aD", "*", "\[Gamma]D"}], "mD"]}]}], "/.", 
       RowBox[{"wHS", "\[Rule]", 
        FractionBox[
         RowBox[{"bH", "*", 
          RowBox[{"(", 
           RowBox[{"1", "-", "aH"}], ")"}], "*", "\[Sigma]", "*", 
          "\[Gamma]D"}], "mD"]}]}], "/.", 
      RowBox[{"wDS", "\[Rule]", 
       FractionBox[
        RowBox[{"bD", "*", 
         RowBox[{"(", 
          RowBox[{"1", "-", "aD"}], ")"}], "*", "\[Gamma]H"}], "mH"]}]}], ",",
      "ParameterAssumption"}], "]"}]}], ";"}], "\[IndentingNewLine]", 
 RowBox[{"FullSimplify", "[", 
  RowBox[{
   RowBox[{"total", "-", "Eq8a"}], ",", "ParameterAssumption"}], 
  "]"}]}], "Input"],

Cell[BoxData["0"], "Output"]
}, Open  ]],

Cell[CellGroupData[{

Cell[BoxData[{
 RowBox[{
  RowBox[{
   RowBox[{"(", 
    RowBox[{"Eq3", "/.", 
     RowBox[{"mH", "\[Rule]", "mD"}]}], ")"}], "//", "Simplify"}], 
  ";"}], "\[IndentingNewLine]", 
 RowBox[{
  RowBox[{
   RowBox[{"(", 
    RowBox[{"Eq8b", "/.", 
     RowBox[{"mH", "\[Rule]", "mD"}]}], ")"}], "//", "Simplify"}], 
  ";"}], "\[IndentingNewLine]", 
 RowBox[{"FullSimplify", "[", 
  RowBox[{
   RowBox[{"%", "-", "%%"}], ",", "ParameterAssumption"}], "]"}]}], "Input"],

Cell[BoxData["0"], "Output"]
}, Open  ]],

Cell[CellGroupData[{

Cell[BoxData[{
 RowBox[{
  RowBox[{"FullSimplify", "[", 
   RowBox[{
    RowBox[{
     RowBox[{"ratio", "/.", 
      RowBox[{"mD", "\[Rule]", "mH"}]}], "/.", 
     RowBox[{"\[Gamma]D", "\[Rule]", "\[Gamma]H"}]}], ",", 
    "ParameterAssumption"}], "]"}], ";"}], "\[IndentingNewLine]", 
 RowBox[{
  RowBox[{"Eq10", "=", 
   RowBox[{
    RowBox[{
     FractionBox[
      RowBox[{
       RowBox[{"aH", "*", "BH"}], "+", 
       RowBox[{"aD", "*", "BD"}], "-", 
       RowBox[{"2", "*", "BD"}], "+", 
       SqrtBox[
        RowBox[{
         RowBox[{"4", "*", 
          RowBox[{"(", 
           RowBox[{"1", "-", "aH"}], ")"}], "*", 
          RowBox[{"(", 
           RowBox[{"1", "-", "aD"}], ")"}], "*", "\[Sigma]", "*", "BH", "*", 
          "BD"}], "+", 
         SuperscriptBox[
          RowBox[{"(", 
           RowBox[{
            RowBox[{"aH", "*", "BH"}], "-", 
            RowBox[{"aD", "*", "BD"}]}], ")"}], "2"]}]]}], 
      RowBox[{"2", "*", 
       RowBox[{"(", 
        RowBox[{
         RowBox[{"aH", "*", "BH"}], "+", 
         RowBox[{
          RowBox[{"(", 
           RowBox[{"1", "-", "aH"}], ")"}], "*", "\[Sigma]", "*", "BH"}], "-",
          "BD"}], ")"}]}]], "/.", 
     RowBox[{"BH", "\[Rule]", 
      FractionBox[
       RowBox[{"bH", "*", "\[Gamma]H"}], "mH"]}]}], "/.", 
    RowBox[{"BD", "\[Rule]", 
     FractionBox[
      RowBox[{"bD", "*", "\[Gamma]H"}], "mH"]}]}]}], 
  ";"}], "\[IndentingNewLine]", 
 RowBox[{"FullSimplify", "[", 
  RowBox[{
   RowBox[{"Eq10", "-", "%%"}], ",", "ParameterAssumption"}], "]"}]}], "Input"],

Cell[BoxData["0"], "Output"]
}, Open  ]],

Cell[CellGroupData[{

Cell[BoxData[{
 RowBox[{
  RowBox[{"Eq9", "=", 
   FractionBox[
    SqrtBox["wDS"], 
    RowBox[{
     SqrtBox["wDS"], "+", 
     SqrtBox["wHS"]}]]}], ";"}], "\[IndentingNewLine]", 
 RowBox[{
  RowBox[{
   RowBox[{
    FractionBox[
     RowBox[{"wHA", "+", "wDA", "-", 
      RowBox[{"2", "*", 
       RowBox[{"(", 
        RowBox[{"wDA", "+", "wDS"}], ")"}]}], "+", 
      SqrtBox[
       RowBox[{
        RowBox[{"4", "*", "wHS", "*", "wDS"}], "+", 
        SuperscriptBox[
         RowBox[{"(", 
          RowBox[{"wHA", "-", "wDA"}], ")"}], "2"]}]]}], 
     RowBox[{"2", "*", 
      RowBox[{"(", 
       RowBox[{"wHA", "+", "wHS", "-", "wDA", "-", "wDS"}], ")"}]}]], "/.", 
    RowBox[{"wHA", "\[Rule]", "wDA"}]}], "//", "Simplify"}], 
  ";"}], "\[IndentingNewLine]", 
 RowBox[{"Simplify", "[", 
  RowBox[{
   RowBox[{
    RowBox[{"%", "-", "Eq9"}], "//", "Expand"}], ",", 
   RowBox[{
    RowBox[{"0", "<", "wHS"}], "&&", 
    RowBox[{"0", "<", "wDS"}]}]}], "]"}]}], "Input"],

Cell[BoxData["0"], "Output"]
}, Open  ]]
}, Closed]],

Cell[CellGroupData[{

Cell["Fully isomorphy", "Subsubsection"],

Cell[CellGroupData[{

Cell[BoxData[{
 RowBox[{
  RowBox[{"FullSimplify", "[", 
   RowBox[{
    RowBox[{"ratio", "/.", "IsomorphicCondition"}], ",", 
    "ParameterAssumption"}], "]"}], ";"}], "\[IndentingNewLine]", 
 RowBox[{
  FractionBox[
   RowBox[{
    RowBox[{"(", 
     RowBox[{"1", "-", "aH"}], ")"}], "+", 
    RowBox[{"(", 
     RowBox[{"1", "-", "aD"}], ")"}], "-", 
    SqrtBox[
     RowBox[{
      SuperscriptBox[
       RowBox[{"(", 
        RowBox[{"aH", "-", "aD"}], ")"}], "2"], "+", 
      RowBox[{"4", " ", "*", 
       RowBox[{"(", 
        RowBox[{"1", "-", "aH"}], ")"}], "*", 
       RowBox[{"(", 
        RowBox[{"1", "-", "aD"}], ")"}], "*", "\[Sigma]"}]}]]}], 
   RowBox[{"2", "*", 
    RowBox[{"(", 
     RowBox[{"1", "-", "aH"}], ")"}], "*", 
    RowBox[{"(", 
     RowBox[{"1", "-", "\[Sigma]"}], ")"}]}]], ";"}], "\[IndentingNewLine]", 
 RowBox[{"FullSimplify", "[", 
  RowBox[{
   RowBox[{"%", "-", "%%"}], ",", "ParameterAssumption"}], "]"}]}], "Input"],

Cell[BoxData["0"], "Output"]
}, Open  ]]
}, Closed]],

Cell[CellGroupData[{

Cell["Stability analysis of the trivial equilibrium", "Subsubsection"],

Cell[CellGroupData[{

Cell[BoxData[{
 RowBox[{
  RowBox[{
   RowBox[{
    RowBox[{
     RowBox[{"(", GridBox[{
        {
         RowBox[{"D", "[", 
          RowBox[{"Eq2aA", ",", "Hap"}], "]"}], 
         RowBox[{"D", "[", 
          RowBox[{"Eq2aA", ",", "Dip"}], "]"}]},
        {
         RowBox[{"D", "[", 
          RowBox[{"Eq2bA", ",", "Hap"}], "]"}], 
         RowBox[{"D", "[", 
          RowBox[{"Eq2bA", ",", "Dip"}], "]"}]}
       }], ")"}], "/.", 
     RowBox[{"Hap", "\[Rule]", "0"}]}], "/.", 
    RowBox[{"Dip", "\[Rule]", "0"}]}], "//", "Simplify"}], 
  ";"}], "\[IndentingNewLine]", 
 RowBox[{"%", "//", "MatrixForm"}]}], "Input"],

Cell[BoxData[
 TagBox[
  RowBox[{"(", "\[NoBreak]", GridBox[{
     {
      RowBox[{
       RowBox[{"-", "mH"}], "+", 
       RowBox[{"aH", " ", "bH", " ", "\[Gamma]H"}]}], 
      RowBox[{
       RowBox[{"-", 
        RowBox[{"(", 
         RowBox[{
          RowBox[{"-", "1"}], "+", "aD"}], ")"}]}], " ", "bD", " ", 
       "\[Gamma]H"}]},
     {
      RowBox[{
       RowBox[{"-", 
        RowBox[{"(", 
         RowBox[{
          RowBox[{"-", "1"}], "+", "aH"}], ")"}]}], " ", "bH", " ", 
       "\[Gamma]D", " ", "\[Sigma]"}], 
      RowBox[{
       RowBox[{"-", "mD"}], "+", 
       RowBox[{"aD", " ", "bD", " ", "\[Gamma]D"}]}]}
    },
    GridBoxAlignment->{
     "Columns" -> {{Center}}, "ColumnsIndexed" -> {}, "Rows" -> {{Baseline}}, 
      "RowsIndexed" -> {}},
    GridBoxSpacings->{"Columns" -> {
        Offset[0.27999999999999997`], {
         Offset[0.7]}, 
        Offset[0.27999999999999997`]}, "ColumnsIndexed" -> {}, "Rows" -> {
        Offset[0.2], {
         Offset[0.4]}, 
        Offset[0.2]}, "RowsIndexed" -> {}}], "\[NoBreak]", ")"}],
  Function[BoxForm`e$, 
   MatrixForm[BoxForm`e$]]]], "Output"]
}, Open  ]],

Cell[CellGroupData[{

Cell[BoxData[{
 RowBox[{"tr", "=", 
  RowBox[{
   RowBox[{
    RowBox[{
     RowBox[{"D", "[", 
      RowBox[{"Eq2aA", ",", "Hap"}], "]"}], "+", 
     RowBox[{"D", "[", 
      RowBox[{"Eq2bA", ",", "Dip"}], "]"}]}], "/.", 
    RowBox[{"Hap", "\[Rule]", "0"}]}], "/.", 
   RowBox[{"Dip", "\[Rule]", "0"}]}]}], "\[IndentingNewLine]", 
 RowBox[{"det", "=", 
  RowBox[{
   RowBox[{"Det", "[", 
    RowBox[{
     RowBox[{
      RowBox[{"(", GridBox[{
         {
          RowBox[{"D", "[", 
           RowBox[{"Eq2aA", ",", "Hap"}], "]"}], 
          RowBox[{"D", "[", 
           RowBox[{"Eq2aA", ",", "Dip"}], "]"}]},
         {
          RowBox[{"D", "[", 
           RowBox[{"Eq2bA", ",", "Hap"}], "]"}], 
          RowBox[{"D", "[", 
           RowBox[{"Eq2bA", ",", "Dip"}], "]"}]}
        }], ")"}], "/.", 
      RowBox[{"Hap", "\[Rule]", "0"}]}], "/.", 
     RowBox[{"Dip", "\[Rule]", "0"}]}], "]"}], "//", 
   "FullSimplify"}]}]}], "Input"],

Cell[BoxData[
 RowBox[{
  RowBox[{"-", "mD"}], "-", "mH", "+", 
  RowBox[{"aD", " ", "bD", " ", "\[Gamma]D"}], "+", 
  RowBox[{"aH", " ", "bH", " ", "\[Gamma]H"}]}]], "Output"],

Cell[BoxData[
 RowBox[{
  RowBox[{
   RowBox[{"(", 
    RowBox[{"mD", "-", 
     RowBox[{"aD", " ", "bD", " ", "\[Gamma]D"}]}], ")"}], " ", 
   RowBox[{"(", 
    RowBox[{"mH", "-", 
     RowBox[{"aH", " ", "bH", " ", "\[Gamma]H"}]}], ")"}]}], "-", 
  RowBox[{
   RowBox[{"(", 
    RowBox[{
     RowBox[{"-", "1"}], "+", "aD"}], ")"}], " ", 
   RowBox[{"(", 
    RowBox[{
     RowBox[{"-", "1"}], "+", "aH"}], ")"}], " ", "bD", " ", "bH", " ", 
   "\[Gamma]D", " ", "\[Gamma]H", " ", "\[Sigma]"}]}]], "Output"]
}, Open  ]],

Cell[BoxData[
 RowBox[{
  RowBox[{"set", "=", 
   RowBox[{"{", "\[IndentingNewLine]", 
    RowBox[{
     RowBox[{"wHA", "\[Equal]", 
      FractionBox[
       RowBox[{"bH", "*", "aH", "*", "\[Gamma]H"}], "mH"]}], ",", 
     "\[IndentingNewLine]", 
     RowBox[{"wDA", "\[Equal]", 
      FractionBox[
       RowBox[{"bD", "*", "aD", "*", "\[Gamma]D"}], "mD"]}], ",", 
     "\[IndentingNewLine]", 
     RowBox[{"wHS", "\[Equal]", 
      FractionBox[
       RowBox[{"bH", "*", 
        RowBox[{"(", 
         RowBox[{"1", "-", "aH"}], ")"}], "*", "\[Sigma]", "*", "\[Gamma]D"}],
        "mD"]}], ",", "\[IndentingNewLine]", 
     RowBox[{"wDS", "\[Equal]", 
      FractionBox[
       RowBox[{"bD", "*", 
        RowBox[{"(", 
         RowBox[{"1", "-", "aD"}], ")"}], "*", "\[Gamma]H"}], "mH"]}]}], 
    "\[IndentingNewLine]", "}"}]}], ";"}]], "Input"],

Cell[CellGroupData[{

Cell[BoxData[{
 RowBox[{"OldToNew", "=", 
  RowBox[{
   RowBox[{"Solve", "[", 
    RowBox[{"set", ",", 
     RowBox[{"{", 
      RowBox[{"aH", ",", "aD", ",", "bH", ",", "bD"}], "}"}]}], "]"}], "//", 
   "Flatten"}]}], "\[IndentingNewLine]", 
 RowBox[{"NewToOld", "=", 
  RowBox[{
   RowBox[{"Solve", "[", 
    RowBox[{"set", ",", 
     RowBox[{"{", 
      RowBox[{"wHA", ",", "wDA", ",", "wHS", ",", "wDS"}], "}"}]}], "]"}], "//",
    "Flatten"}]}]}], "Input",
 ExpressionUUID -> "7c8e1449-c8e1-44b8-a1be-087b64aede2e"],

Cell[BoxData[
 RowBox[{"{", 
  RowBox[{
   RowBox[{"aH", "\[Rule]", 
    FractionBox[
     RowBox[{"mH", " ", "wHA", " ", "\[Gamma]D", " ", "\[Sigma]"}], 
     RowBox[{
      RowBox[{"mD", " ", "wHS", " ", "\[Gamma]H"}], "+", 
      RowBox[{"mH", " ", "wHA", " ", "\[Gamma]D", " ", "\[Sigma]"}]}]]}], ",", 
   RowBox[{"aD", "\[Rule]", 
    FractionBox[
     RowBox[{"mD", " ", "wDA", " ", "\[Gamma]H"}], 
     RowBox[{
      RowBox[{"mH", " ", "wDS", " ", "\[Gamma]D"}], "+", 
      RowBox[{"mD", " ", "wDA", " ", "\[Gamma]H"}]}]]}], ",", 
   RowBox[{"bH", "\[Rule]", 
    FractionBox[
     RowBox[{
      RowBox[{"mD", " ", "wHS", " ", "\[Gamma]H"}], "+", 
      RowBox[{"mH", " ", "wHA", " ", "\[Gamma]D", " ", "\[Sigma]"}]}], 
     RowBox[{"\[Gamma]D", " ", "\[Gamma]H", " ", "\[Sigma]"}]]}], ",", 
   RowBox[{"bD", "\[Rule]", 
    FractionBox[
     RowBox[{
      RowBox[{"mH", " ", "wDS", " ", "\[Gamma]D"}], "+", 
      RowBox[{"mD", " ", "wDA", " ", "\[Gamma]H"}]}], 
     RowBox[{"\[Gamma]D", " ", "\[Gamma]H"}]]}]}], "}"}]], "Output",
 ExpressionUUID -> "d73bb941-451e-40c6-9f34-fe4f13f11cfd"],

Cell[BoxData[
 RowBox[{"{", 
  RowBox[{
   RowBox[{"wHA", "\[Rule]", 
    FractionBox[
     RowBox[{"aH", " ", "bH", " ", "\[Gamma]H"}], "mH"]}], ",", 
   RowBox[{"wDA", "\[Rule]", 
    FractionBox[
     RowBox[{"aD", " ", "bD", " ", "\[Gamma]D"}], "mD"]}], ",", 
   RowBox[{"wHS", "\[Rule]", 
    RowBox[{"-", 
     FractionBox[
      RowBox[{
       RowBox[{"(", 
        RowBox[{
         RowBox[{"-", "1"}], "+", "aH"}], ")"}], " ", "bH", " ", "\[Gamma]D", 
       " ", "\[Sigma]"}], "mD"]}]}], ",", 
   RowBox[{"wDS", "\[Rule]", 
    RowBox[{"-", 
     FractionBox[
      RowBox[{
       RowBox[{"(", 
        RowBox[{
         RowBox[{"-", "1"}], "+", "aD"}], ")"}], " ", "bD", " ", 
       "\[Gamma]H"}], "mH"]}]}]}], "}"}]], "Output",
 ExpressionUUID -> "d73bb941-451e-40c6-9f34-fe4f13f11cfd"]
}, Open  ]],

Cell[CellGroupData[{

Cell[BoxData[{
 RowBox[{"FullSimplify", "[", 
  RowBox[{
   RowBox[{"tr", "/.", "OldToNew"}], ",", 
   RowBox[{"ParameterAssumption", "&&", 
    RowBox[{"0", "<", "wHA"}], "&&", 
    RowBox[{"0", "<", "wDA"}], "&&", 
    RowBox[{"0", "<", "wHS"}], "&&", 
    RowBox[{"0", "<", "wDS"}]}]}], "]"}], "\[IndentingNewLine]", 
 RowBox[{"FullSimplify", "[", 
  RowBox[{
   RowBox[{"det", "/.", "OldToNew"}], ",", 
   RowBox[{"ParameterAssumption", "&&", 
    RowBox[{"0", "<", "wHA"}], "&&", 
    RowBox[{"0", "<", "wDA"}], "&&", 
    RowBox[{"0", "<", "wHS"}], "&&", 
    RowBox[{"0", "<", "wDS"}]}]}], "]"}]}], "Input"],

Cell[BoxData[
 RowBox[{
  RowBox[{"mD", " ", 
   RowBox[{"(", 
    RowBox[{
     RowBox[{"-", "1"}], "+", "wDA"}], ")"}]}], "+", 
  RowBox[{"mH", " ", 
   RowBox[{"(", 
    RowBox[{
     RowBox[{"-", "1"}], "+", "wHA"}], ")"}]}]}]], "Output"],

Cell[BoxData[
 RowBox[{"mD", " ", "mH", " ", 
  RowBox[{"(", 
   RowBox[{
    RowBox[{
     RowBox[{"(", 
      RowBox[{
       RowBox[{"-", "1"}], "+", "wDA"}], ")"}], " ", 
     RowBox[{"(", 
      RowBox[{
       RowBox[{"-", "1"}], "+", "wHA"}], ")"}]}], "-", 
    RowBox[{"wDS", " ", "wHS"}]}], ")"}]}]], "Output"]
}, Open  ]],

Cell[CellGroupData[{

Cell[BoxData[{
 RowBox[{"FullSimplify", "[", 
  RowBox[{
   RowBox[{"tr", "/.", "IsomorphicCondition"}], ",", "ParameterAssumption"}], 
  "]"}], "\[IndentingNewLine]", 
 RowBox[{"FullSimplify", "[", 
  RowBox[{
   RowBox[{"det", "/.", "IsomorphicCondition"}], ",", "ParameterAssumption"}],
   "]"}]}], "Input"],

Cell[BoxData[
 RowBox[{
  RowBox[{
   RowBox[{"-", "2"}], " ", "mH"}], "+", 
  RowBox[{
   RowBox[{"(", 
    RowBox[{"aD", "+", "aH"}], ")"}], " ", "bH", " ", 
   "\[Gamma]H"}]}]], "Output"],

Cell[BoxData[
 RowBox[{
  SuperscriptBox["mH", "2"], "-", 
  RowBox[{
   RowBox[{"(", 
    RowBox[{"aD", "+", "aH"}], ")"}], " ", "bH", " ", "mH", " ", 
   "\[Gamma]H"}], "+", 
  RowBox[{
   SuperscriptBox["bH", "2"], " ", 
   SuperscriptBox["\[Gamma]H", "2"], " ", 
   RowBox[{"(", 
    RowBox[{
     RowBox[{"aD", " ", "aH"}], "-", 
     RowBox[{
      RowBox[{"(", 
       RowBox[{
        RowBox[{"-", "1"}], "+", "aD"}], ")"}], " ", 
      RowBox[{"(", 
       RowBox[{
        RowBox[{"-", "1"}], "+", "aH"}], ")"}], " ", "\[Sigma]"}]}], 
    ")"}]}]}]], "Output"]
}, Open  ]],

Cell[CellGroupData[{

Cell[BoxData[{
 RowBox[{"FullSimplify", "[", 
  RowBox[{
   RowBox[{
    SuperscriptBox[
     RowBox[{"(", 
      RowBox[{"wHA", "-", "1"}], ")"}], "2"], "<", 
    SuperscriptBox["wHS", "2"]}], ",", 
   RowBox[{
    RowBox[{"0", "<", "wHA"}], "&&", 
    RowBox[{"0", "<", "wHS"}], "&&", 
    RowBox[{"1", "<", "wHA"}]}]}], "]"}], "\[IndentingNewLine]", 
 RowBox[{"FullSimplify", "[", 
  RowBox[{
   RowBox[{
    SuperscriptBox[
     RowBox[{"(", 
      RowBox[{"wHA", "-", "1"}], ")"}], "2"], "<", 
    SuperscriptBox["wHS", "2"]}], ",", 
   RowBox[{
    RowBox[{"0", "<", "wHA"}], "&&", 
    RowBox[{"0", "<", "wHS"}], "&&", 
    RowBox[{"1", ">", "wHA"}]}]}], "]"}]}], "Input"],

Cell[BoxData[
 RowBox[{"wHA", "<", 
  RowBox[{"1", "+", "wHS"}]}]], "Output"],

Cell[BoxData[
 RowBox[{
  RowBox[{"wHA", "+", "wHS"}], ">", "1"}]], "Output"]
}, Open  ]],

Cell[CellGroupData[{

Cell[BoxData[
 RowBox[{
  RowBox[{"FullSimplify", "[", 
   RowBox[{
    RowBox[{
     SuperscriptBox[
      RowBox[{"(", 
       RowBox[{"wHA", "-", "1"}], ")"}], "2"], ">", 
     SuperscriptBox["wHS", "2"]}], ",", 
    RowBox[{
     RowBox[{"0", "<", "wHA"}], "&&", 
     RowBox[{"0", "<", "wHS"}], "&&", 
     RowBox[{"wHA", "<", "1"}]}]}], "]"}], "\[IndentingNewLine]"}]], "Input"],

Cell[BoxData[
 RowBox[{
  RowBox[{"wHA", "+", "wHS"}], "<", "1"}]], "Output"]
}, Open  ]]
}, Closed]],

Cell[CellGroupData[{

Cell["Stability analysis of the non-trivial equilibrium", "Subsubsection"],

Cell[CellGroupData[{

Cell[BoxData[{
 RowBox[{
  RowBox[{
   RowBox[{"(", GridBox[{
      {
       RowBox[{"D", "[", 
        RowBox[{"Eq2aA", ",", "Hap"}], "]"}], 
       RowBox[{"D", "[", 
        RowBox[{"Eq2aA", ",", "Dip"}], "]"}]},
      {
       RowBox[{"D", "[", 
        RowBox[{"Eq2bA", ",", "Hap"}], "]"}], 
       RowBox[{"D", "[", 
        RowBox[{"Eq2bA", ",", "Dip"}], "]"}]}
     }], ")"}], "/.", 
   RowBox[{"solA", "[", 
    RowBox[{"[", "3", "]"}], "]"}]}], ";"}], "\[IndentingNewLine]", 
 RowBox[{"%", "//", "MatrixForm"}]}], "Input"],

Cell[BoxData[
 TagBox[
  RowBox[{"(", "\[NoBreak]", GridBox[{
     {
      RowBox[{
       RowBox[{"aH", " ", "bH", " ", "\[Gamma]H"}], "-", 
       FractionBox[
        RowBox[{
         RowBox[{"aD", " ", "bD", " ", 
          SuperscriptBox["mH", "2"], " ", "\[Gamma]D"}], "+", 
         RowBox[{"2", " ", "bD", " ", "mD", " ", "mH", " ", "\[Gamma]H"}], 
         "-", 
         RowBox[{
         "2", " ", "aD", " ", "bD", " ", "mD", " ", "mH", " ", "\[Gamma]H"}], 
         "-", 
         RowBox[{"aH", " ", "bH", " ", "mD", " ", "mH", " ", "\[Gamma]H"}], 
         "-", 
         RowBox[{"aD", " ", 
          SuperscriptBox["bD", "2"], " ", "mH", " ", "\[Gamma]D", " ", 
          "\[Gamma]H"}], "+", 
         RowBox[{
          SuperscriptBox["aD", "2"], " ", 
          SuperscriptBox["bD", "2"], " ", "mH", " ", "\[Gamma]D", " ", 
          "\[Gamma]H"}], "-", 
         RowBox[{
         "aD", " ", "aH", " ", "bD", " ", "bH", " ", "mH", " ", "\[Gamma]D", 
          " ", "\[Gamma]H"}], "-", 
         RowBox[{"aH", " ", "bD", " ", "bH", " ", "mD", " ", 
          SuperscriptBox["\[Gamma]H", "2"]}], "+", 
         RowBox[{"aD", " ", "aH", " ", "bD", " ", "bH", " ", "mD", " ", 
          SuperscriptBox["\[Gamma]H", "2"]}], "+", 
         RowBox[{
          SuperscriptBox["aH", "2"], " ", 
          SuperscriptBox["bH", "2"], " ", "mD", " ", 
          SuperscriptBox["\[Gamma]H", "2"]}], "+", 
         RowBox[{
         "2", " ", "bD", " ", "bH", " ", "mH", " ", "\[Gamma]D", " ", 
          "\[Gamma]H", " ", "\[Sigma]"}], "-", 
         RowBox[{
         "2", " ", "aD", " ", "bD", " ", "bH", " ", "mH", " ", "\[Gamma]D", 
          " ", "\[Gamma]H", " ", "\[Sigma]"}], "-", 
         RowBox[{
         "2", " ", "aH", " ", "bD", " ", "bH", " ", "mH", " ", "\[Gamma]D", 
          " ", "\[Gamma]H", " ", "\[Sigma]"}], "+", 
         RowBox[{
         "2", " ", "aD", " ", "aH", " ", "bD", " ", "bH", " ", "mH", " ", 
          "\[Gamma]D", " ", "\[Gamma]H", " ", "\[Sigma]"}], "+", 
         RowBox[{
          RowBox[{"(", 
           RowBox[{
            RowBox[{"-", "mH"}], "+", 
            RowBox[{
             RowBox[{"(", 
              RowBox[{
               RowBox[{
                RowBox[{"(", 
                 RowBox[{
                  RowBox[{"-", "1"}], "+", "aD"}], ")"}], " ", "bD"}], "+", 
               RowBox[{"aH", " ", "bH"}]}], ")"}], " ", "\[Gamma]H"}]}], 
           ")"}], " ", 
          SqrtBox[
           RowBox[{
            SuperscriptBox[
             RowBox[{"(", 
              RowBox[{
               RowBox[{"aD", " ", "bD", " ", "mH", " ", "\[Gamma]D"}], "-", 
               RowBox[{"aH", " ", "bH", " ", "mD", " ", "\[Gamma]H"}]}], 
              ")"}], "2"], "+", 
            RowBox[{"4", " ", 
             RowBox[{"(", 
              RowBox[{
               RowBox[{"-", "1"}], "+", "aD"}], ")"}], " ", 
             RowBox[{"(", 
              RowBox[{
               RowBox[{"-", "1"}], "+", "aH"}], ")"}], " ", "bD", " ", "bH", 
             " ", "mD", " ", "mH", " ", "\[Gamma]D", " ", "\[Gamma]H", " ", 
             "\[Sigma]"}]}]]}]}], 
        RowBox[{"2", " ", 
         RowBox[{"(", 
          RowBox[{
           RowBox[{
            RowBox[{"-", "bD"}], " ", "mD", " ", "\[Gamma]H"}], "+", 
           RowBox[{"aH", " ", "bH", " ", "mD", " ", "\[Gamma]H"}], "+", 
           RowBox[{"aD", " ", "bD", " ", 
            RowBox[{"(", 
             RowBox[{
              RowBox[{
               RowBox[{"-", "mH"}], " ", "\[Gamma]D"}], "+", 
              RowBox[{"mD", " ", "\[Gamma]H"}]}], ")"}]}], "-", 
           RowBox[{
            RowBox[{"(", 
             RowBox[{
              RowBox[{"-", "1"}], "+", "aH"}], ")"}], " ", "bH", " ", "mH", 
            " ", "\[Gamma]D", " ", "\[Sigma]"}]}], ")"}]}]], "-", 
       RowBox[{"mH", " ", 
        RowBox[{"(", 
         RowBox[{"1", "+", 
          RowBox[{"\[Delta]", " ", 
           RowBox[{"(", 
            RowBox[{
             FractionBox[
              RowBox[{
               RowBox[{"aD", " ", "bD", " ", 
                SuperscriptBox["mH", "2"], " ", "\[Gamma]D"}], "+", 
               RowBox[{
               "2", " ", "bD", " ", "mD", " ", "mH", " ", "\[Gamma]H"}], "-", 
               
               RowBox[{
               "2", " ", "aD", " ", "bD", " ", "mD", " ", "mH", " ", 
                "\[Gamma]H"}], "-", 
               RowBox[{
               "aH", " ", "bH", " ", "mD", " ", "mH", " ", "\[Gamma]H"}], "-", 
               RowBox[{"aD", " ", 
                SuperscriptBox["bD", "2"], " ", "mH", " ", "\[Gamma]D", " ", 
                "\[Gamma]H"}], "+", 
               RowBox[{
                SuperscriptBox["aD", "2"], " ", 
                SuperscriptBox["bD", "2"], " ", "mH", " ", "\[Gamma]D", " ", 
                "\[Gamma]H"}], "-", 
               RowBox[{
               "aD", " ", "aH", " ", "bD", " ", "bH", " ", "mH", " ", 
                "\[Gamma]D", " ", "\[Gamma]H"}], "-", 
               RowBox[{"aH", " ", "bD", " ", "bH", " ", "mD", " ", 
                SuperscriptBox["\[Gamma]H", "2"]}], "+", 
               RowBox[{
               "aD", " ", "aH", " ", "bD", " ", "bH", " ", "mD", " ", 
                SuperscriptBox["\[Gamma]H", "2"]}], "+", 
               RowBox[{
                SuperscriptBox["aH", "2"], " ", 
                SuperscriptBox["bH", "2"], " ", "mD", " ", 
                SuperscriptBox["\[Gamma]H", "2"]}], "+", 
               RowBox[{
               "2", " ", "bD", " ", "bH", " ", "mH", " ", "\[Gamma]D", " ", 
                "\[Gamma]H", " ", "\[Sigma]"}], "-", 
               RowBox[{
               "2", " ", "aD", " ", "bD", " ", "bH", " ", "mH", " ", 
                "\[Gamma]D", " ", "\[Gamma]H", " ", "\[Sigma]"}], "-", 
               RowBox[{
               "2", " ", "aH", " ", "bD", " ", "bH", " ", "mH", " ", 
                "\[Gamma]D", " ", "\[Gamma]H", " ", "\[Sigma]"}], "+", 
               RowBox[{
               "2", " ", "aD", " ", "aH", " ", "bD", " ", "bH", " ", "mH", 
                " ", "\[Gamma]D", " ", "\[Gamma]H", " ", "\[Sigma]"}], "+", 
               RowBox[{
                RowBox[{"(", 
                 RowBox[{
                  RowBox[{"-", "mH"}], "+", 
                  RowBox[{
                   RowBox[{"(", 
                    RowBox[{
                    RowBox[{
                    RowBox[{"(", 
                    RowBox[{
                    RowBox[{"-", "1"}], "+", "aD"}], ")"}], " ", "bD"}], "+", 
                    
                    RowBox[{"aH", " ", "bH"}]}], ")"}], " ", "\[Gamma]H"}]}], 
                 ")"}], " ", 
                SqrtBox[
                 RowBox[{
                  SuperscriptBox[
                   RowBox[{"(", 
                    RowBox[{
                    RowBox[{"aD", " ", "bD", " ", "mH", " ", "\[Gamma]D"}], 
                    "-", 
                    RowBox[{"aH", " ", "bH", " ", "mD", " ", "\[Gamma]H"}]}], 
                    ")"}], "2"], "+", 
                  RowBox[{"4", " ", 
                   RowBox[{"(", 
                    RowBox[{
                    RowBox[{"-", "1"}], "+", "aD"}], ")"}], " ", 
                   RowBox[{"(", 
                    RowBox[{
                    RowBox[{"-", "1"}], "+", "aH"}], ")"}], " ", "bD", " ", 
                   "bH", " ", "mD", " ", "mH", " ", "\[Gamma]D", " ", 
                   "\[Gamma]H", " ", "\[Sigma]"}]}]]}]}], 
              RowBox[{"2", " ", "mH", " ", "\[Delta]", " ", 
               RowBox[{"(", 
                RowBox[{
                 RowBox[{
                  RowBox[{"-", "bD"}], " ", "mD", " ", "\[Gamma]H"}], "+", 
                 RowBox[{"aH", " ", "bH", " ", "mD", " ", "\[Gamma]H"}], "+", 
                 
                 RowBox[{"aD", " ", "bD", " ", 
                  RowBox[{"(", 
                   RowBox[{
                    RowBox[{
                    RowBox[{"-", "mH"}], " ", "\[Gamma]D"}], "+", 
                    RowBox[{"mD", " ", "\[Gamma]H"}]}], ")"}]}], "-", 
                 RowBox[{
                  RowBox[{"(", 
                   RowBox[{
                    RowBox[{"-", "1"}], "+", "aH"}], ")"}], " ", "bH", " ", 
                  "mH", " ", "\[Gamma]D", " ", "\[Sigma]"}]}], ")"}]}]], "+", 
             
             FractionBox[
              RowBox[{
               RowBox[{
                RowBox[{"-", 
                 SuperscriptBox["aD", "2"]}], " ", 
                SuperscriptBox["bD", "2"], " ", "mH", " ", 
                SuperscriptBox["\[Gamma]D", "2"]}], "+", 
               RowBox[{"mD", " ", 
                SqrtBox[
                 RowBox[{
                  SuperscriptBox[
                   RowBox[{"(", 
                    RowBox[{
                    RowBox[{"aD", " ", "bD", " ", "mH", " ", "\[Gamma]D"}], 
                    "-", 
                    RowBox[{"aH", " ", "bH", " ", "mD", " ", "\[Gamma]H"}]}], 
                    ")"}], "2"], "+", 
                  RowBox[{"4", " ", 
                   RowBox[{"(", 
                    RowBox[{
                    RowBox[{"-", "1"}], "+", "aD"}], ")"}], " ", 
                   RowBox[{"(", 
                    RowBox[{
                    RowBox[{"-", "1"}], "+", "aH"}], ")"}], " ", "bD", " ", 
                   "bH", " ", "mD", " ", "mH", " ", "\[Gamma]D", " ", 
                   "\[Gamma]H", " ", "\[Sigma]"}]}]]}], "-", 
               RowBox[{"aD", " ", "bD", " ", "\[Gamma]D", " ", 
                SqrtBox[
                 RowBox[{
                  SuperscriptBox[
                   RowBox[{"(", 
                    RowBox[{
                    RowBox[{"aD", " ", "bD", " ", "mH", " ", "\[Gamma]D"}], 
                    "-", 
                    RowBox[{"aH", " ", "bH", " ", "mD", " ", "\[Gamma]H"}]}], 
                    ")"}], "2"], "+", 
                  RowBox[{"4", " ", 
                   RowBox[{"(", 
                    RowBox[{
                    RowBox[{"-", "1"}], "+", "aD"}], ")"}], " ", 
                   RowBox[{"(", 
                    RowBox[{
                    RowBox[{"-", "1"}], "+", "aH"}], ")"}], " ", "bD", " ", 
                   "bH", " ", "mD", " ", "mH", " ", "\[Gamma]D", " ", 
                   "\[Gamma]H", " ", "\[Sigma]"}]}]]}], "+", 
               RowBox[{"bH", " ", "\[Gamma]D", " ", "\[Sigma]", " ", 
                SqrtBox[
                 RowBox[{
                  SuperscriptBox[
                   RowBox[{"(", 
                    RowBox[{
                    RowBox[{"aD", " ", "bD", " ", "mH", " ", "\[Gamma]D"}], 
                    "-", 
                    RowBox[{"aH", " ", "bH", " ", "mD", " ", "\[Gamma]H"}]}], 
                    ")"}], "2"], "+", 
                  RowBox[{"4", " ", 
                   RowBox[{"(", 
                    RowBox[{
                    RowBox[{"-", "1"}], "+", "aD"}], ")"}], " ", 
                   RowBox[{"(", 
                    RowBox[{
                    RowBox[{"-", "1"}], "+", "aH"}], ")"}], " ", "bD", " ", 
                   "bH", " ", "mD", " ", "mH", " ", "\[Gamma]D", " ", 
                   "\[Gamma]H", " ", "\[Sigma]"}]}]]}], "-", 
               RowBox[{
               "aH", " ", "bH", " ", "\[Gamma]D", " ", "\[Sigma]", " ", 
                SqrtBox[
                 RowBox[{
                  SuperscriptBox[
                   RowBox[{"(", 
                    RowBox[{
                    RowBox[{"aD", " ", "bD", " ", "mH", " ", "\[Gamma]D"}], 
                    "-", 
                    RowBox[{"aH", " ", "bH", " ", "mD", " ", "\[Gamma]H"}]}], 
                    ")"}], "2"], "+", 
                  RowBox[{"4", " ", 
                   RowBox[{"(", 
                    RowBox[{
                    RowBox[{"-", "1"}], "+", "aD"}], ")"}], " ", 
                   RowBox[{"(", 
                    RowBox[{
                    RowBox[{"-", "1"}], "+", "aH"}], ")"}], " ", "bD", " ", 
                   "bH", " ", "mD", " ", "mH", " ", "\[Gamma]D", " ", 
                   "\[Gamma]H", " ", "\[Sigma]"}]}]]}], "+", 
               RowBox[{"bH", " ", "mD", " ", 
                RowBox[{"(", 
                 RowBox[{
                  RowBox[{
                   RowBox[{"-", "aH"}], " ", "mD", " ", "\[Gamma]H"}], "+", 
                  RowBox[{
                   RowBox[{"(", 
                    RowBox[{
                    RowBox[{"-", "1"}], "+", "aH"}], ")"}], " ", "\[Gamma]D", 
                   " ", 
                   RowBox[{"(", 
                    RowBox[{
                    RowBox[{"2", " ", "mH"}], "+", 
                    RowBox[{"2", " ", "bD", " ", "\[Gamma]H"}], "-", 
                    RowBox[{"aH", " ", "bH", " ", "\[Gamma]H"}]}], ")"}], " ",
                    "\[Sigma]"}]}], ")"}]}], "+", 
               RowBox[{"aD", " ", "bD", " ", "\[Gamma]D", " ", 
                RowBox[{"(", 
                 RowBox[{
                  RowBox[{"mD", " ", 
                   RowBox[{"(", 
                    RowBox[{"mH", "+", 
                    RowBox[{"aH", " ", "bH", " ", "\[Gamma]H"}]}], ")"}]}], 
                  "-", 
                  RowBox[{
                   RowBox[{"(", 
                    RowBox[{
                    RowBox[{"-", "1"}], "+", "aH"}], ")"}], " ", "bH", " ", 
                   RowBox[{"(", 
                    RowBox[{
                    RowBox[{"mH", " ", "\[Gamma]D"}], "+", 
                    RowBox[{"2", " ", "mD", " ", "\[Gamma]H"}]}], ")"}], " ", 
                   "\[Sigma]"}]}], ")"}]}]}], 
              RowBox[{"2", " ", "mD", " ", "\[Delta]", " ", 
               RowBox[{"(", 
                RowBox[{
                 RowBox[{
                  RowBox[{"-", "bD"}], " ", "mD", " ", "\[Gamma]H"}], "+", 
                 RowBox[{"aH", " ", "bH", " ", "mD", " ", "\[Gamma]H"}], "+", 
                 
                 RowBox[{"aD", " ", "bD", " ", 
                  RowBox[{"(", 
                   RowBox[{
                    RowBox[{
                    RowBox[{"-", "mH"}], " ", "\[Gamma]D"}], "+", 
                    RowBox[{"mD", " ", "\[Gamma]H"}]}], ")"}]}], "-", 
                 RowBox[{
                  RowBox[{"(", 
                   RowBox[{
                    RowBox[{"-", "1"}], "+", "aH"}], ")"}], " ", "bH", " ", 
                  "mH", " ", "\[Gamma]D", " ", "\[Sigma]"}]}], ")"}]}]]}], 
            ")"}]}]}], ")"}]}]}], 
      RowBox[{
       RowBox[{
        RowBox[{"(", 
         RowBox[{"1", "-", "aD"}], ")"}], " ", "bD", " ", "\[Gamma]H"}], "-", 
       
       FractionBox[
        RowBox[{
         RowBox[{"aD", " ", "bD", " ", 
          SuperscriptBox["mH", "2"], " ", "\[Gamma]D"}], "+", 
         RowBox[{"2", " ", "bD", " ", "mD", " ", "mH", " ", "\[Gamma]H"}], 
         "-", 
         RowBox[{
         "2", " ", "aD", " ", "bD", " ", "mD", " ", "mH", " ", "\[Gamma]H"}], 
         "-", 
         RowBox[{"aH", " ", "bH", " ", "mD", " ", "mH", " ", "\[Gamma]H"}], 
         "-", 
         RowBox[{"aD", " ", 
          SuperscriptBox["bD", "2"], " ", "mH", " ", "\[Gamma]D", " ", 
          "\[Gamma]H"}], "+", 
         RowBox[{
          SuperscriptBox["aD", "2"], " ", 
          SuperscriptBox["bD", "2"], " ", "mH", " ", "\[Gamma]D", " ", 
          "\[Gamma]H"}], "-", 
         RowBox[{
         "aD", " ", "aH", " ", "bD", " ", "bH", " ", "mH", " ", "\[Gamma]D", 
          " ", "\[Gamma]H"}], "-", 
         RowBox[{"aH", " ", "bD", " ", "bH", " ", "mD", " ", 
          SuperscriptBox["\[Gamma]H", "2"]}], "+", 
         RowBox[{"aD", " ", "aH", " ", "bD", " ", "bH", " ", "mD", " ", 
          SuperscriptBox["\[Gamma]H", "2"]}], "+", 
         RowBox[{
          SuperscriptBox["aH", "2"], " ", 
          SuperscriptBox["bH", "2"], " ", "mD", " ", 
          SuperscriptBox["\[Gamma]H", "2"]}], "+", 
         RowBox[{
         "2", " ", "bD", " ", "bH", " ", "mH", " ", "\[Gamma]D", " ", 
          "\[Gamma]H", " ", "\[Sigma]"}], "-", 
         RowBox[{
         "2", " ", "aD", " ", "bD", " ", "bH", " ", "mH", " ", "\[Gamma]D", 
          " ", "\[Gamma]H", " ", "\[Sigma]"}], "-", 
         RowBox[{
         "2", " ", "aH", " ", "bD", " ", "bH", " ", "mH", " ", "\[Gamma]D", 
          " ", "\[Gamma]H", " ", "\[Sigma]"}], "+", 
         RowBox[{
         "2", " ", "aD", " ", "aH", " ", "bD", " ", "bH", " ", "mH", " ", 
          "\[Gamma]D", " ", "\[Gamma]H", " ", "\[Sigma]"}], "+", 
         RowBox[{
          RowBox[{"(", 
           RowBox[{
            RowBox[{"-", "mH"}], "+", 
            RowBox[{
             RowBox[{"(", 
              RowBox[{
               RowBox[{
                RowBox[{"(", 
                 RowBox[{
                  RowBox[{"-", "1"}], "+", "aD"}], ")"}], " ", "bD"}], "+", 
               RowBox[{"aH", " ", "bH"}]}], ")"}], " ", "\[Gamma]H"}]}], 
           ")"}], " ", 
          SqrtBox[
           RowBox[{
            SuperscriptBox[
             RowBox[{"(", 
              RowBox[{
               RowBox[{"aD", " ", "bD", " ", "mH", " ", "\[Gamma]D"}], "-", 
               RowBox[{"aH", " ", "bH", " ", "mD", " ", "\[Gamma]H"}]}], 
              ")"}], "2"], "+", 
            RowBox[{"4", " ", 
             RowBox[{"(", 
              RowBox[{
               RowBox[{"-", "1"}], "+", "aD"}], ")"}], " ", 
             RowBox[{"(", 
              RowBox[{
               RowBox[{"-", "1"}], "+", "aH"}], ")"}], " ", "bD", " ", "bH", 
             " ", "mD", " ", "mH", " ", "\[Gamma]D", " ", "\[Gamma]H", " ", 
             "\[Sigma]"}]}]]}]}], 
        RowBox[{"2", " ", 
         RowBox[{"(", 
          RowBox[{
           RowBox[{
            RowBox[{"-", "bD"}], " ", "mD", " ", "\[Gamma]H"}], "+", 
           RowBox[{"aH", " ", "bH", " ", "mD", " ", "\[Gamma]H"}], "+", 
           RowBox[{"aD", " ", "bD", " ", 
            RowBox[{"(", 
             RowBox[{
              RowBox[{
               RowBox[{"-", "mH"}], " ", "\[Gamma]D"}], "+", 
              RowBox[{"mD", " ", "\[Gamma]H"}]}], ")"}]}], "-", 
           RowBox[{
            RowBox[{"(", 
             RowBox[{
              RowBox[{"-", "1"}], "+", "aH"}], ")"}], " ", "bH", " ", "mH", 
            " ", "\[Gamma]D", " ", "\[Sigma]"}]}], ")"}]}]]}]},
     {
      RowBox[{
       RowBox[{
        RowBox[{"(", 
         RowBox[{"1", "-", "aH"}], ")"}], " ", "bH", " ", "\[Gamma]D", " ", 
        "\[Sigma]"}], "-", 
       FractionBox[
        RowBox[{
         RowBox[{
          RowBox[{"-", 
           SuperscriptBox["aD", "2"]}], " ", 
          SuperscriptBox["bD", "2"], " ", "mH", " ", 
          SuperscriptBox["\[Gamma]D", "2"]}], "+", 
         RowBox[{"mD", " ", 
          SqrtBox[
           RowBox[{
            SuperscriptBox[
             RowBox[{"(", 
              RowBox[{
               RowBox[{"aD", " ", "bD", " ", "mH", " ", "\[Gamma]D"}], "-", 
               RowBox[{"aH", " ", "bH", " ", "mD", " ", "\[Gamma]H"}]}], 
              ")"}], "2"], "+", 
            RowBox[{"4", " ", 
             RowBox[{"(", 
              RowBox[{
               RowBox[{"-", "1"}], "+", "aD"}], ")"}], " ", 
             RowBox[{"(", 
              RowBox[{
               RowBox[{"-", "1"}], "+", "aH"}], ")"}], " ", "bD", " ", "bH", 
             " ", "mD", " ", "mH", " ", "\[Gamma]D", " ", "\[Gamma]H", " ", 
             "\[Sigma]"}]}]]}], "-", 
         RowBox[{"aD", " ", "bD", " ", "\[Gamma]D", " ", 
          SqrtBox[
           RowBox[{
            SuperscriptBox[
             RowBox[{"(", 
              RowBox[{
               RowBox[{"aD", " ", "bD", " ", "mH", " ", "\[Gamma]D"}], "-", 
               RowBox[{"aH", " ", "bH", " ", "mD", " ", "\[Gamma]H"}]}], 
              ")"}], "2"], "+", 
            RowBox[{"4", " ", 
             RowBox[{"(", 
              RowBox[{
               RowBox[{"-", "1"}], "+", "aD"}], ")"}], " ", 
             RowBox[{"(", 
              RowBox[{
               RowBox[{"-", "1"}], "+", "aH"}], ")"}], " ", "bD", " ", "bH", 
             " ", "mD", " ", "mH", " ", "\[Gamma]D", " ", "\[Gamma]H", " ", 
             "\[Sigma]"}]}]]}], "+", 
         RowBox[{"bH", " ", "\[Gamma]D", " ", "\[Sigma]", " ", 
          SqrtBox[
           RowBox[{
            SuperscriptBox[
             RowBox[{"(", 
              RowBox[{
               RowBox[{"aD", " ", "bD", " ", "mH", " ", "\[Gamma]D"}], "-", 
               RowBox[{"aH", " ", "bH", " ", "mD", " ", "\[Gamma]H"}]}], 
              ")"}], "2"], "+", 
            RowBox[{"4", " ", 
             RowBox[{"(", 
              RowBox[{
               RowBox[{"-", "1"}], "+", "aD"}], ")"}], " ", 
             RowBox[{"(", 
              RowBox[{
               RowBox[{"-", "1"}], "+", "aH"}], ")"}], " ", "bD", " ", "bH", 
             " ", "mD", " ", "mH", " ", "\[Gamma]D", " ", "\[Gamma]H", " ", 
             "\[Sigma]"}]}]]}], "-", 
         RowBox[{"aH", " ", "bH", " ", "\[Gamma]D", " ", "\[Sigma]", " ", 
          SqrtBox[
           RowBox[{
            SuperscriptBox[
             RowBox[{"(", 
              RowBox[{
               RowBox[{"aD", " ", "bD", " ", "mH", " ", "\[Gamma]D"}], "-", 
               RowBox[{"aH", " ", "bH", " ", "mD", " ", "\[Gamma]H"}]}], 
              ")"}], "2"], "+", 
            RowBox[{"4", " ", 
             RowBox[{"(", 
              RowBox[{
               RowBox[{"-", "1"}], "+", "aD"}], ")"}], " ", 
             RowBox[{"(", 
              RowBox[{
               RowBox[{"-", "1"}], "+", "aH"}], ")"}], " ", "bD", " ", "bH", 
             " ", "mD", " ", "mH", " ", "\[Gamma]D", " ", "\[Gamma]H", " ", 
             "\[Sigma]"}]}]]}], "+", 
         RowBox[{"bH", " ", "mD", " ", 
          RowBox[{"(", 
           RowBox[{
            RowBox[{
             RowBox[{"-", "aH"}], " ", "mD", " ", "\[Gamma]H"}], "+", 
            RowBox[{
             RowBox[{"(", 
              RowBox[{
               RowBox[{"-", "1"}], "+", "aH"}], ")"}], " ", "\[Gamma]D", " ", 
             
             RowBox[{"(", 
              RowBox[{
               RowBox[{"2", " ", "mH"}], "+", 
               RowBox[{"2", " ", "bD", " ", "\[Gamma]H"}], "-", 
               RowBox[{"aH", " ", "bH", " ", "\[Gamma]H"}]}], ")"}], " ", 
             "\[Sigma]"}]}], ")"}]}], "+", 
         RowBox[{"aD", " ", "bD", " ", "\[Gamma]D", " ", 
          RowBox[{"(", 
           RowBox[{
            RowBox[{"mD", " ", 
             RowBox[{"(", 
              RowBox[{"mH", "+", 
               RowBox[{"aH", " ", "bH", " ", "\[Gamma]H"}]}], ")"}]}], "-", 
            RowBox[{
             RowBox[{"(", 
              RowBox[{
               RowBox[{"-", "1"}], "+", "aH"}], ")"}], " ", "bH", " ", 
             RowBox[{"(", 
              RowBox[{
               RowBox[{"mH", " ", "\[Gamma]D"}], "+", 
               RowBox[{"2", " ", "mD", " ", "\[Gamma]H"}]}], ")"}], " ", 
             "\[Sigma]"}]}], ")"}]}]}], 
        RowBox[{"2", " ", 
         RowBox[{"(", 
          RowBox[{
           RowBox[{
            RowBox[{"-", "bD"}], " ", "mD", " ", "\[Gamma]H"}], "+", 
           RowBox[{"aH", " ", "bH", " ", "mD", " ", "\[Gamma]H"}], "+", 
           RowBox[{"aD", " ", "bD", " ", 
            RowBox[{"(", 
             RowBox[{
              RowBox[{
               RowBox[{"-", "mH"}], " ", "\[Gamma]D"}], "+", 
              RowBox[{"mD", " ", "\[Gamma]H"}]}], ")"}]}], "-", 
           RowBox[{
            RowBox[{"(", 
             RowBox[{
              RowBox[{"-", "1"}], "+", "aH"}], ")"}], " ", "bH", " ", "mH", 
            " ", "\[Gamma]D", " ", "\[Sigma]"}]}], ")"}]}]]}], 
      RowBox[{
       RowBox[{"aD", " ", "bD", " ", "\[Gamma]D"}], "-", 
       FractionBox[
        RowBox[{
         RowBox[{
          RowBox[{"-", 
           SuperscriptBox["aD", "2"]}], " ", 
          SuperscriptBox["bD", "2"], " ", "mH", " ", 
          SuperscriptBox["\[Gamma]D", "2"]}], "+", 
         RowBox[{"mD", " ", 
          SqrtBox[
           RowBox[{
            SuperscriptBox[
             RowBox[{"(", 
              RowBox[{
               RowBox[{"aD", " ", "bD", " ", "mH", " ", "\[Gamma]D"}], "-", 
               RowBox[{"aH", " ", "bH", " ", "mD", " ", "\[Gamma]H"}]}], 
              ")"}], "2"], "+", 
            RowBox[{"4", " ", 
             RowBox[{"(", 
              RowBox[{
               RowBox[{"-", "1"}], "+", "aD"}], ")"}], " ", 
             RowBox[{"(", 
              RowBox[{
               RowBox[{"-", "1"}], "+", "aH"}], ")"}], " ", "bD", " ", "bH", 
             " ", "mD", " ", "mH", " ", "\[Gamma]D", " ", "\[Gamma]H", " ", 
             "\[Sigma]"}]}]]}], "-", 
         RowBox[{"aD", " ", "bD", " ", "\[Gamma]D", " ", 
          SqrtBox[
           RowBox[{
            SuperscriptBox[
             RowBox[{"(", 
              RowBox[{
               RowBox[{"aD", " ", "bD", " ", "mH", " ", "\[Gamma]D"}], "-", 
               RowBox[{"aH", " ", "bH", " ", "mD", " ", "\[Gamma]H"}]}], 
              ")"}], "2"], "+", 
            RowBox[{"4", " ", 
             RowBox[{"(", 
              RowBox[{
               RowBox[{"-", "1"}], "+", "aD"}], ")"}], " ", 
             RowBox[{"(", 
              RowBox[{
               RowBox[{"-", "1"}], "+", "aH"}], ")"}], " ", "bD", " ", "bH", 
             " ", "mD", " ", "mH", " ", "\[Gamma]D", " ", "\[Gamma]H", " ", 
             "\[Sigma]"}]}]]}], "+", 
         RowBox[{"bH", " ", "\[Gamma]D", " ", "\[Sigma]", " ", 
          SqrtBox[
           RowBox[{
            SuperscriptBox[
             RowBox[{"(", 
              RowBox[{
               RowBox[{"aD", " ", "bD", " ", "mH", " ", "\[Gamma]D"}], "-", 
               RowBox[{"aH", " ", "bH", " ", "mD", " ", "\[Gamma]H"}]}], 
              ")"}], "2"], "+", 
            RowBox[{"4", " ", 
             RowBox[{"(", 
              RowBox[{
               RowBox[{"-", "1"}], "+", "aD"}], ")"}], " ", 
             RowBox[{"(", 
              RowBox[{
               RowBox[{"-", "1"}], "+", "aH"}], ")"}], " ", "bD", " ", "bH", 
             " ", "mD", " ", "mH", " ", "\[Gamma]D", " ", "\[Gamma]H", " ", 
             "\[Sigma]"}]}]]}], "-", 
         RowBox[{"aH", " ", "bH", " ", "\[Gamma]D", " ", "\[Sigma]", " ", 
          SqrtBox[
           RowBox[{
            SuperscriptBox[
             RowBox[{"(", 
              RowBox[{
               RowBox[{"aD", " ", "bD", " ", "mH", " ", "\[Gamma]D"}], "-", 
               RowBox[{"aH", " ", "bH", " ", "mD", " ", "\[Gamma]H"}]}], 
              ")"}], "2"], "+", 
            RowBox[{"4", " ", 
             RowBox[{"(", 
              RowBox[{
               RowBox[{"-", "1"}], "+", "aD"}], ")"}], " ", 
             RowBox[{"(", 
              RowBox[{
               RowBox[{"-", "1"}], "+", "aH"}], ")"}], " ", "bD", " ", "bH", 
             " ", "mD", " ", "mH", " ", "\[Gamma]D", " ", "\[Gamma]H", " ", 
             "\[Sigma]"}]}]]}], "+", 
         RowBox[{"bH", " ", "mD", " ", 
          RowBox[{"(", 
           RowBox[{
            RowBox[{
             RowBox[{"-", "aH"}], " ", "mD", " ", "\[Gamma]H"}], "+", 
            RowBox[{
             RowBox[{"(", 
              RowBox[{
               RowBox[{"-", "1"}], "+", "aH"}], ")"}], " ", "\[Gamma]D", " ", 
             
             RowBox[{"(", 
              RowBox[{
               RowBox[{"2", " ", "mH"}], "+", 
               RowBox[{"2", " ", "bD", " ", "\[Gamma]H"}], "-", 
               RowBox[{"aH", " ", "bH", " ", "\[Gamma]H"}]}], ")"}], " ", 
             "\[Sigma]"}]}], ")"}]}], "+", 
         RowBox[{"aD", " ", "bD", " ", "\[Gamma]D", " ", 
          RowBox[{"(", 
           RowBox[{
            RowBox[{"mD", " ", 
             RowBox[{"(", 
              RowBox[{"mH", "+", 
               RowBox[{"aH", " ", "bH", " ", "\[Gamma]H"}]}], ")"}]}], "-", 
            RowBox[{
             RowBox[{"(", 
              RowBox[{
               RowBox[{"-", "1"}], "+", "aH"}], ")"}], " ", "bH", " ", 
             RowBox[{"(", 
              RowBox[{
               RowBox[{"mH", " ", "\[Gamma]D"}], "+", 
               RowBox[{"2", " ", "mD", " ", "\[Gamma]H"}]}], ")"}], " ", 
             "\[Sigma]"}]}], ")"}]}]}], 
        RowBox[{"2", " ", 
         RowBox[{"(", 
          RowBox[{
           RowBox[{
            RowBox[{"-", "bD"}], " ", "mD", " ", "\[Gamma]H"}], "+", 
           RowBox[{"aH", " ", "bH", " ", "mD", " ", "\[Gamma]H"}], "+", 
           RowBox[{"aD", " ", "bD", " ", 
            RowBox[{"(", 
             RowBox[{
              RowBox[{
               RowBox[{"-", "mH"}], " ", "\[Gamma]D"}], "+", 
              RowBox[{"mD", " ", "\[Gamma]H"}]}], ")"}]}], "-", 
           RowBox[{
            RowBox[{"(", 
             RowBox[{
              RowBox[{"-", "1"}], "+", "aH"}], ")"}], " ", "bH", " ", "mH", 
            " ", "\[Gamma]D", " ", "\[Sigma]"}]}], ")"}]}]], "-", 
       RowBox[{"mD", " ", 
        RowBox[{"(", 
         RowBox[{"1", "+", 
          RowBox[{"\[Delta]", " ", 
           RowBox[{"(", 
            RowBox[{
             FractionBox[
              RowBox[{
               RowBox[{"aD", " ", "bD", " ", 
                SuperscriptBox["mH", "2"], " ", "\[Gamma]D"}], "+", 
               RowBox[{
               "2", " ", "bD", " ", "mD", " ", "mH", " ", "\[Gamma]H"}], "-", 
               
               RowBox[{
               "2", " ", "aD", " ", "bD", " ", "mD", " ", "mH", " ", 
                "\[Gamma]H"}], "-", 
               RowBox[{
               "aH", " ", "bH", " ", "mD", " ", "mH", " ", "\[Gamma]H"}], "-", 
               RowBox[{"aD", " ", 
                SuperscriptBox["bD", "2"], " ", "mH", " ", "\[Gamma]D", " ", 
                "\[Gamma]H"}], "+", 
               RowBox[{
                SuperscriptBox["aD", "2"], " ", 
                SuperscriptBox["bD", "2"], " ", "mH", " ", "\[Gamma]D", " ", 
                "\[Gamma]H"}], "-", 
               RowBox[{
               "aD", " ", "aH", " ", "bD", " ", "bH", " ", "mH", " ", 
                "\[Gamma]D", " ", "\[Gamma]H"}], "-", 
               RowBox[{"aH", " ", "bD", " ", "bH", " ", "mD", " ", 
                SuperscriptBox["\[Gamma]H", "2"]}], "+", 
               RowBox[{
               "aD", " ", "aH", " ", "bD", " ", "bH", " ", "mD", " ", 
                SuperscriptBox["\[Gamma]H", "2"]}], "+", 
               RowBox[{
                SuperscriptBox["aH", "2"], " ", 
                SuperscriptBox["bH", "2"], " ", "mD", " ", 
                SuperscriptBox["\[Gamma]H", "2"]}], "+", 
               RowBox[{
               "2", " ", "bD", " ", "bH", " ", "mH", " ", "\[Gamma]D", " ", 
                "\[Gamma]H", " ", "\[Sigma]"}], "-", 
               RowBox[{
               "2", " ", "aD", " ", "bD", " ", "bH", " ", "mH", " ", 
                "\[Gamma]D", " ", "\[Gamma]H", " ", "\[Sigma]"}], "-", 
               RowBox[{
               "2", " ", "aH", " ", "bD", " ", "bH", " ", "mH", " ", 
                "\[Gamma]D", " ", "\[Gamma]H", " ", "\[Sigma]"}], "+", 
               RowBox[{
               "2", " ", "aD", " ", "aH", " ", "bD", " ", "bH", " ", "mH", 
                " ", "\[Gamma]D", " ", "\[Gamma]H", " ", "\[Sigma]"}], "+", 
               RowBox[{
                RowBox[{"(", 
                 RowBox[{
                  RowBox[{"-", "mH"}], "+", 
                  RowBox[{
                   RowBox[{"(", 
                    RowBox[{
                    RowBox[{
                    RowBox[{"(", 
                    RowBox[{
                    RowBox[{"-", "1"}], "+", "aD"}], ")"}], " ", "bD"}], "+", 
                    
                    RowBox[{"aH", " ", "bH"}]}], ")"}], " ", "\[Gamma]H"}]}], 
                 ")"}], " ", 
                SqrtBox[
                 RowBox[{
                  SuperscriptBox[
                   RowBox[{"(", 
                    RowBox[{
                    RowBox[{"aD", " ", "bD", " ", "mH", " ", "\[Gamma]D"}], 
                    "-", 
                    RowBox[{"aH", " ", "bH", " ", "mD", " ", "\[Gamma]H"}]}], 
                    ")"}], "2"], "+", 
                  RowBox[{"4", " ", 
                   RowBox[{"(", 
                    RowBox[{
                    RowBox[{"-", "1"}], "+", "aD"}], ")"}], " ", 
                   RowBox[{"(", 
                    RowBox[{
                    RowBox[{"-", "1"}], "+", "aH"}], ")"}], " ", "bD", " ", 
                   "bH", " ", "mD", " ", "mH", " ", "\[Gamma]D", " ", 
                   "\[Gamma]H", " ", "\[Sigma]"}]}]]}]}], 
              RowBox[{"2", " ", "mH", " ", "\[Delta]", " ", 
               RowBox[{"(", 
                RowBox[{
                 RowBox[{
                  RowBox[{"-", "bD"}], " ", "mD", " ", "\[Gamma]H"}], "+", 
                 RowBox[{"aH", " ", "bH", " ", "mD", " ", "\[Gamma]H"}], "+", 
                 
                 RowBox[{"aD", " ", "bD", " ", 
                  RowBox[{"(", 
                   RowBox[{
                    RowBox[{
                    RowBox[{"-", "mH"}], " ", "\[Gamma]D"}], "+", 
                    RowBox[{"mD", " ", "\[Gamma]H"}]}], ")"}]}], "-", 
                 RowBox[{
                  RowBox[{"(", 
                   RowBox[{
                    RowBox[{"-", "1"}], "+", "aH"}], ")"}], " ", "bH", " ", 
                  "mH", " ", "\[Gamma]D", " ", "\[Sigma]"}]}], ")"}]}]], "+", 
             
             FractionBox[
              RowBox[{
               RowBox[{
                RowBox[{"-", 
                 SuperscriptBox["aD", "2"]}], " ", 
                SuperscriptBox["bD", "2"], " ", "mH", " ", 
                SuperscriptBox["\[Gamma]D", "2"]}], "+", 
               RowBox[{"mD", " ", 
                SqrtBox[
                 RowBox[{
                  SuperscriptBox[
                   RowBox[{"(", 
                    RowBox[{
                    RowBox[{"aD", " ", "bD", " ", "mH", " ", "\[Gamma]D"}], 
                    "-", 
                    RowBox[{"aH", " ", "bH", " ", "mD", " ", "\[Gamma]H"}]}], 
                    ")"}], "2"], "+", 
                  RowBox[{"4", " ", 
                   RowBox[{"(", 
                    RowBox[{
                    RowBox[{"-", "1"}], "+", "aD"}], ")"}], " ", 
                   RowBox[{"(", 
                    RowBox[{
                    RowBox[{"-", "1"}], "+", "aH"}], ")"}], " ", "bD", " ", 
                   "bH", " ", "mD", " ", "mH", " ", "\[Gamma]D", " ", 
                   "\[Gamma]H", " ", "\[Sigma]"}]}]]}], "-", 
               RowBox[{"aD", " ", "bD", " ", "\[Gamma]D", " ", 
                SqrtBox[
                 RowBox[{
                  SuperscriptBox[
                   RowBox[{"(", 
                    RowBox[{
                    RowBox[{"aD", " ", "bD", " ", "mH", " ", "\[Gamma]D"}], 
                    "-", 
                    RowBox[{"aH", " ", "bH", " ", "mD", " ", "\[Gamma]H"}]}], 
                    ")"}], "2"], "+", 
                  RowBox[{"4", " ", 
                   RowBox[{"(", 
                    RowBox[{
                    RowBox[{"-", "1"}], "+", "aD"}], ")"}], " ", 
                   RowBox[{"(", 
                    RowBox[{
                    RowBox[{"-", "1"}], "+", "aH"}], ")"}], " ", "bD", " ", 
                   "bH", " ", "mD", " ", "mH", " ", "\[Gamma]D", " ", 
                   "\[Gamma]H", " ", "\[Sigma]"}]}]]}], "+", 
               RowBox[{"bH", " ", "\[Gamma]D", " ", "\[Sigma]", " ", 
                SqrtBox[
                 RowBox[{
                  SuperscriptBox[
                   RowBox[{"(", 
                    RowBox[{
                    RowBox[{"aD", " ", "bD", " ", "mH", " ", "\[Gamma]D"}], 
                    "-", 
                    RowBox[{"aH", " ", "bH", " ", "mD", " ", "\[Gamma]H"}]}], 
                    ")"}], "2"], "+", 
                  RowBox[{"4", " ", 
                   RowBox[{"(", 
                    RowBox[{
                    RowBox[{"-", "1"}], "+", "aD"}], ")"}], " ", 
                   RowBox[{"(", 
                    RowBox[{
                    RowBox[{"-", "1"}], "+", "aH"}], ")"}], " ", "bD", " ", 
                   "bH", " ", "mD", " ", "mH", " ", "\[Gamma]D", " ", 
                   "\[Gamma]H", " ", "\[Sigma]"}]}]]}], "-", 
               RowBox[{
               "aH", " ", "bH", " ", "\[Gamma]D", " ", "\[Sigma]", " ", 
                SqrtBox[
                 RowBox[{
                  SuperscriptBox[
                   RowBox[{"(", 
                    RowBox[{
                    RowBox[{"aD", " ", "bD", " ", "mH", " ", "\[Gamma]D"}], 
                    "-", 
                    RowBox[{"aH", " ", "bH", " ", "mD", " ", "\[Gamma]H"}]}], 
                    ")"}], "2"], "+", 
                  RowBox[{"4", " ", 
                   RowBox[{"(", 
                    RowBox[{
                    RowBox[{"-", "1"}], "+", "aD"}], ")"}], " ", 
                   RowBox[{"(", 
                    RowBox[{
                    RowBox[{"-", "1"}], "+", "aH"}], ")"}], " ", "bD", " ", 
                   "bH", " ", "mD", " ", "mH", " ", "\[Gamma]D", " ", 
                   "\[Gamma]H", " ", "\[Sigma]"}]}]]}], "+", 
               RowBox[{"bH", " ", "mD", " ", 
                RowBox[{"(", 
                 RowBox[{
                  RowBox[{
                   RowBox[{"-", "aH"}], " ", "mD", " ", "\[Gamma]H"}], "+", 
                  RowBox[{
                   RowBox[{"(", 
                    RowBox[{
                    RowBox[{"-", "1"}], "+", "aH"}], ")"}], " ", "\[Gamma]D", 
                   " ", 
                   RowBox[{"(", 
                    RowBox[{
                    RowBox[{"2", " ", "mH"}], "+", 
                    RowBox[{"2", " ", "bD", " ", "\[Gamma]H"}], "-", 
                    RowBox[{"aH", " ", "bH", " ", "\[Gamma]H"}]}], ")"}], " ",
                    "\[Sigma]"}]}], ")"}]}], "+", 
               RowBox[{"aD", " ", "bD", " ", "\[Gamma]D", " ", 
                RowBox[{"(", 
                 RowBox[{
                  RowBox[{"mD", " ", 
                   RowBox[{"(", 
                    RowBox[{"mH", "+", 
                    RowBox[{"aH", " ", "bH", " ", "\[Gamma]H"}]}], ")"}]}], 
                  "-", 
                  RowBox[{
                   RowBox[{"(", 
                    RowBox[{
                    RowBox[{"-", "1"}], "+", "aH"}], ")"}], " ", "bH", " ", 
                   RowBox[{"(", 
                    RowBox[{
                    RowBox[{"mH", " ", "\[Gamma]D"}], "+", 
                    RowBox[{"2", " ", "mD", " ", "\[Gamma]H"}]}], ")"}], " ", 
                   "\[Sigma]"}]}], ")"}]}]}], 
              RowBox[{"2", " ", "mD", " ", "\[Delta]", " ", 
               RowBox[{"(", 
                RowBox[{
                 RowBox[{
                  RowBox[{"-", "bD"}], " ", "mD", " ", "\[Gamma]H"}], "+", 
                 RowBox[{"aH", " ", "bH", " ", "mD", " ", "\[Gamma]H"}], "+", 
                 
                 RowBox[{"aD", " ", "bD", " ", 
                  RowBox[{"(", 
                   RowBox[{
                    RowBox[{
                    RowBox[{"-", "mH"}], " ", "\[Gamma]D"}], "+", 
                    RowBox[{"mD", " ", "\[Gamma]H"}]}], ")"}]}], "-", 
                 RowBox[{
                  RowBox[{"(", 
                   RowBox[{
                    RowBox[{"-", "1"}], "+", "aH"}], ")"}], " ", "bH", " ", 
                  "mH", " ", "\[Gamma]D", " ", "\[Sigma]"}]}], ")"}]}]]}], 
            ")"}]}]}], ")"}]}]}]}
    },
    GridBoxAlignment->{
     "Columns" -> {{Center}}, "ColumnsIndexed" -> {}, "Rows" -> {{Baseline}}, 
      "RowsIndexed" -> {}},
    GridBoxSpacings->{"Columns" -> {
        Offset[0.27999999999999997`], {
         Offset[0.7]}, 
        Offset[0.27999999999999997`]}, "ColumnsIndexed" -> {}, "Rows" -> {
        Offset[0.2], {
         Offset[0.4]}, 
        Offset[0.2]}, "RowsIndexed" -> {}}], "\[NoBreak]", ")"}],
  Function[BoxForm`e$, 
   MatrixForm[BoxForm`e$]]]], "Output"]
}, Open  ]],

Cell[CellGroupData[{

Cell[BoxData[{
 RowBox[{"tr", "=", 
  RowBox[{
   RowBox[{
    RowBox[{
     RowBox[{"D", "[", 
      RowBox[{"Eq2aA", ",", "Hap"}], "]"}], "+", 
     RowBox[{"D", "[", 
      RowBox[{"Eq2bA", ",", "Dip"}], "]"}]}], "/.", 
    RowBox[{"solA", "[", 
     RowBox[{"[", "3", "]"}], "]"}]}], "//", 
   "Simplify"}]}], "\[IndentingNewLine]", 
 RowBox[{"det", "=", 
  RowBox[{
   RowBox[{"Det", "[", 
    RowBox[{
     RowBox[{"(", GridBox[{
        {
         RowBox[{"D", "[", 
          RowBox[{"Eq2aA", ",", "Hap"}], "]"}], 
         RowBox[{"D", "[", 
          RowBox[{"Eq2aA", ",", "Dip"}], "]"}]},
        {
         RowBox[{"D", "[", 
          RowBox[{"Eq2bA", ",", "Hap"}], "]"}], 
         RowBox[{"D", "[", 
          RowBox[{"Eq2bA", ",", "Dip"}], "]"}]}
       }], ")"}], "/.", 
     RowBox[{"solA", "[", 
      RowBox[{"[", "3", "]"}], "]"}]}], "]"}], "//", "Simplify"}]}]}], "Input"],

Cell[BoxData[
 RowBox[{
  RowBox[{"(", 
   RowBox[{
    RowBox[{
     RowBox[{"-", "aD"}], " ", "bD", " ", 
     SuperscriptBox["mD", "2"], " ", 
     SuperscriptBox["mH", "2"], " ", "\[Gamma]D"}], "-", 
    RowBox[{"aD", " ", "bD", " ", "mD", " ", 
     SuperscriptBox["mH", "3"], " ", "\[Gamma]D"}], "+", 
    RowBox[{
     SuperscriptBox["aD", "2"], " ", 
     SuperscriptBox["bD", "2"], " ", 
     SuperscriptBox["mH", "3"], " ", 
     SuperscriptBox["\[Gamma]D", "2"]}], "+", 
    RowBox[{"aH", " ", "bH", " ", 
     SuperscriptBox["mD", "3"], " ", "mH", " ", "\[Gamma]H"}], "-", 
    RowBox[{"2", " ", "bD", " ", 
     SuperscriptBox["mD", "2"], " ", 
     SuperscriptBox["mH", "2"], " ", "\[Gamma]H"}], "+", 
    RowBox[{"2", " ", "aD", " ", "bD", " ", 
     SuperscriptBox["mD", "2"], " ", 
     SuperscriptBox["mH", "2"], " ", "\[Gamma]H"}], "+", 
    RowBox[{"aH", " ", "bH", " ", 
     SuperscriptBox["mD", "2"], " ", 
     SuperscriptBox["mH", "2"], " ", "\[Gamma]H"}], "-", 
    RowBox[{"aD", " ", 
     SuperscriptBox["bD", "2"], " ", 
     SuperscriptBox["mD", "2"], " ", "mH", " ", "\[Gamma]D", " ", 
     "\[Gamma]H"}], "+", 
    RowBox[{
     SuperscriptBox["aD", "2"], " ", 
     SuperscriptBox["bD", "2"], " ", 
     SuperscriptBox["mD", "2"], " ", "mH", " ", "\[Gamma]D", " ", 
     "\[Gamma]H"}], "+", 
    RowBox[{"aD", " ", "aH", " ", "bD", " ", "bH", " ", 
     SuperscriptBox["mD", "2"], " ", "mH", " ", "\[Gamma]D", " ", 
     "\[Gamma]H"}], "+", 
    RowBox[{"2", " ", "aD", " ", 
     SuperscriptBox["bD", "2"], " ", "mD", " ", 
     SuperscriptBox["mH", "2"], " ", "\[Gamma]D", " ", "\[Gamma]H"}], "-", 
    RowBox[{"2", " ", 
     SuperscriptBox["aD", "2"], " ", 
     SuperscriptBox["bD", "2"], " ", "mD", " ", 
     SuperscriptBox["mH", "2"], " ", "\[Gamma]D", " ", "\[Gamma]H"}], "-", 
    RowBox[{"aD", " ", "aH", " ", "bD", " ", "bH", " ", "mD", " ", 
     SuperscriptBox["mH", "2"], " ", "\[Gamma]D", " ", "\[Gamma]H"}], "+", 
    RowBox[{"aH", " ", "bD", " ", "bH", " ", 
     SuperscriptBox["mD", "3"], " ", 
     SuperscriptBox["\[Gamma]H", "2"]}], "-", 
    RowBox[{"aD", " ", "aH", " ", "bD", " ", "bH", " ", 
     SuperscriptBox["mD", "3"], " ", 
     SuperscriptBox["\[Gamma]H", "2"]}], "-", 
    RowBox[{
     SuperscriptBox["aH", "2"], " ", 
     SuperscriptBox["bH", "2"], " ", 
     SuperscriptBox["mD", "3"], " ", 
     SuperscriptBox["\[Gamma]H", "2"]}], "+", 
    RowBox[{"2", " ", "bH", " ", 
     SuperscriptBox["mD", "2"], " ", 
     SuperscriptBox["mH", "2"], " ", "\[Gamma]D", " ", "\[Sigma]"}], "-", 
    RowBox[{"2", " ", "aH", " ", "bH", " ", 
     SuperscriptBox["mD", "2"], " ", 
     SuperscriptBox["mH", "2"], " ", "\[Gamma]D", " ", "\[Sigma]"}], "-", 
    RowBox[{"aD", " ", "bD", " ", "bH", " ", 
     SuperscriptBox["mH", "3"], " ", 
     SuperscriptBox["\[Gamma]D", "2"], " ", "\[Sigma]"}], "+", 
    RowBox[{"aD", " ", "aH", " ", "bD", " ", "bH", " ", 
     SuperscriptBox["mH", "3"], " ", 
     SuperscriptBox["\[Gamma]D", "2"], " ", "\[Sigma]"}], "+", 
    RowBox[{"2", " ", "bD", " ", "bH", " ", 
     SuperscriptBox["mD", "2"], " ", "mH", " ", "\[Gamma]D", " ", "\[Gamma]H",
      " ", "\[Sigma]"}], "-", 
    RowBox[{"2", " ", "aD", " ", "bD", " ", "bH", " ", 
     SuperscriptBox["mD", "2"], " ", "mH", " ", "\[Gamma]D", " ", "\[Gamma]H",
      " ", "\[Sigma]"}], "-", 
    RowBox[{"2", " ", "aH", " ", "bD", " ", "bH", " ", 
     SuperscriptBox["mD", "2"], " ", "mH", " ", "\[Gamma]D", " ", "\[Gamma]H",
      " ", "\[Sigma]"}], "+", 
    RowBox[{"2", " ", "aD", " ", "aH", " ", "bD", " ", "bH", " ", 
     SuperscriptBox["mD", "2"], " ", "mH", " ", "\[Gamma]D", " ", "\[Gamma]H",
      " ", "\[Sigma]"}], "-", 
    RowBox[{"2", " ", "aH", " ", 
     SuperscriptBox["bH", "2"], " ", 
     SuperscriptBox["mD", "2"], " ", "mH", " ", "\[Gamma]D", " ", "\[Gamma]H",
      " ", "\[Sigma]"}], "+", 
    RowBox[{"2", " ", 
     SuperscriptBox["aH", "2"], " ", 
     SuperscriptBox["bH", "2"], " ", 
     SuperscriptBox["mD", "2"], " ", "mH", " ", "\[Gamma]D", " ", "\[Gamma]H",
      " ", "\[Sigma]"}], "-", 
    RowBox[{"2", " ", "bD", " ", "bH", " ", "mD", " ", 
     SuperscriptBox["mH", "2"], " ", "\[Gamma]D", " ", "\[Gamma]H", " ", 
     "\[Sigma]"}], "+", 
    RowBox[{"2", " ", "aD", " ", "bD", " ", "bH", " ", "mD", " ", 
     SuperscriptBox["mH", "2"], " ", "\[Gamma]D", " ", "\[Gamma]H", " ", 
     "\[Sigma]"}], "+", 
    RowBox[{"2", " ", "aH", " ", "bD", " ", "bH", " ", "mD", " ", 
     SuperscriptBox["mH", "2"], " ", "\[Gamma]D", " ", "\[Gamma]H", " ", 
     "\[Sigma]"}], "-", 
    RowBox[{"2", " ", "aD", " ", "aH", " ", "bD", " ", "bH", " ", "mD", " ", 
     SuperscriptBox["mH", "2"], " ", "\[Gamma]D", " ", "\[Gamma]H", " ", 
     "\[Sigma]"}], "+", 
    RowBox[{"aH", " ", 
     SuperscriptBox["bH", "2"], " ", "mD", " ", 
     SuperscriptBox["mH", "2"], " ", "\[Gamma]D", " ", "\[Gamma]H", " ", 
     "\[Sigma]"}], "-", 
    RowBox[{
     SuperscriptBox["aH", "2"], " ", 
     SuperscriptBox["bH", "2"], " ", "mD", " ", 
     SuperscriptBox["mH", "2"], " ", "\[Gamma]D", " ", "\[Gamma]H", " ", 
     "\[Sigma]"}], "-", 
    RowBox[{
     SuperscriptBox["mD", "2"], " ", "mH", " ", 
     SqrtBox[
      RowBox[{
       SuperscriptBox[
        RowBox[{"(", 
         RowBox[{
          RowBox[{"aD", " ", "bD", " ", "mH", " ", "\[Gamma]D"}], "-", 
          RowBox[{"aH", " ", "bH", " ", "mD", " ", "\[Gamma]H"}]}], ")"}], 
        "2"], "+", 
       RowBox[{"4", " ", 
        RowBox[{"(", 
         RowBox[{
          RowBox[{"-", "1"}], "+", "aD"}], ")"}], " ", 
        RowBox[{"(", 
         RowBox[{
          RowBox[{"-", "1"}], "+", "aH"}], ")"}], " ", "bD", " ", "bH", " ", 
        "mD", " ", "mH", " ", "\[Gamma]D", " ", "\[Gamma]H", " ", 
        "\[Sigma]"}]}]]}], "+", 
    RowBox[{"mD", " ", 
     SuperscriptBox["mH", "2"], " ", 
     SqrtBox[
      RowBox[{
       SuperscriptBox[
        RowBox[{"(", 
         RowBox[{
          RowBox[{"aD", " ", "bD", " ", "mH", " ", "\[Gamma]D"}], "-", 
          RowBox[{"aH", " ", "bH", " ", "mD", " ", "\[Gamma]H"}]}], ")"}], 
        "2"], "+", 
       RowBox[{"4", " ", 
        RowBox[{"(", 
         RowBox[{
          RowBox[{"-", "1"}], "+", "aD"}], ")"}], " ", 
        RowBox[{"(", 
         RowBox[{
          RowBox[{"-", "1"}], "+", "aH"}], ")"}], " ", "bD", " ", "bH", " ", 
        "mD", " ", "mH", " ", "\[Gamma]D", " ", "\[Gamma]H", " ", 
        "\[Sigma]"}]}]]}], "+", 
    RowBox[{
    "2", " ", "aD", " ", "bD", " ", "mD", " ", "mH", " ", "\[Gamma]D", " ", 
     SqrtBox[
      RowBox[{
       SuperscriptBox[
        RowBox[{"(", 
         RowBox[{
          RowBox[{"aD", " ", "bD", " ", "mH", " ", "\[Gamma]D"}], "-", 
          RowBox[{"aH", " ", "bH", " ", "mD", " ", "\[Gamma]H"}]}], ")"}], 
        "2"], "+", 
       RowBox[{"4", " ", 
        RowBox[{"(", 
         RowBox[{
          RowBox[{"-", "1"}], "+", "aD"}], ")"}], " ", 
        RowBox[{"(", 
         RowBox[{
          RowBox[{"-", "1"}], "+", "aH"}], ")"}], " ", "bD", " ", "bH", " ", 
        "mD", " ", "mH", " ", "\[Gamma]D", " ", "\[Gamma]H", " ", 
        "\[Sigma]"}]}]]}], "+", 
    RowBox[{"aD", " ", "bD", " ", 
     SuperscriptBox["mH", "2"], " ", "\[Gamma]D", " ", 
     SqrtBox[
      RowBox[{
       SuperscriptBox[
        RowBox[{"(", 
         RowBox[{
          RowBox[{"aD", " ", "bD", " ", "mH", " ", "\[Gamma]D"}], "-", 
          RowBox[{"aH", " ", "bH", " ", "mD", " ", "\[Gamma]H"}]}], ")"}], 
        "2"], "+", 
       RowBox[{"4", " ", 
        RowBox[{"(", 
         RowBox[{
          RowBox[{"-", "1"}], "+", "aD"}], ")"}], " ", 
        RowBox[{"(", 
         RowBox[{
          RowBox[{"-", "1"}], "+", "aH"}], ")"}], " ", "bD", " ", "bH", " ", 
        "mD", " ", "mH", " ", "\[Gamma]D", " ", "\[Gamma]H", " ", 
        "\[Sigma]"}]}]]}], "+", 
    RowBox[{"bD", " ", 
     SuperscriptBox["mD", "2"], " ", "\[Gamma]H", " ", 
     SqrtBox[
      RowBox[{
       SuperscriptBox[
        RowBox[{"(", 
         RowBox[{
          RowBox[{"aD", " ", "bD", " ", "mH", " ", "\[Gamma]D"}], "-", 
          RowBox[{"aH", " ", "bH", " ", "mD", " ", "\[Gamma]H"}]}], ")"}], 
        "2"], "+", 
       RowBox[{"4", " ", 
        RowBox[{"(", 
         RowBox[{
          RowBox[{"-", "1"}], "+", "aD"}], ")"}], " ", 
        RowBox[{"(", 
         RowBox[{
          RowBox[{"-", "1"}], "+", "aH"}], ")"}], " ", "bD", " ", "bH", " ", 
        "mD", " ", "mH", " ", "\[Gamma]D", " ", "\[Gamma]H", " ", 
        "\[Sigma]"}]}]]}], "-", 
    RowBox[{"aD", " ", "bD", " ", 
     SuperscriptBox["mD", "2"], " ", "\[Gamma]H", " ", 
     SqrtBox[
      RowBox[{
       SuperscriptBox[
        RowBox[{"(", 
         RowBox[{
          RowBox[{"aD", " ", "bD", " ", "mH", " ", "\[Gamma]D"}], "-", 
          RowBox[{"aH", " ", "bH", " ", "mD", " ", "\[Gamma]H"}]}], ")"}], 
        "2"], "+", 
       RowBox[{"4", " ", 
        RowBox[{"(", 
         RowBox[{
          RowBox[{"-", "1"}], "+", "aD"}], ")"}], " ", 
        RowBox[{"(", 
         RowBox[{
          RowBox[{"-", "1"}], "+", "aH"}], ")"}], " ", "bD", " ", "bH", " ", 
        "mD", " ", "mH", " ", "\[Gamma]D", " ", "\[Gamma]H", " ", 
        "\[Sigma]"}]}]]}], "-", 
    RowBox[{"aH", " ", "bH", " ", 
     SuperscriptBox["mD", "2"], " ", "\[Gamma]H", " ", 
     SqrtBox[
      RowBox[{
       SuperscriptBox[
        RowBox[{"(", 
         RowBox[{
          RowBox[{"aD", " ", "bD", " ", "mH", " ", "\[Gamma]D"}], "-", 
          RowBox[{"aH", " ", "bH", " ", "mD", " ", "\[Gamma]H"}]}], ")"}], 
        "2"], "+", 
       RowBox[{"4", " ", 
        RowBox[{"(", 
         RowBox[{
          RowBox[{"-", "1"}], "+", "aD"}], ")"}], " ", 
        RowBox[{"(", 
         RowBox[{
          RowBox[{"-", "1"}], "+", "aH"}], ")"}], " ", "bD", " ", "bH", " ", 
        "mD", " ", "mH", " ", "\[Gamma]D", " ", "\[Gamma]H", " ", 
        "\[Sigma]"}]}]]}], "+", 
    RowBox[{"2", " ", "bD", " ", "mD", " ", "mH", " ", "\[Gamma]H", " ", 
     SqrtBox[
      RowBox[{
       SuperscriptBox[
        RowBox[{"(", 
         RowBox[{
          RowBox[{"aD", " ", "bD", " ", "mH", " ", "\[Gamma]D"}], "-", 
          RowBox[{"aH", " ", "bH", " ", "mD", " ", "\[Gamma]H"}]}], ")"}], 
        "2"], "+", 
       RowBox[{"4", " ", 
        RowBox[{"(", 
         RowBox[{
          RowBox[{"-", "1"}], "+", "aD"}], ")"}], " ", 
        RowBox[{"(", 
         RowBox[{
          RowBox[{"-", "1"}], "+", "aH"}], ")"}], " ", "bD", " ", "bH", " ", 
        "mD", " ", "mH", " ", "\[Gamma]D", " ", "\[Gamma]H", " ", 
        "\[Sigma]"}]}]]}], "-", 
    RowBox[{
    "2", " ", "aD", " ", "bD", " ", "mD", " ", "mH", " ", "\[Gamma]H", " ", 
     SqrtBox[
      RowBox[{
       SuperscriptBox[
        RowBox[{"(", 
         RowBox[{
          RowBox[{"aD", " ", "bD", " ", "mH", " ", "\[Gamma]D"}], "-", 
          RowBox[{"aH", " ", "bH", " ", "mD", " ", "\[Gamma]H"}]}], ")"}], 
        "2"], "+", 
       RowBox[{"4", " ", 
        RowBox[{"(", 
         RowBox[{
          RowBox[{"-", "1"}], "+", "aD"}], ")"}], " ", 
        RowBox[{"(", 
         RowBox[{
          RowBox[{"-", "1"}], "+", "aH"}], ")"}], " ", "bD", " ", "bH", " ", 
        "mD", " ", "mH", " ", "\[Gamma]D", " ", "\[Gamma]H", " ", 
        "\[Sigma]"}]}]]}], "-", 
    RowBox[{
    "2", " ", "aH", " ", "bH", " ", "mD", " ", "mH", " ", "\[Gamma]H", " ", 
     SqrtBox[
      RowBox[{
       SuperscriptBox[
        RowBox[{"(", 
         RowBox[{
          RowBox[{"aD", " ", "bD", " ", "mH", " ", "\[Gamma]D"}], "-", 
          RowBox[{"aH", " ", "bH", " ", "mD", " ", "\[Gamma]H"}]}], ")"}], 
        "2"], "+", 
       RowBox[{"4", " ", 
        RowBox[{"(", 
         RowBox[{
          RowBox[{"-", "1"}], "+", "aD"}], ")"}], " ", 
        RowBox[{"(", 
         RowBox[{
          RowBox[{"-", "1"}], "+", "aH"}], ")"}], " ", "bD", " ", "bH", " ", 
        "mD", " ", "mH", " ", "\[Gamma]D", " ", "\[Gamma]H", " ", 
        "\[Sigma]"}]}]]}], "-", 
    RowBox[{
    "2", " ", "bH", " ", "mD", " ", "mH", " ", "\[Gamma]D", " ", "\[Sigma]", 
     " ", 
     SqrtBox[
      RowBox[{
       SuperscriptBox[
        RowBox[{"(", 
         RowBox[{
          RowBox[{"aD", " ", "bD", " ", "mH", " ", "\[Gamma]D"}], "-", 
          RowBox[{"aH", " ", "bH", " ", "mD", " ", "\[Gamma]H"}]}], ")"}], 
        "2"], "+", 
       RowBox[{"4", " ", 
        RowBox[{"(", 
         RowBox[{
          RowBox[{"-", "1"}], "+", "aD"}], ")"}], " ", 
        RowBox[{"(", 
         RowBox[{
          RowBox[{"-", "1"}], "+", "aH"}], ")"}], " ", "bD", " ", "bH", " ", 
        "mD", " ", "mH", " ", "\[Gamma]D", " ", "\[Gamma]H", " ", 
        "\[Sigma]"}]}]]}], "+", 
    RowBox[{
    "2", " ", "aH", " ", "bH", " ", "mD", " ", "mH", " ", "\[Gamma]D", " ", 
     "\[Sigma]", " ", 
     SqrtBox[
      RowBox[{
       SuperscriptBox[
        RowBox[{"(", 
         RowBox[{
          RowBox[{"aD", " ", "bD", " ", "mH", " ", "\[Gamma]D"}], "-", 
          RowBox[{"aH", " ", "bH", " ", "mD", " ", "\[Gamma]H"}]}], ")"}], 
        "2"], "+", 
       RowBox[{"4", " ", 
        RowBox[{"(", 
         RowBox[{
          RowBox[{"-", "1"}], "+", "aD"}], ")"}], " ", 
        RowBox[{"(", 
         RowBox[{
          RowBox[{"-", "1"}], "+", "aH"}], ")"}], " ", "bD", " ", "bH", " ", 
        "mD", " ", "mH", " ", "\[Gamma]D", " ", "\[Gamma]H", " ", 
        "\[Sigma]"}]}]]}], "-", 
    RowBox[{"bH", " ", 
     SuperscriptBox["mH", "2"], " ", "\[Gamma]D", " ", "\[Sigma]", " ", 
     SqrtBox[
      RowBox[{
       SuperscriptBox[
        RowBox[{"(", 
         RowBox[{
          RowBox[{"aD", " ", "bD", " ", "mH", " ", "\[Gamma]D"}], "-", 
          RowBox[{"aH", " ", "bH", " ", "mD", " ", "\[Gamma]H"}]}], ")"}], 
        "2"], "+", 
       RowBox[{"4", " ", 
        RowBox[{"(", 
         RowBox[{
          RowBox[{"-", "1"}], "+", "aD"}], ")"}], " ", 
        RowBox[{"(", 
         RowBox[{
          RowBox[{"-", "1"}], "+", "aH"}], ")"}], " ", "bD", " ", "bH", " ", 
        "mD", " ", "mH", " ", "\[Gamma]D", " ", "\[Gamma]H", " ", 
        "\[Sigma]"}]}]]}], "+", 
    RowBox[{"aH", " ", "bH", " ", 
     SuperscriptBox["mH", "2"], " ", "\[Gamma]D", " ", "\[Sigma]", " ", 
     SqrtBox[
      RowBox[{
       SuperscriptBox[
        RowBox[{"(", 
         RowBox[{
          RowBox[{"aD", " ", "bD", " ", "mH", " ", "\[Gamma]D"}], "-", 
          RowBox[{"aH", " ", "bH", " ", "mD", " ", "\[Gamma]H"}]}], ")"}], 
        "2"], "+", 
       RowBox[{"4", " ", 
        RowBox[{"(", 
         RowBox[{
          RowBox[{"-", "1"}], "+", "aD"}], ")"}], " ", 
        RowBox[{"(", 
         RowBox[{
          RowBox[{"-", "1"}], "+", "aH"}], ")"}], " ", "bD", " ", "bH", " ", 
        "mD", " ", "mH", " ", "\[Gamma]D", " ", "\[Gamma]H", " ", 
        "\[Sigma]"}]}]]}]}], ")"}], "/", 
  RowBox[{"(", 
   RowBox[{"2", " ", "mD", " ", "mH", " ", 
    RowBox[{"(", 
     RowBox[{
      RowBox[{
       RowBox[{"-", "bD"}], " ", "mD", " ", "\[Gamma]H"}], "+", 
      RowBox[{"aD", " ", "bD", " ", 
       RowBox[{"(", 
        RowBox[{
         RowBox[{
          RowBox[{"-", "mH"}], " ", "\[Gamma]D"}], "+", 
         RowBox[{"mD", " ", "\[Gamma]H"}]}], ")"}]}], "+", 
      RowBox[{"bH", " ", 
       RowBox[{"(", 
        RowBox[{
         RowBox[{"aH", " ", "mD", " ", "\[Gamma]H"}], "+", 
         RowBox[{"mH", " ", "\[Gamma]D", " ", "\[Sigma]"}], "-", 
         RowBox[{"aH", " ", "mH", " ", "\[Gamma]D", " ", "\[Sigma]"}]}], 
        ")"}]}]}], ")"}]}], ")"}]}]], "Output"],

Cell[BoxData[
 RowBox[{
  FractionBox["1", 
   RowBox[{"2", " ", "mD", " ", "mH"}]], 
  RowBox[{"(", 
   RowBox[{
    RowBox[{
     SuperscriptBox["aD", "2"], " ", 
     SuperscriptBox["bD", "2"], " ", 
     SuperscriptBox["mH", "2"], " ", 
     SuperscriptBox["\[Gamma]D", "2"]}], "+", 
    RowBox[{"aD", " ", "bD", " ", "mH", " ", "\[Gamma]D", " ", 
     RowBox[{"(", 
      RowBox[{
       RowBox[{
        RowBox[{"-", "4"}], " ", "bH", " ", "mD", " ", "\[Gamma]H", " ", 
        "\[Sigma]"}], "+", 
       RowBox[{"2", " ", "aH", " ", "bH", " ", "mD", " ", "\[Gamma]H", " ", 
        RowBox[{"(", 
         RowBox[{
          RowBox[{"-", "1"}], "+", 
          RowBox[{"2", " ", "\[Sigma]"}]}], ")"}]}], "+", 
       RowBox[{"\[Sqrt]", 
        RowBox[{"(", 
         RowBox[{
          RowBox[{
           SuperscriptBox["aD", "2"], " ", 
           SuperscriptBox["bD", "2"], " ", 
           SuperscriptBox["mH", "2"], " ", 
           SuperscriptBox["\[Gamma]D", "2"]}], "+", 
          RowBox[{
          "2", " ", "aD", " ", "bD", " ", "bH", " ", "mD", " ", "mH", " ", 
           "\[Gamma]D", " ", "\[Gamma]H", " ", 
           RowBox[{"(", 
            RowBox[{
             RowBox[{"-", "aH"}], "-", 
             RowBox[{"2", " ", "\[Sigma]"}], "+", 
             RowBox[{"2", " ", "aH", " ", "\[Sigma]"}]}], ")"}]}], "+", 
          RowBox[{"bH", " ", "mD", " ", "\[Gamma]H", " ", 
           RowBox[{"(", 
            RowBox[{
             RowBox[{
              SuperscriptBox["aH", "2"], " ", "bH", " ", "mD", " ", 
              "\[Gamma]H"}], "+", 
             RowBox[{
             "4", " ", "bD", " ", "mH", " ", "\[Gamma]D", " ", "\[Sigma]"}], 
             "-", 
             RowBox[{
             "4", " ", "aH", " ", "bD", " ", "mH", " ", "\[Gamma]D", " ", 
              "\[Sigma]"}]}], ")"}]}]}], ")"}]}]}], ")"}]}], "+", 
    RowBox[{"mD", " ", 
     RowBox[{"(", 
      RowBox[{
       RowBox[{
        SuperscriptBox["aH", "2"], " ", 
        SuperscriptBox["bH", "2"], " ", "mD", " ", 
        SuperscriptBox["\[Gamma]H", "2"]}], "+", 
       RowBox[{"aH", " ", "bH", " ", "\[Gamma]H", " ", 
        RowBox[{"(", 
         RowBox[{
          RowBox[{
           RowBox[{"-", "4"}], " ", "bD", " ", "mH", " ", "\[Gamma]D", " ", 
           "\[Sigma]"}], "+", 
          RowBox[{"\[Sqrt]", 
           RowBox[{"(", 
            RowBox[{
             RowBox[{
              SuperscriptBox["aD", "2"], " ", 
              SuperscriptBox["bD", "2"], " ", 
              SuperscriptBox["mH", "2"], " ", 
              SuperscriptBox["\[Gamma]D", "2"]}], "+", 
             RowBox[{
             "2", " ", "aD", " ", "bD", " ", "bH", " ", "mD", " ", "mH", " ", 
              "\[Gamma]D", " ", "\[Gamma]H", " ", 
              RowBox[{"(", 
               RowBox[{
                RowBox[{"-", "aH"}], "-", 
                RowBox[{"2", " ", "\[Sigma]"}], "+", 
                RowBox[{"2", " ", "aH", " ", "\[Sigma]"}]}], ")"}]}], "+", 
             RowBox[{"bH", " ", "mD", " ", "\[Gamma]H", " ", 
              RowBox[{"(", 
               RowBox[{
                RowBox[{
                 SuperscriptBox["aH", "2"], " ", "bH", " ", "mD", " ", 
                 "\[Gamma]H"}], "+", 
                RowBox[{
                "4", " ", "bD", " ", "mH", " ", "\[Gamma]D", " ", 
                 "\[Sigma]"}], "-", 
                RowBox[{
                "4", " ", "aH", " ", "bD", " ", "mH", " ", "\[Gamma]D", " ", 
                 "\[Sigma]"}]}], ")"}]}]}], ")"}]}]}], ")"}]}], "-", 
       RowBox[{"2", " ", "mH", " ", 
        RowBox[{"(", 
         RowBox[{
          RowBox[{
           RowBox[{"-", "2"}], " ", "bD", " ", "bH", " ", "\[Gamma]D", " ", 
           "\[Gamma]H", " ", "\[Sigma]"}], "+", 
          RowBox[{"\[Sqrt]", 
           RowBox[{"(", 
            RowBox[{
             RowBox[{
              SuperscriptBox["aD", "2"], " ", 
              SuperscriptBox["bD", "2"], " ", 
              SuperscriptBox["mH", "2"], " ", 
              SuperscriptBox["\[Gamma]D", "2"]}], "+", 
             RowBox[{
             "2", " ", "aD", " ", "bD", " ", "bH", " ", "mD", " ", "mH", " ", 
              "\[Gamma]D", " ", "\[Gamma]H", " ", 
              RowBox[{"(", 
               RowBox[{
                RowBox[{"-", "aH"}], "-", 
                RowBox[{"2", " ", "\[Sigma]"}], "+", 
                RowBox[{"2", " ", "aH", " ", "\[Sigma]"}]}], ")"}]}], "+", 
             RowBox[{"bH", " ", "mD", " ", "\[Gamma]H", " ", 
              RowBox[{"(", 
               RowBox[{
                RowBox[{
                 SuperscriptBox["aH", "2"], " ", "bH", " ", "mD", " ", 
                 "\[Gamma]H"}], "+", 
                RowBox[{
                "4", " ", "bD", " ", "mH", " ", "\[Gamma]D", " ", 
                 "\[Sigma]"}], "-", 
                RowBox[{
                "4", " ", "aH", " ", "bD", " ", "mH", " ", "\[Gamma]D", " ", 
                 "\[Sigma]"}]}], ")"}]}]}], ")"}]}]}], ")"}]}]}], ")"}]}]}], 
   ")"}]}]], "Output"]
}, Open  ]],

Cell[CellGroupData[{

Cell[BoxData[{
 RowBox[{
  RowBox[{"FullSimplify", "[", 
   RowBox[{
    RowBox[{
     RowBox[{
      RowBox[{"(", GridBox[{
         {
          RowBox[{"D", "[", 
           RowBox[{"Eq2aA", ",", "Hap"}], "]"}], 
          RowBox[{"D", "[", 
           RowBox[{"Eq2aA", ",", "Dip"}], "]"}]},
         {
          RowBox[{"D", "[", 
           RowBox[{"Eq2bA", ",", "Hap"}], "]"}], 
          RowBox[{"D", "[", 
           RowBox[{"Eq2bA", ",", "Dip"}], "]"}]}
        }], ")"}], "/.", 
      RowBox[{"solA", "[", 
       RowBox[{"[", "3", "]"}], "]"}]}], "/.", "OldToNew"}], ",", 
    RowBox[{"ParameterAssumption", "&&", 
     RowBox[{"0", "<", "wHA"}], "&&", 
     RowBox[{"0", "<", "wDA"}], "&&", 
     RowBox[{"0", "<", "wHS"}], "&&", 
     RowBox[{"0", "<", "wDS"}]}]}], "]"}], ";"}], "\[IndentingNewLine]", 
 RowBox[{"%", "//", "MatrixForm"}]}], "Input"],

Cell[BoxData[
 TagBox[
  RowBox[{"(", "\[NoBreak]", GridBox[{
     {
      FractionBox[
       RowBox[{"mH", " ", 
        RowBox[{"(", 
         RowBox[{
          RowBox[{
           RowBox[{"-", 
            RowBox[{"(", 
             RowBox[{"wDA", "+", 
              RowBox[{"2", " ", "wDS"}], "-", "wHA"}], ")"}]}], " ", 
           RowBox[{"(", 
            RowBox[{
             RowBox[{"-", "1"}], "+", "wDA", "-", "wHS"}], ")"}]}], "-", 
          SqrtBox[
           RowBox[{
            SuperscriptBox[
             RowBox[{"(", 
              RowBox[{"wDA", "-", "wHA"}], ")"}], "2"], "+", 
            RowBox[{"4", " ", "wDS", " ", "wHS"}]}]], "-", 
          RowBox[{"wDA", " ", 
           SqrtBox[
            RowBox[{
             SuperscriptBox[
              RowBox[{"(", 
               RowBox[{"wDA", "-", "wHA"}], ")"}], "2"], "+", 
             RowBox[{"4", " ", "wDS", " ", "wHS"}]}]]}], "-", 
          RowBox[{"2", " ", "wDS", " ", 
           SqrtBox[
            RowBox[{
             SuperscriptBox[
              RowBox[{"(", 
               RowBox[{"wDA", "-", "wHA"}], ")"}], "2"], "+", 
             RowBox[{"4", " ", "wDS", " ", "wHS"}]}]]}], "+", 
          RowBox[{"2", " ", "wHA", " ", 
           SqrtBox[
            RowBox[{
             SuperscriptBox[
              RowBox[{"(", 
               RowBox[{"wDA", "-", "wHA"}], ")"}], "2"], "+", 
             RowBox[{"4", " ", "wDS", " ", "wHS"}]}]]}], "+", 
          RowBox[{"wHS", " ", 
           SqrtBox[
            RowBox[{
             SuperscriptBox[
              RowBox[{"(", 
               RowBox[{"wDA", "-", "wHA"}], ")"}], "2"], "+", 
             RowBox[{"4", " ", "wDS", " ", "wHS"}]}]]}]}], ")"}]}], 
       RowBox[{"2", " ", 
        RowBox[{"(", 
         RowBox[{"wDA", "+", "wDS", "-", "wHA", "-", "wHS"}], ")"}]}]], 
      FractionBox[
       RowBox[{"mH", " ", 
        RowBox[{"(", 
         RowBox[{
          RowBox[{"-", "1"}], "-", "wDS", "+", "wHA"}], ")"}], " ", 
        RowBox[{"(", 
         RowBox[{
          RowBox[{"-", "wDA"}], "-", 
          RowBox[{"2", " ", "wDS"}], "+", "wHA", "+", 
          SqrtBox[
           RowBox[{
            SuperscriptBox[
             RowBox[{"(", 
              RowBox[{"wDA", "-", "wHA"}], ")"}], "2"], "+", 
            RowBox[{"4", " ", "wDS", " ", "wHS"}]}]]}], ")"}]}], 
       RowBox[{"2", " ", 
        RowBox[{"(", 
         RowBox[{"wDA", "+", "wDS", "-", "wHA", "-", "wHS"}], ")"}]}]]},
     {
      RowBox[{"-", 
       FractionBox[
        RowBox[{"mD", " ", 
         RowBox[{"(", 
          RowBox[{
           RowBox[{"-", "1"}], "+", "wDA", "-", "wHS"}], ")"}], " ", 
         RowBox[{"(", 
          RowBox[{"wDA", "-", "wHA", "-", 
           RowBox[{"2", " ", "wHS"}], "+", 
           SqrtBox[
            RowBox[{
             SuperscriptBox[
              RowBox[{"(", 
               RowBox[{"wDA", "-", "wHA"}], ")"}], "2"], "+", 
             RowBox[{"4", " ", "wDS", " ", "wHS"}]}]]}], ")"}]}], 
        RowBox[{"2", " ", 
         RowBox[{"(", 
          RowBox[{"wDA", "+", "wDS", "-", "wHA", "-", "wHS"}], ")"}]}]]}], 
      FractionBox[
       RowBox[{"mD", " ", 
        RowBox[{"(", 
         RowBox[{
          RowBox[{"-", "wHA"}], "-", 
          RowBox[{"2", " ", "wHS"}], "+", 
          SqrtBox[
           RowBox[{
            SuperscriptBox[
             RowBox[{"(", 
              RowBox[{"wDA", "-", "wHA"}], ")"}], "2"], "+", 
            RowBox[{"4", " ", "wDS", " ", "wHS"}]}]], "+", 
          RowBox[{"wDA", " ", 
           RowBox[{"(", 
            RowBox[{"1", "+", "wDS", "-", "wHA", "-", 
             RowBox[{"2", " ", 
              SqrtBox[
               RowBox[{
                SuperscriptBox[
                 RowBox[{"(", 
                  RowBox[{"wDA", "-", "wHA"}], ")"}], "2"], "+", 
                RowBox[{"4", " ", "wDS", " ", "wHS"}]}]]}]}], ")"}]}], "+", 
          RowBox[{
           RowBox[{"(", 
            RowBox[{"wHA", "+", 
             RowBox[{"2", " ", "wHS"}]}], ")"}], " ", 
           RowBox[{"(", 
            RowBox[{"wHA", "+", 
             SqrtBox[
              RowBox[{
               SuperscriptBox[
                RowBox[{"(", 
                 RowBox[{"wDA", "-", "wHA"}], ")"}], "2"], "+", 
               RowBox[{"4", " ", "wDS", " ", "wHS"}]}]]}], ")"}]}], "-", 
          RowBox[{"wDS", " ", 
           RowBox[{"(", 
            RowBox[{"wHA", "+", 
             RowBox[{"2", " ", "wHS"}], "+", 
             SqrtBox[
              RowBox[{
               SuperscriptBox[
                RowBox[{"(", 
                 RowBox[{"wDA", "-", "wHA"}], ")"}], "2"], "+", 
               RowBox[{"4", " ", "wDS", " ", "wHS"}]}]]}], ")"}]}]}], ")"}]}], 
       RowBox[{"2", " ", 
        RowBox[{"(", 
         RowBox[{"wDA", "+", "wDS", "-", "wHA", "-", "wHS"}], ")"}]}]]}
    },
    GridBoxAlignment->{
     "Columns" -> {{Center}}, "ColumnsIndexed" -> {}, "Rows" -> {{Baseline}}, 
      "RowsIndexed" -> {}},
    GridBoxSpacings->{"Columns" -> {
        Offset[0.27999999999999997`], {
         Offset[0.7]}, 
        Offset[0.27999999999999997`]}, "ColumnsIndexed" -> {}, "Rows" -> {
        Offset[0.2], {
         Offset[0.4]}, 
        Offset[0.2]}, "RowsIndexed" -> {}}], "\[NoBreak]", ")"}],
  Function[BoxForm`e$, 
   MatrixForm[BoxForm`e$]]]], "Output"]
}, Open  ]],

Cell[CellGroupData[{

Cell[BoxData[{
 RowBox[{"FullSimplify", "[", 
  RowBox[{
   RowBox[{"tr", "/.", "OldToNew"}], ",", 
   RowBox[{"ParameterAssumption", "&&", 
    RowBox[{"0", "<", "wHA"}], "&&", 
    RowBox[{"0", "<", "wDA"}], "&&", 
    RowBox[{"0", "<", "wHS"}], "&&", 
    RowBox[{"0", "<", "wDS"}]}]}], "]"}], "\[IndentingNewLine]", 
 RowBox[{"FullSimplify", "[", 
  RowBox[{
   RowBox[{"det", "/.", "OldToNew"}], ",", 
   RowBox[{"ParameterAssumption", "&&", 
    RowBox[{"0", "<", "wHA"}], "&&", 
    RowBox[{"0", "<", "wDA"}], "&&", 
    RowBox[{"0", "<", "wHS"}], "&&", 
    RowBox[{"0", "<", "wDS"}]}]}], "]"}]}], "Input"],

Cell[BoxData[
 RowBox[{
  RowBox[{"(", 
   RowBox[{
    RowBox[{"mH", " ", 
     RowBox[{"(", 
      RowBox[{
       RowBox[{
        RowBox[{"-", 
         RowBox[{"(", 
          RowBox[{"wDA", "+", 
           RowBox[{"2", " ", "wDS"}], "-", "wHA"}], ")"}]}], " ", 
        RowBox[{"(", 
         RowBox[{
          RowBox[{"-", "1"}], "+", "wDA", "-", "wHS"}], ")"}]}], "-", 
       SqrtBox[
        RowBox[{
         SuperscriptBox[
          RowBox[{"(", 
           RowBox[{"wDA", "-", "wHA"}], ")"}], "2"], "+", 
         RowBox[{"4", " ", "wDS", " ", "wHS"}]}]], "-", 
       RowBox[{"wDA", " ", 
        SqrtBox[
         RowBox[{
          SuperscriptBox[
           RowBox[{"(", 
            RowBox[{"wDA", "-", "wHA"}], ")"}], "2"], "+", 
          RowBox[{"4", " ", "wDS", " ", "wHS"}]}]]}], "-", 
       RowBox[{"2", " ", "wDS", " ", 
        SqrtBox[
         RowBox[{
          SuperscriptBox[
           RowBox[{"(", 
            RowBox[{"wDA", "-", "wHA"}], ")"}], "2"], "+", 
          RowBox[{"4", " ", "wDS", " ", "wHS"}]}]]}], "+", 
       RowBox[{"2", " ", "wHA", " ", 
        SqrtBox[
         RowBox[{
          SuperscriptBox[
           RowBox[{"(", 
            RowBox[{"wDA", "-", "wHA"}], ")"}], "2"], "+", 
          RowBox[{"4", " ", "wDS", " ", "wHS"}]}]]}], "+", 
       RowBox[{"wHS", " ", 
        SqrtBox[
         RowBox[{
          SuperscriptBox[
           RowBox[{"(", 
            RowBox[{"wDA", "-", "wHA"}], ")"}], "2"], "+", 
          RowBox[{"4", " ", "wDS", " ", "wHS"}]}]]}]}], ")"}]}], "+", 
    RowBox[{"mD", " ", 
     RowBox[{"(", 
      RowBox[{
       RowBox[{"-", "wHA"}], "-", 
       RowBox[{"2", " ", "wHS"}], "+", 
       SqrtBox[
        RowBox[{
         SuperscriptBox[
          RowBox[{"(", 
           RowBox[{"wDA", "-", "wHA"}], ")"}], "2"], "+", 
         RowBox[{"4", " ", "wDS", " ", "wHS"}]}]], "+", 
       RowBox[{"wDA", " ", 
        RowBox[{"(", 
         RowBox[{"1", "+", "wDS", "-", "wHA", "-", 
          RowBox[{"2", " ", 
           SqrtBox[
            RowBox[{
             SuperscriptBox[
              RowBox[{"(", 
               RowBox[{"wDA", "-", "wHA"}], ")"}], "2"], "+", 
             RowBox[{"4", " ", "wDS", " ", "wHS"}]}]]}]}], ")"}]}], "+", 
       RowBox[{
        RowBox[{"(", 
         RowBox[{"wHA", "+", 
          RowBox[{"2", " ", "wHS"}]}], ")"}], " ", 
        RowBox[{"(", 
         RowBox[{"wHA", "+", 
          SqrtBox[
           RowBox[{
            SuperscriptBox[
             RowBox[{"(", 
              RowBox[{"wDA", "-", "wHA"}], ")"}], "2"], "+", 
            RowBox[{"4", " ", "wDS", " ", "wHS"}]}]]}], ")"}]}], "-", 
       RowBox[{"wDS", " ", 
        RowBox[{"(", 
         RowBox[{"wHA", "+", 
          RowBox[{"2", " ", "wHS"}], "+", 
          SqrtBox[
           RowBox[{
            SuperscriptBox[
             RowBox[{"(", 
              RowBox[{"wDA", "-", "wHA"}], ")"}], "2"], "+", 
            RowBox[{"4", " ", "wDS", " ", "wHS"}]}]]}], ")"}]}]}], ")"}]}]}], 
   ")"}], "/", 
  RowBox[{"(", 
   RowBox[{"2", " ", 
    RowBox[{"(", 
     RowBox[{"wDA", "+", "wDS", "-", "wHA", "-", "wHS"}], ")"}]}], 
   ")"}]}]], "Output"],

Cell[BoxData[
 RowBox[{
  FractionBox["1", "2"], " ", "mD", " ", "mH", " ", 
  RowBox[{"(", 
   RowBox[{
    SuperscriptBox["wDA", "2"], "+", 
    RowBox[{"4", " ", "wDS", " ", "wHS"}], "-", 
    RowBox[{"2", " ", 
     SqrtBox[
      RowBox[{
       SuperscriptBox[
        RowBox[{"(", 
         RowBox[{"wDA", "-", "wHA"}], ")"}], "2"], "+", 
       RowBox[{"4", " ", "wDS", " ", "wHS"}]}]]}], "+", 
    RowBox[{"wDA", " ", 
     RowBox[{"(", 
      RowBox[{
       RowBox[{
        RowBox[{"-", "2"}], " ", "wHA"}], "+", 
       SqrtBox[
        RowBox[{
         SuperscriptBox[
          RowBox[{"(", 
           RowBox[{"wDA", "-", "wHA"}], ")"}], "2"], "+", 
         RowBox[{"4", " ", "wDS", " ", "wHS"}]}]]}], ")"}]}], "+", 
    RowBox[{"wHA", " ", 
     RowBox[{"(", 
      RowBox[{"wHA", "+", 
       SqrtBox[
        RowBox[{
         SuperscriptBox[
          RowBox[{"(", 
           RowBox[{"wDA", "-", "wHA"}], ")"}], "2"], "+", 
         RowBox[{"4", " ", "wDS", " ", "wHS"}]}]]}], ")"}]}]}], 
   ")"}]}]], "Output"]
}, Open  ]],

Cell[CellGroupData[{

Cell[BoxData[{
 RowBox[{"Eq2aA2", "=", 
  RowBox[{
   RowBox[{
    RowBox[{
     RowBox[{"Eq2aA", "/.", "OldToNew"}], "/.", 
     RowBox[{"wDA", "\[Rule]", "wHA"}]}], "/.", 
    RowBox[{"wDS", "\[Rule]", "wHS"}]}], "//", 
   "Simplify"}]}], "\[IndentingNewLine]", 
 RowBox[{"Eq2bA2", "=", 
  RowBox[{
   RowBox[{
    RowBox[{
     RowBox[{"Eq2bA", "/.", "OldToNew"}], "/.", 
     RowBox[{"wDA", "\[Rule]", "wHA"}]}], "/.", 
    RowBox[{"wDS", "\[Rule]", "wHS"}]}], "//", 
   "Simplify"}]}], "\[IndentingNewLine]", 
 RowBox[{
  RowBox[{"Solve", "[", 
   RowBox[{
    RowBox[{
     RowBox[{"Eq2aA2", "\[Equal]", "0"}], "&&", 
     RowBox[{"Eq2bA2", "\[Equal]", "0"}]}], ",", 
    RowBox[{"{", 
     RowBox[{"Hap", ",", "Dip"}], "}"}]}], "]"}], 
  ";"}], "\[IndentingNewLine]", 
 RowBox[{"solA2", "=", 
  RowBox[{"FullSimplify", "[", 
   RowBox[{"%", ",", "ParameterAssumption"}], "]"}]}]}], "Input"],

Cell[BoxData[
 RowBox[{
  RowBox[{"-", "mH"}], " ", 
  RowBox[{"(", 
   RowBox[{"Hap", "-", 
    RowBox[{"Hap", " ", "wHA"}], "-", 
    RowBox[{"Dip", " ", "wHS"}], "+", 
    RowBox[{"Dip", " ", "Hap", " ", "\[Delta]"}], "+", 
    RowBox[{
     SuperscriptBox["Hap", "2"], " ", "\[Delta]"}]}], ")"}]}]], "Output"],

Cell[BoxData[
 RowBox[{
  RowBox[{"-", "mD"}], " ", 
  RowBox[{"(", 
   RowBox[{"Dip", "-", 
    RowBox[{"Dip", " ", "wHA"}], "-", 
    RowBox[{"Hap", " ", "wHS"}], "+", 
    RowBox[{
     SuperscriptBox["Dip", "2"], " ", "\[Delta]"}], "+", 
    RowBox[{"Dip", " ", "Hap", " ", "\[Delta]"}]}], ")"}]}]], "Output"],

Cell[BoxData[
 RowBox[{"{", 
  RowBox[{
   RowBox[{"{", 
    RowBox[{
     RowBox[{"Hap", "\[Rule]", "0"}], ",", 
     RowBox[{"Dip", "\[Rule]", "0"}]}], "}"}], ",", 
   RowBox[{"{", 
    RowBox[{
     RowBox[{"Hap", "\[Rule]", 
      FractionBox[
       RowBox[{
        RowBox[{"-", "1"}], "+", "wHA", "+", "wHS"}], 
       RowBox[{"2", " ", "\[Delta]"}]]}], ",", 
     RowBox[{"Dip", "\[Rule]", 
      FractionBox[
       RowBox[{
        RowBox[{"-", "1"}], "+", "wHA", "+", "wHS"}], 
       RowBox[{"2", " ", "\[Delta]"}]]}]}], "}"}]}], "}"}]], "Output"]
}, Open  ]],

Cell[CellGroupData[{

Cell[BoxData[{
 RowBox[{
  RowBox[{
   RowBox[{
    RowBox[{"D", "[", 
     RowBox[{"Eq2aA2", ",", "Hap"}], "]"}], "+", 
    RowBox[{"D", "[", 
     RowBox[{"Eq2bA2", ",", "Dip"}], "]"}]}], "/.", 
   RowBox[{"solA2", "[", 
    RowBox[{"[", "2", "]"}], "]"}]}], "//", 
  "Simplify"}], "\[IndentingNewLine]", 
 RowBox[{
  RowBox[{"Det", "[", 
   RowBox[{
    RowBox[{"(", GridBox[{
       {
        RowBox[{"D", "[", 
         RowBox[{"Eq2aA2", ",", "Hap"}], "]"}], 
        RowBox[{"D", "[", 
         RowBox[{"Eq2aA2", ",", "Dip"}], "]"}]},
       {
        RowBox[{"D", "[", 
         RowBox[{"Eq2bA2", ",", "Hap"}], "]"}], 
        RowBox[{"D", "[", 
         RowBox[{"Eq2bA2", ",", "Dip"}], "]"}]}
      }], ")"}], "/.", 
    RowBox[{"solA2", "[", 
     RowBox[{"[", "2", "]"}], "]"}]}], "]"}], "//", "Simplify"}]}], "Input"],

Cell[BoxData[
 RowBox[{
  RowBox[{"-", 
   FractionBox["1", "2"]}], " ", 
  RowBox[{"(", 
   RowBox[{"mD", "+", "mH"}], ")"}], " ", 
  RowBox[{"(", 
   RowBox[{
    RowBox[{"-", "1"}], "+", "wHA", "+", 
    RowBox[{"3", " ", "wHS"}]}], ")"}]}]], "Output"],

Cell[BoxData[
 RowBox[{"2", " ", "mD", " ", "mH", " ", "wHS", " ", 
  RowBox[{"(", 
   RowBox[{
    RowBox[{"-", "1"}], "+", "wHA", "+", "wHS"}], ")"}]}]], "Output"]
}, Open  ]],

Cell[CellGroupData[{

Cell[BoxData[
 RowBox[{"FullSimplify", "[", 
  RowBox[{
   RowBox[{
    RowBox[{
     RowBox[{"1", "-", "wHA", "-", 
      RowBox[{"3", "*", "wHS"}]}], "<", "0"}], "&&", 
    RowBox[{
     RowBox[{"-", 
      RowBox[{"(", 
       RowBox[{"1", "-", "wHA", "-", "wHS"}], ")"}]}], ">", "0"}]}], ",", 
   RowBox[{
    RowBox[{"0", "<", "wHA"}], "&&", 
    RowBox[{"0", "<", "wHS"}]}]}], "]"}]], "Input"],

Cell[BoxData[
 RowBox[{
  RowBox[{"wHA", "+", "wHS"}], ">", "1"}]], "Output"]
}, Open  ]],

Cell[CellGroupData[{

Cell[BoxData[
 RowBox[{"FullSimplify", "[", 
  RowBox[{
   RowBox[{
    RowBox[{
     RowBox[{"1", "-", "wHA", "-", 
      RowBox[{"3", "*", "wHS"}]}], ">", "0"}], "||", 
    RowBox[{
     RowBox[{"-", 
      RowBox[{"(", 
       RowBox[{"1", "-", "wHA", "-", "wHS"}], ")"}]}], "<", "0"}]}], ",", 
   RowBox[{
    RowBox[{"0", "<", "wHA"}], "&&", 
    RowBox[{"0", "<", "wHS"}]}]}], "]"}]], "Input"],

Cell[BoxData[
 RowBox[{
  RowBox[{
   RowBox[{"wHA", "+", 
    RowBox[{"3", " ", "wHS"}]}], "<", "1"}], "||", 
  RowBox[{
   RowBox[{"wHA", "+", "wHS"}], "<", "1"}]}]], "Output"]
}, Open  ]]
}, Closed]],

Cell[CellGroupData[{

Cell["Basic Reproductive ratio", "Subsubsection"],

Cell[CellGroupData[{

Cell[BoxData[{
 RowBox[{
  RowBox[{
   RowBox[{
    RowBox[{
     RowBox[{"(", GridBox[{
        {
         RowBox[{"D", "[", 
          RowBox[{"Eq2aA", ",", "Hap"}], "]"}], 
         RowBox[{"D", "[", 
          RowBox[{"Eq2aA", ",", "Dip"}], "]"}]},
        {
         RowBox[{"D", "[", 
          RowBox[{"Eq2bA", ",", "Hap"}], "]"}], 
         RowBox[{"D", "[", 
          RowBox[{"Eq2bA", ",", "Dip"}], "]"}]}
       }], ")"}], "/.", 
     RowBox[{"Hap", "\[Rule]", "0"}]}], "/.", 
    RowBox[{"Dip", "\[Rule]", "0"}]}], "//", "Simplify"}], 
  ";"}], "\[IndentingNewLine]", 
 RowBox[{"%", "//", "MatrixForm"}]}], "Input"],

Cell[BoxData[
 TagBox[
  RowBox[{"(", "\[NoBreak]", GridBox[{
     {
      RowBox[{
       RowBox[{"-", "mH"}], "+", 
       RowBox[{"aH", " ", "bH", " ", "\[Gamma]H"}]}], 
      RowBox[{
       RowBox[{"-", 
        RowBox[{"(", 
         RowBox[{
          RowBox[{"-", "1"}], "+", "aD"}], ")"}]}], " ", "bD", " ", 
       "\[Gamma]H"}]},
     {
      RowBox[{
       RowBox[{"-", 
        RowBox[{"(", 
         RowBox[{
          RowBox[{"-", "1"}], "+", "aH"}], ")"}]}], " ", "bH", " ", 
       "\[Gamma]D", " ", "\[Sigma]"}], 
      RowBox[{
       RowBox[{"-", "mD"}], "+", 
       RowBox[{"aD", " ", "bD", " ", "\[Gamma]D"}]}]}
    },
    GridBoxAlignment->{
     "Columns" -> {{Center}}, "ColumnsIndexed" -> {}, "Rows" -> {{Baseline}}, 
      "RowsIndexed" -> {}},
    GridBoxSpacings->{"Columns" -> {
        Offset[0.27999999999999997`], {
         Offset[0.7]}, 
        Offset[0.27999999999999997`]}, "ColumnsIndexed" -> {}, "Rows" -> {
        Offset[0.2], {
         Offset[0.4]}, 
        Offset[0.2]}, "RowsIndexed" -> {}}], "\[NoBreak]", ")"}],
  Function[BoxForm`e$, 
   MatrixForm[BoxForm`e$]]]], "Output"]
}, Open  ]],

Cell[CellGroupData[{

Cell[BoxData[{
 RowBox[{
  RowBox[{"matF", "=", 
   RowBox[{"(", GridBox[{
      {
       RowBox[{"aH", "*", "bH", "*", "\[Gamma]H"}], 
       RowBox[{
        RowBox[{"(", 
         RowBox[{"1", "-", "aD"}], ")"}], "*", "bD", "*", "\[Gamma]H"}]},
      {
       RowBox[{
        RowBox[{"(", 
         RowBox[{"1", "-", "aH"}], ")"}], "*", "\[Sigma]", "*", "bH", "*", 
        "\[Gamma]D"}], 
       RowBox[{"aD", "*", "bD", "*", "\[Gamma]D"}]}
     }], ")"}]}], ";"}], "\[IndentingNewLine]", 
 RowBox[{
  RowBox[{"matV", "=", 
   RowBox[{"(", GridBox[{
      {"mH", "0"},
      {"0", "mD"}
     }], ")"}]}], ";"}], "\[IndentingNewLine]", 
 RowBox[{
  RowBox[{"matM", "=", 
   RowBox[{"matF", ".", 
    RowBox[{"Inverse", "[", "matV", "]"}]}]}], ";"}], "\[IndentingNewLine]", 
 RowBox[{"%", "//", "MatrixForm"}]}], "Input"],

Cell[BoxData[
 TagBox[
  RowBox[{"(", "\[NoBreak]", GridBox[{
     {
      FractionBox[
       RowBox[{"aH", " ", "bH", " ", "\[Gamma]H"}], "mH"], 
      FractionBox[
       RowBox[{
        RowBox[{"(", 
         RowBox[{"1", "-", "aD"}], ")"}], " ", "bD", " ", "\[Gamma]H"}], 
       "mD"]},
     {
      FractionBox[
       RowBox[{
        RowBox[{"(", 
         RowBox[{"1", "-", "aH"}], ")"}], " ", "bH", " ", "\[Gamma]D", " ", 
        "\[Sigma]"}], "mH"], 
      FractionBox[
       RowBox[{"aD", " ", "bD", " ", "\[Gamma]D"}], "mD"]}
    },
    GridBoxAlignment->{
     "Columns" -> {{Center}}, "ColumnsIndexed" -> {}, "Rows" -> {{Baseline}}, 
      "RowsIndexed" -> {}},
    GridBoxSpacings->{"Columns" -> {
        Offset[0.27999999999999997`], {
         Offset[0.7]}, 
        Offset[0.27999999999999997`]}, "ColumnsIndexed" -> {}, "Rows" -> {
        Offset[0.2], {
         Offset[0.4]}, 
        Offset[0.2]}, "RowsIndexed" -> {}}], "\[NoBreak]", ")"}],
  Function[BoxForm`e$, 
   MatrixForm[BoxForm`e$]]]], "Output"]
}, Open  ]],

Cell[CellGroupData[{

Cell[BoxData[{
 RowBox[{
  RowBox[{"matM", "/.", "OldToNew"}], ";"}], "\[IndentingNewLine]", 
 RowBox[{
  RowBox[{"%", "//", "MatrixForm"}], "//", "Simplify"}]}], "Input"],

Cell[BoxData[
 TagBox[
  RowBox[{"(", "\[NoBreak]", GridBox[{
     {"wHA", 
      FractionBox[
       RowBox[{"mH", " ", "wDS"}], "mD"]},
     {
      FractionBox[
       RowBox[{"mD", " ", "wHS"}], "mH"], "wDA"}
    },
    GridBoxAlignment->{
     "Columns" -> {{Center}}, "ColumnsIndexed" -> {}, "Rows" -> {{Baseline}}, 
      "RowsIndexed" -> {}},
    GridBoxSpacings->{"Columns" -> {
        Offset[0.27999999999999997`], {
         Offset[0.7]}, 
        Offset[0.27999999999999997`]}, "ColumnsIndexed" -> {}, "Rows" -> {
        Offset[0.2], {
         Offset[0.4]}, 
        Offset[0.2]}, "RowsIndexed" -> {}}], "\[NoBreak]", ")"}],
  Function[BoxForm`e$, 
   MatrixForm[BoxForm`e$]]]], "Output"]
}, Open  ]],

Cell[CellGroupData[{

Cell[BoxData[
 RowBox[{"eigen", "=", 
  RowBox[{
   RowBox[{"Eigenvalues", "[", 
    RowBox[{"matM", "/.", "OldToNew"}], "]"}], "//", "Simplify"}]}]], "Input"],

Cell[BoxData[
 RowBox[{"{", 
  RowBox[{
   RowBox[{
    FractionBox["1", "2"], " ", 
    RowBox[{"(", 
     RowBox[{"wDA", "+", "wHA", "-", 
      SqrtBox[
       RowBox[{
        SuperscriptBox["wDA", "2"], "-", 
        RowBox[{"2", " ", "wDA", " ", "wHA"}], "+", 
        SuperscriptBox["wHA", "2"], "+", 
        RowBox[{"4", " ", "wDS", " ", "wHS"}]}]]}], ")"}]}], ",", 
   RowBox[{
    FractionBox["1", "2"], " ", 
    RowBox[{"(", 
     RowBox[{"wDA", "+", "wHA", "+", 
      SqrtBox[
       RowBox[{
        SuperscriptBox["wDA", "2"], "-", 
        RowBox[{"2", " ", "wDA", " ", "wHA"}], "+", 
        SuperscriptBox["wHA", "2"], "+", 
        RowBox[{"4", " ", "wDS", " ", "wHS"}]}]]}], ")"}]}]}], 
  "}"}]], "Output"]
}, Open  ]],

Cell[CellGroupData[{

Cell[BoxData[
 RowBox[{
  RowBox[{
   RowBox[{"eigen", "/.", 
    RowBox[{"wHA", "\[Rule]", "0"}]}], "/.", 
   RowBox[{"wDA", "\[Rule]", "0"}]}], "//", "Simplify"}]], "Input"],

Cell[BoxData[
 RowBox[{"{", 
  RowBox[{
   RowBox[{"-", 
    SqrtBox[
     RowBox[{"wDS", " ", "wHS"}]]}], ",", 
   SqrtBox[
    RowBox[{"wDS", " ", "wHS"}]]}], "}"}]], "Output"]
}, Open  ]],

Cell[CellGroupData[{

Cell[BoxData[{
 RowBox[{
  RowBox[{"R0", "=", 
   RowBox[{
    SqrtBox[
     RowBox[{
      SuperscriptBox[
       RowBox[{"(", 
        FractionBox[
         RowBox[{"wDA", "-", "wHA"}], "2"], ")"}], "2"], "+", 
      RowBox[{"wHS", "*", "wDS"}]}]], "+", 
    FractionBox[
     RowBox[{"wHA", "+", "wDA"}], "2"]}]}], ";"}], "\[IndentingNewLine]", 
 RowBox[{"FullSimplify", "[", 
  RowBox[{
   RowBox[{"eigen", "[", 
    RowBox[{"[", "2", "]"}], "]"}], "-", "R0"}], "]"}]}], "Input"],

Cell[BoxData["0"], "Output"]
}, Open  ]],

Cell[CellGroupData[{

Cell[BoxData[{
 RowBox[{"Series", "[", 
  RowBox[{
   RowBox[{"R0", "/.", 
    RowBox[{"wDA", "\[Rule]", 
     RowBox[{"wHA", "+", "d"}]}]}], ",", 
   RowBox[{"{", 
    RowBox[{"d", ",", "0", ",", "1"}], "}"}]}], 
  "]"}], "\[IndentingNewLine]", 
 RowBox[{"Series", "[", 
  RowBox[{
   RowBox[{
    FractionBox[
     RowBox[{"wHA", "+", "wDA"}], "2"], "/.", 
    RowBox[{"wDA", "\[Rule]", 
     RowBox[{"wHA", "+", "d"}]}]}], ",", 
   RowBox[{"{", 
    RowBox[{"d", ",", "0", ",", "1"}], "}"}]}], "]"}]}], "Input"],

Cell[BoxData[
 InterpretationBox[
  RowBox[{
   RowBox[{"(", 
    RowBox[{"wHA", "+", 
     SqrtBox[
      RowBox[{"wDS", " ", "wHS"}]]}], ")"}], "+", 
   FractionBox["d", "2"], "+", 
   InterpretationBox[
    SuperscriptBox[
     RowBox[{"O", "[", "d", "]"}], "2"],
    SeriesData[$CellContext`d, 0, {}, 0, 2, 1],
    Editable->False]}],
  SeriesData[$CellContext`d, 
   0, {$CellContext`wHA + ($CellContext`wDS $CellContext`wHS)^Rational[1, 2], 
    
    Rational[1, 2]}, 0, 2, 1],
  Editable->False]], "Output"],

Cell[BoxData[
 InterpretationBox[
  RowBox[{"wHA", "+", 
   FractionBox["d", "2"], "+", 
   InterpretationBox[
    SuperscriptBox[
     RowBox[{"O", "[", "d", "]"}], "2"],
    SeriesData[$CellContext`d, 0, {}, 0, 2, 1],
    Editable->False]}],
  SeriesData[$CellContext`d, 0, {$CellContext`wHA, 
    Rational[1, 2]}, 0, 2, 1],
  Editable->False]], "Output"]
}, Open  ]],

Cell[CellGroupData[{

Cell[BoxData[{
 RowBox[{
  RowBox[{"FullSimplify", "[", 
   RowBox[{
    RowBox[{"Eq8a", "/.", "OldToNew"}], ",", "ParameterAssumption"}], "]"}], 
  ";"}], "\[IndentingNewLine]", 
 RowBox[{
  RowBox[{"FullSimplify", "[", 
   RowBox[{
    RowBox[{
     FractionBox["1", "\[Delta]"], "*", 
     RowBox[{"(", 
      RowBox[{"R0", "-", "1"}], ")"}]}], ",", "ParameterAssumption"}], "]"}], 
  ";"}], "\[IndentingNewLine]", 
 RowBox[{
  RowBox[{"%", "-", "%%"}], "//", "Simplify"}]}], "Input"],

Cell[BoxData["0"], "Output"]
}, Open  ]],

Cell[CellGroupData[{

Cell[BoxData[{
 RowBox[{"Simplify", "[", 
  RowBox[{
   RowBox[{
    SqrtBox[
     SuperscriptBox[
      RowBox[{"(", 
       FractionBox[
        RowBox[{"wDA", "-", "wHA"}], "2"], ")"}], "2"]], "+", 
    FractionBox[
     RowBox[{"wHA", "+", "wDA"}], "2"]}], ",", 
   RowBox[{"wHA", ">", "wDA"}]}], "]"}], "\[IndentingNewLine]", 
 RowBox[{"Simplify", "[", 
  RowBox[{
   RowBox[{
    SqrtBox[
     SuperscriptBox[
      RowBox[{"(", 
       FractionBox[
        RowBox[{"wDA", "-", "wHA"}], "2"], ")"}], "2"]], "+", 
    FractionBox[
     RowBox[{"wHA", "+", "wDA"}], "2"]}], ",", 
   RowBox[{"wHA", "<", "wDA"}]}], "]"}]}], "Input"],

Cell[BoxData["wHA"], "Output"],

Cell[BoxData["wDA"], "Output"]
}, Open  ]]
}, Closed]]
}, Open  ]],

Cell[CellGroupData[{

Cell["Appendix D (mode of competition)", "Subsection"],

Cell[CellGroupData[{

Cell["Setting", "Subsubsection"],

Cell[BoxData[{
 RowBox[{
  RowBox[{"Eq6b", "=", 
   FractionBox[
    SqrtBox["wD"], 
    RowBox[{
     SqrtBox["wH"], "+", 
     SqrtBox["wD"]}]]}], ";"}], "\[IndentingNewLine]", 
 RowBox[{
  RowBox[{"Eq8b", "=", 
   FractionBox[
    RowBox[{
     FractionBox[
      RowBox[{"wHA", "-", "wDA"}], "2"], "-", "wDS", "+", 
     SqrtBox[
      RowBox[{
       RowBox[{"wHS", "*", "wDS"}], "+", 
       SuperscriptBox[
        RowBox[{"(", 
         FractionBox[
          RowBox[{"wHA", "-", "wDA"}], "2"], ")"}], "2"]}]]}], 
    RowBox[{"(", 
     RowBox[{"wHA", "+", "wHS", "-", "wDA", "-", "wDS"}], ")"}]]}], 
  ";"}]}], "Input"],

Cell[BoxData[
 RowBox[{
  RowBox[{"ParameterAssumption", "=", 
   RowBox[{
    RowBox[{"\[Gamma]H", ">", "0"}], "&&", 
    RowBox[{"\[Gamma]D", ">", "0"}], "&&", 
    RowBox[{"bH", ">", "0"}], "&&", 
    RowBox[{"bD", ">", "0"}], "&&", 
    RowBox[{"mH", ">", "0"}], "&&", 
    RowBox[{"mD", ">", "0"}], "&&", 
    RowBox[{"\[Sigma]", ">", "0"}], "&&", 
    RowBox[{"\[Sigma]", "<", 
     FractionBox["1", "2"]}], "&&", 
    RowBox[{"Nmax", ">", "0"}], "&&", 
    RowBox[{"0", "<", "\[Delta]"}]}]}], ";"}]], "Input"]
}, Closed]],

Cell[CellGroupData[{

Cell["Strict density dependence (Absolute sexuality)", "Subsubsection"],

Cell[CellGroupData[{

Cell[BoxData[{
 RowBox[{
  RowBox[{
   RowBox[{
    RowBox[{
     RowBox[{
      RowBox[{"(", 
       RowBox[{
        RowBox[{"mH", "*", "Hap"}], "+", 
        RowBox[{"mD", "*", "Dip"}]}], ")"}], "*", 
      FractionBox["fai", 
       RowBox[{"fai", "+", "psi"}]]}], "-", 
     RowBox[{"mH", "*", "Hap"}]}], "/.", 
    RowBox[{"fai", "\[Rule]", 
     RowBox[{"bD", "*", "Dip"}]}]}], "/.", 
   RowBox[{"psi", "\[Rule]", 
    RowBox[{
     FractionBox[
      RowBox[{"f", "*", "bH"}], "2"], "*", "Hap"}]}]}], 
  ";"}], "\[IndentingNewLine]", 
 RowBox[{
  RowBox[{"EqD1aS", "=", 
   RowBox[{
    RowBox[{"%", "/.", 
     RowBox[{"f", "\[Rule]", 
      RowBox[{"2", "*", "\[Sigma]"}]}]}], "//", "Simplify"}]}], 
  "\[IndentingNewLine]"}], "\[IndentingNewLine]", 
 RowBox[{
  RowBox[{
   RowBox[{
    RowBox[{
     RowBox[{
      RowBox[{"(", 
       RowBox[{
        RowBox[{"mH", "*", "Hap"}], "+", 
        RowBox[{"mD", "*", "Dip"}]}], ")"}], "*", 
      FractionBox["psi", 
       RowBox[{"fai", "+", "psi"}]]}], "-", 
     RowBox[{"mD", "*", "Dip"}]}], "/.", 
    RowBox[{"fai", "\[Rule]", 
     RowBox[{"bD", "*", "Dip"}]}]}], "/.", 
   RowBox[{"psi", "\[Rule]", 
    RowBox[{
     FractionBox[
      RowBox[{"f", "*", "bH"}], "2"], "*", "Hap"}]}]}], 
  ";"}], "\[IndentingNewLine]", 
 RowBox[{"EqD1bS", "=", 
  RowBox[{
   RowBox[{"%", "/.", 
    RowBox[{"f", "\[Rule]", 
     RowBox[{"2", "*", "\[Sigma]"}]}]}], "//", "Simplify"}]}]}], "Input"],

Cell[BoxData[
 RowBox[{
  RowBox[{
   RowBox[{"-", "Hap"}], " ", "mH"}], "+", 
  FractionBox[
   RowBox[{"bD", " ", "Dip", " ", 
    RowBox[{"(", 
     RowBox[{
      RowBox[{"Dip", " ", "mD"}], "+", 
      RowBox[{"Hap", " ", "mH"}]}], ")"}]}], 
   RowBox[{
    RowBox[{"bD", " ", "Dip"}], "+", 
    RowBox[{"bH", " ", "Hap", " ", "\[Sigma]"}]}]]}]], "Output"],

Cell[BoxData[
 FractionBox[
  RowBox[{
   RowBox[{
    RowBox[{"-", "bD"}], " ", 
    SuperscriptBox["Dip", "2"], " ", "mD"}], "+", 
   RowBox[{"bH", " ", 
    SuperscriptBox["Hap", "2"], " ", "mH", " ", "\[Sigma]"}]}], 
  RowBox[{
   RowBox[{"bD", " ", "Dip"}], "+", 
   RowBox[{"bH", " ", "Hap", " ", "\[Sigma]"}]}]]], "Output"]
}, Open  ]],

Cell[CellGroupData[{

Cell[BoxData[
 RowBox[{
  RowBox[{"EqD1aS", "+", "EqD1bS"}], "//", "Simplify"}]], "Input"],

Cell[BoxData["0"], "Output"]
}, Open  ]],

Cell[CellGroupData[{

Cell[BoxData[
 RowBox[{"solD1strict", "=", 
  RowBox[{"Solve", "[", 
   RowBox[{
    RowBox[{
     RowBox[{"EqD1aS", "\[Equal]", "0"}], "&&", 
     RowBox[{"EqD1bS", "\[Equal]", "0"}], "&&", 
     RowBox[{
      RowBox[{"Hap", "+", "Dip"}], "\[Equal]", "1"}]}], ",", 
    RowBox[{"{", 
     RowBox[{"Hap", ",", "Dip"}], "}"}]}], "]"}]}]], "Input"],

Cell[BoxData[
 RowBox[{"{", 
  RowBox[{
   RowBox[{"{", 
    RowBox[{
     RowBox[{"Hap", "\[Rule]", 
      FractionBox[
       RowBox[{
        RowBox[{"bD", " ", "mD"}], "-", 
        RowBox[{
         SqrtBox["bD"], " ", 
         SqrtBox["bH"], " ", 
         SqrtBox["mD"], " ", 
         SqrtBox["mH"], " ", 
         SqrtBox["\[Sigma]"]}]}], 
       RowBox[{
        RowBox[{"bD", " ", "mD"}], "-", 
        RowBox[{"bH", " ", "mH", " ", "\[Sigma]"}]}]]}], ",", 
     RowBox[{"Dip", "\[Rule]", 
      RowBox[{"1", "-", 
       FractionBox[
        RowBox[{"bD", " ", "mD"}], 
        RowBox[{
         RowBox[{"bD", " ", "mD"}], "-", 
         RowBox[{"bH", " ", "mH", " ", "\[Sigma]"}]}]], "+", 
       FractionBox[
        RowBox[{
         SqrtBox["bD"], " ", 
         SqrtBox["bH"], " ", 
         SqrtBox["mD"], " ", 
         SqrtBox["mH"], " ", 
         SqrtBox["\[Sigma]"]}], 
        RowBox[{
         RowBox[{"bD", " ", "mD"}], "-", 
         RowBox[{"bH", " ", "mH", " ", "\[Sigma]"}]}]]}]}]}], "}"}], ",", 
   RowBox[{"{", 
    RowBox[{
     RowBox[{"Hap", "\[Rule]", 
      FractionBox[
       RowBox[{
        RowBox[{"bD", " ", "mD"}], "+", 
        RowBox[{
         SqrtBox["bD"], " ", 
         SqrtBox["bH"], " ", 
         SqrtBox["mD"], " ", 
         SqrtBox["mH"], " ", 
         SqrtBox["\[Sigma]"]}]}], 
       RowBox[{
        RowBox[{"bD", " ", "mD"}], "-", 
        RowBox[{"bH", " ", "mH", " ", "\[Sigma]"}]}]]}], ",", 
     RowBox[{"Dip", "\[Rule]", 
      RowBox[{"1", "-", 
       FractionBox[
        RowBox[{"bD", " ", "mD"}], 
        RowBox[{
         RowBox[{"bD", " ", "mD"}], "-", 
         RowBox[{"bH", " ", "mH", " ", "\[Sigma]"}]}]], "-", 
       FractionBox[
        RowBox[{
         SqrtBox["bD"], " ", 
         SqrtBox["bH"], " ", 
         SqrtBox["mD"], " ", 
         SqrtBox["mH"], " ", 
         SqrtBox["\[Sigma]"]}], 
        RowBox[{
         RowBox[{"bD", " ", "mD"}], "-", 
         RowBox[{"bH", " ", "mH", " ", "\[Sigma]"}]}]]}]}]}], "}"}]}], 
  "}"}]], "Output"]
}, Open  ]],

Cell[CellGroupData[{

Cell[BoxData[{
 RowBox[{
  RowBox[{"IsomorphicCondition", "=", 
   RowBox[{"{", 
    RowBox[{
     RowBox[{"bD", "\[Rule]", "bH"}], ",", 
     RowBox[{"mD", "\[Rule]", "mH"}], ",", 
     RowBox[{"KD", "\[Rule]", "KH"}]}], "}"}]}], ";"}], "\[IndentingNewLine]", 
 RowBox[{"FullSimplify", "[", 
  RowBox[{
   RowBox[{
    RowBox[{"Hap", "/.", 
     RowBox[{"solD1strict", "[", 
      RowBox[{"[", "1", "]"}], "]"}]}], "/.", "IsomorphicCondition"}], ",", 
   "ParameterAssumption"}], "]"}], "\[IndentingNewLine]", 
 RowBox[{
  RowBox[{"FullSimplify", "[", 
   RowBox[{
    RowBox[{
     RowBox[{"Hap", "/.", 
      RowBox[{"solD1strict", "[", 
       RowBox[{"[", "2", "]"}], "]"}]}], "/.", "IsomorphicCondition"}], ",", 
    "ParameterAssumption"}], "]"}], "//", "Together"}]}], "Input"],

Cell[BoxData[
 FractionBox["1", 
  RowBox[{"1", "+", 
   SqrtBox["\[Sigma]"]}]]], "Output"],

Cell[BoxData[
 FractionBox["1", 
  RowBox[{"1", "-", 
   SqrtBox["\[Sigma]"]}]]], "Output"]
}, Open  ]],

Cell[CellGroupData[{

Cell[BoxData[{
 RowBox[{
  RowBox[{"Hap", "/.", 
   RowBox[{"solD1strict", "[", 
    RowBox[{"[", "1", "]"}], "]"}]}], "//", 
  "Together"}], "\[IndentingNewLine]", 
 RowBox[{
  RowBox[{
   RowBox[{
    RowBox[{"Eq6b", "/.", 
     RowBox[{"wH", "\[Rule]", 
      FractionBox[
       RowBox[{"\[Sigma]", "*", "bH"}], "mD"]}]}], "/.", 
    RowBox[{"wD", "\[Rule]", 
     FractionBox["bD", "mH"]}]}], "//", "Simplify"}], 
  "\[IndentingNewLine]"}], "\[IndentingNewLine]", 
 RowBox[{"PowerExpand", "[", 
  RowBox[{"Together", "[", 
   RowBox[{"%", "-", "%%"}], "]"}], "]"}]}], "Input"],

Cell[BoxData[
 FractionBox[
  RowBox[{
   SqrtBox["bD"], " ", 
   SqrtBox["mD"]}], 
  RowBox[{
   RowBox[{
    SqrtBox["bD"], " ", 
    SqrtBox["mD"]}], "+", 
   RowBox[{
    SqrtBox["bH"], " ", 
    SqrtBox["mH"], " ", 
    SqrtBox["\[Sigma]"]}]}]]], "Output"],

Cell[BoxData[
 FractionBox[
  SqrtBox[
   FractionBox["bD", "mH"]], 
  RowBox[{
   SqrtBox[
    FractionBox["bD", "mH"]], "+", 
   SqrtBox[
    FractionBox[
     RowBox[{"bH", " ", "\[Sigma]"}], "mD"]]}]]], "Output"],

Cell[BoxData["0"], "Output"]
}, Open  ]]
}, Closed]],

Cell[CellGroupData[{

Cell["Strict density dependence (With asexuality)", "Subsubsection"],

Cell[CellGroupData[{

Cell[BoxData[{
 RowBox[{
  RowBox[{
   RowBox[{
    RowBox[{
     RowBox[{
      RowBox[{"(", 
       RowBox[{
        RowBox[{"mH", "*", "Hap"}], "+", 
        RowBox[{"mD", "*", "Dip"}]}], ")"}], "*", 
      FractionBox["fai", 
       RowBox[{"fai", "+", "psi"}]]}], "-", 
     RowBox[{"mH", "*", "Hap"}]}], "/.", 
    RowBox[{"fai", "\[Rule]", 
     RowBox[{
      RowBox[{"bH", "*", "aH", "*", "Hap"}], "+", 
      RowBox[{"bD", "*", 
       RowBox[{"(", 
        RowBox[{"1", "-", "aD"}], ")"}], "*", "Dip"}]}]}]}], "/.", 
   RowBox[{"psi", "\[Rule]", 
    RowBox[{
     RowBox[{"\[Sigma]", "*", "bH", "*", 
      RowBox[{"(", 
       RowBox[{"1", "-", "aH"}], ")"}], "*", "Hap"}], "+", 
     RowBox[{"bD", "*", "aD", "*", "Dip"}]}]}]}], 
  ";"}], "\[IndentingNewLine]", 
 RowBox[{
  RowBox[{"EqD1aA", "=", 
   RowBox[{
    RowBox[{"%", "/.", 
     RowBox[{"f", "\[Rule]", 
      RowBox[{"2", "*", "\[Sigma]"}]}]}], "//", "Simplify"}]}], 
  "\[IndentingNewLine]"}], "\[IndentingNewLine]", 
 RowBox[{
  RowBox[{
   RowBox[{
    RowBox[{
     RowBox[{
      RowBox[{"(", 
       RowBox[{
        RowBox[{"mH", "*", "Hap"}], "+", 
        RowBox[{"mD", "*", "Dip"}]}], ")"}], "*", 
      FractionBox["psi", 
       RowBox[{"fai", "+", "psi"}]]}], "-", 
     RowBox[{"mD", "*", "Dip"}]}], "/.", 
    RowBox[{"fai", "\[Rule]", 
     RowBox[{
      RowBox[{"bH", "*", "aH", "*", "Hap"}], "+", 
      RowBox[{"bD", "*", 
       RowBox[{"(", 
        RowBox[{"1", "-", "aD"}], ")"}], "*", "Dip"}]}]}]}], "/.", 
   RowBox[{"psi", "\[Rule]", 
    RowBox[{
     RowBox[{"\[Sigma]", "*", "bH", "*", 
      RowBox[{"(", 
       RowBox[{"1", "-", "aH"}], ")"}], "*", "Hap"}], "+", 
     RowBox[{"bD", "*", "aD", "*", "Dip"}]}]}]}], 
  ";"}], "\[IndentingNewLine]", 
 RowBox[{"EqD1bA", "=", 
  RowBox[{
   RowBox[{"%", "/.", 
    RowBox[{"f", "\[Rule]", 
     RowBox[{"2", "*", "\[Sigma]"}]}]}], "//", "Simplify"}]}]}], "Input"],

Cell[BoxData[
 RowBox[{
  RowBox[{
   RowBox[{"-", "Hap"}], " ", "mH"}], "-", 
  FractionBox[
   RowBox[{
    RowBox[{"(", 
     RowBox[{
      RowBox[{
       RowBox[{"(", 
        RowBox[{
         RowBox[{"-", "1"}], "+", "aD"}], ")"}], " ", "bD", " ", "Dip"}], "-", 
      RowBox[{"aH", " ", "bH", " ", "Hap"}]}], ")"}], " ", 
    RowBox[{"(", 
     RowBox[{
      RowBox[{"Dip", " ", "mD"}], "+", 
      RowBox[{"Hap", " ", "mH"}]}], ")"}]}], 
   RowBox[{
    RowBox[{"bD", " ", "Dip"}], "+", 
    RowBox[{"bH", " ", "Hap", " ", 
     RowBox[{"(", 
      RowBox[{"aH", "+", "\[Sigma]", "-", 
       RowBox[{"aH", " ", "\[Sigma]"}]}], ")"}]}]}]]}]], "Output"],

Cell[BoxData[
 FractionBox[
  RowBox[{
   RowBox[{"bD", " ", "Dip", " ", 
    RowBox[{"(", 
     RowBox[{
      RowBox[{
       RowBox[{"(", 
        RowBox[{
         RowBox[{"-", "1"}], "+", "aD"}], ")"}], " ", "Dip", " ", "mD"}], "+", 
      RowBox[{"aD", " ", "Hap", " ", "mH"}]}], ")"}]}], "-", 
   RowBox[{"bH", " ", "Hap", " ", 
    RowBox[{"(", 
     RowBox[{
      RowBox[{"aH", " ", "Dip", " ", "mD"}], "-", 
      RowBox[{"Hap", " ", "mH", " ", "\[Sigma]"}], "+", 
      RowBox[{"aH", " ", "Hap", " ", "mH", " ", "\[Sigma]"}]}], ")"}]}]}], 
  RowBox[{
   RowBox[{"bD", " ", "Dip"}], "+", 
   RowBox[{"bH", " ", "Hap", " ", 
    RowBox[{"(", 
     RowBox[{"aH", "+", "\[Sigma]", "-", 
      RowBox[{"aH", " ", "\[Sigma]"}]}], ")"}]}]}]]], "Output"]
}, Open  ]],

Cell[CellGroupData[{

Cell[BoxData[
 RowBox[{
  RowBox[{"EqD1aA", "+", "EqD1bA"}], "//", "Simplify"}]], "Input"],

Cell[BoxData["0"], "Output"]
}, Open  ]],

Cell[CellGroupData[{

Cell[BoxData[
 RowBox[{"solD1strict", "=", 
  RowBox[{"Solve", "[", 
   RowBox[{
    RowBox[{
     RowBox[{"EqD1aA", "\[Equal]", "0"}], "&&", 
     RowBox[{"EqD1bA", "\[Equal]", "0"}], "&&", 
     RowBox[{
      RowBox[{"Hap", "+", "Dip"}], "\[Equal]", "1"}]}], ",", 
    RowBox[{"{", 
     RowBox[{"Hap", ",", "Dip"}], "}"}]}], "]"}]}]], "Input"],

Cell[BoxData[
 RowBox[{"{", 
  RowBox[{
   RowBox[{"{", 
    RowBox[{
     RowBox[{"Hap", "\[Rule]", 
      RowBox[{
       RowBox[{"(", 
        RowBox[{
         RowBox[{
          RowBox[{"-", "2"}], " ", "bD", " ", "mD"}], "+", 
         RowBox[{"2", " ", "aD", " ", "bD", " ", "mD"}], "+", 
         RowBox[{"aH", " ", "bH", " ", "mD"}], "-", 
         RowBox[{"aD", " ", "bD", " ", "mH"}], "-", 
         RowBox[{"\[Sqrt]", 
          RowBox[{"(", 
           RowBox[{
            RowBox[{
             SuperscriptBox["aH", "2"], " ", 
             SuperscriptBox["bH", "2"], " ", 
             SuperscriptBox["mD", "2"]}], "-", 
            RowBox[{
            "2", " ", "aD", " ", "aH", " ", "bD", " ", "bH", " ", "mD", " ", 
             "mH"}], "+", 
            RowBox[{
             SuperscriptBox["aD", "2"], " ", 
             SuperscriptBox["bD", "2"], " ", 
             SuperscriptBox["mH", "2"]}], "+", 
            RowBox[{
            "4", " ", "bD", " ", "bH", " ", "mD", " ", "mH", " ", 
             "\[Sigma]"}], "-", 
            RowBox[{
            "4", " ", "aD", " ", "bD", " ", "bH", " ", "mD", " ", "mH", " ", 
             "\[Sigma]"}], "-", 
            RowBox[{
            "4", " ", "aH", " ", "bD", " ", "bH", " ", "mD", " ", "mH", " ", 
             "\[Sigma]"}], "+", 
            RowBox[{
            "4", " ", "aD", " ", "aH", " ", "bD", " ", "bH", " ", "mD", " ", 
             "mH", " ", "\[Sigma]"}]}], ")"}]}]}], ")"}], "/", 
       RowBox[{"(", 
        RowBox[{"2", " ", 
         RowBox[{"(", 
          RowBox[{
           RowBox[{
            RowBox[{"-", "bD"}], " ", "mD"}], "+", 
           RowBox[{"aD", " ", "bD", " ", "mD"}], "+", 
           RowBox[{"aH", " ", "bH", " ", "mD"}], "-", 
           RowBox[{"aD", " ", "bD", " ", "mH"}], "+", 
           RowBox[{"bH", " ", "mH", " ", "\[Sigma]"}], "-", 
           RowBox[{"aH", " ", "bH", " ", "mH", " ", "\[Sigma]"}]}], ")"}]}], 
        ")"}]}]}], ",", 
     RowBox[{"Dip", "\[Rule]", 
      RowBox[{"1", "+", 
       FractionBox[
        RowBox[{"bD", " ", "mD"}], 
        RowBox[{
         RowBox[{
          RowBox[{"-", "bD"}], " ", "mD"}], "+", 
         RowBox[{"aD", " ", "bD", " ", "mD"}], "+", 
         RowBox[{"aH", " ", "bH", " ", "mD"}], "-", 
         RowBox[{"aD", " ", "bD", " ", "mH"}], "+", 
         RowBox[{"bH", " ", "mH", " ", "\[Sigma]"}], "-", 
         RowBox[{"aH", " ", "bH", " ", "mH", " ", "\[Sigma]"}]}]], "-", 
       FractionBox[
        RowBox[{"aD", " ", "bD", " ", "mD"}], 
        RowBox[{
         RowBox[{
          RowBox[{"-", "bD"}], " ", "mD"}], "+", 
         RowBox[{"aD", " ", "bD", " ", "mD"}], "+", 
         RowBox[{"aH", " ", "bH", " ", "mD"}], "-", 
         RowBox[{"aD", " ", "bD", " ", "mH"}], "+", 
         RowBox[{"bH", " ", "mH", " ", "\[Sigma]"}], "-", 
         RowBox[{"aH", " ", "bH", " ", "mH", " ", "\[Sigma]"}]}]], "-", 
       FractionBox[
        RowBox[{"aH", " ", "bH", " ", "mD"}], 
        RowBox[{"2", " ", 
         RowBox[{"(", 
          RowBox[{
           RowBox[{
            RowBox[{"-", "bD"}], " ", "mD"}], "+", 
           RowBox[{"aD", " ", "bD", " ", "mD"}], "+", 
           RowBox[{"aH", " ", "bH", " ", "mD"}], "-", 
           RowBox[{"aD", " ", "bD", " ", "mH"}], "+", 
           RowBox[{"bH", " ", "mH", " ", "\[Sigma]"}], "-", 
           RowBox[{"aH", " ", "bH", " ", "mH", " ", "\[Sigma]"}]}], ")"}]}]], 
       "+", 
       FractionBox[
        RowBox[{"aD", " ", "bD", " ", "mH"}], 
        RowBox[{"2", " ", 
         RowBox[{"(", 
          RowBox[{
           RowBox[{
            RowBox[{"-", "bD"}], " ", "mD"}], "+", 
           RowBox[{"aD", " ", "bD", " ", "mD"}], "+", 
           RowBox[{"aH", " ", "bH", " ", "mD"}], "-", 
           RowBox[{"aD", " ", "bD", " ", "mH"}], "+", 
           RowBox[{"bH", " ", "mH", " ", "\[Sigma]"}], "-", 
           RowBox[{"aH", " ", "bH", " ", "mH", " ", "\[Sigma]"}]}], ")"}]}]], 
       "+", 
       RowBox[{
        RowBox[{"(", 
         RowBox[{"\[Sqrt]", 
          RowBox[{"(", 
           RowBox[{
            RowBox[{
             SuperscriptBox["aH", "2"], " ", 
             SuperscriptBox["bH", "2"], " ", 
             SuperscriptBox["mD", "2"]}], "-", 
            RowBox[{
            "2", " ", "aD", " ", "aH", " ", "bD", " ", "bH", " ", "mD", " ", 
             "mH"}], "+", 
            RowBox[{
             SuperscriptBox["aD", "2"], " ", 
             SuperscriptBox["bD", "2"], " ", 
             SuperscriptBox["mH", "2"]}], "+", 
            RowBox[{
            "4", " ", "bD", " ", "bH", " ", "mD", " ", "mH", " ", 
             "\[Sigma]"}], "-", 
            RowBox[{
            "4", " ", "aD", " ", "bD", " ", "bH", " ", "mD", " ", "mH", " ", 
             "\[Sigma]"}], "-", 
            RowBox[{
            "4", " ", "aH", " ", "bD", " ", "bH", " ", "mD", " ", "mH", " ", 
             "\[Sigma]"}], "+", 
            RowBox[{
            "4", " ", "aD", " ", "aH", " ", "bD", " ", "bH", " ", "mD", " ", 
             "mH", " ", "\[Sigma]"}]}], ")"}]}], ")"}], "/", 
        RowBox[{"(", 
         RowBox[{"2", " ", 
          RowBox[{"(", 
           RowBox[{
            RowBox[{
             RowBox[{"-", "bD"}], " ", "mD"}], "+", 
            RowBox[{"aD", " ", "bD", " ", "mD"}], "+", 
            RowBox[{"aH", " ", "bH", " ", "mD"}], "-", 
            RowBox[{"aD", " ", "bD", " ", "mH"}], "+", 
            RowBox[{"bH", " ", "mH", " ", "\[Sigma]"}], "-", 
            RowBox[{"aH", " ", "bH", " ", "mH", " ", "\[Sigma]"}]}], ")"}]}], 
         ")"}]}]}]}]}], "}"}], ",", 
   RowBox[{"{", 
    RowBox[{
     RowBox[{"Hap", "\[Rule]", 
      RowBox[{
       RowBox[{"(", 
        RowBox[{
         RowBox[{
          RowBox[{"-", "2"}], " ", "bD", " ", "mD"}], "+", 
         RowBox[{"2", " ", "aD", " ", "bD", " ", "mD"}], "+", 
         RowBox[{"aH", " ", "bH", " ", "mD"}], "-", 
         RowBox[{"aD", " ", "bD", " ", "mH"}], "+", 
         RowBox[{"\[Sqrt]", 
          RowBox[{"(", 
           RowBox[{
            RowBox[{
             SuperscriptBox["aH", "2"], " ", 
             SuperscriptBox["bH", "2"], " ", 
             SuperscriptBox["mD", "2"]}], "-", 
            RowBox[{
            "2", " ", "aD", " ", "aH", " ", "bD", " ", "bH", " ", "mD", " ", 
             "mH"}], "+", 
            RowBox[{
             SuperscriptBox["aD", "2"], " ", 
             SuperscriptBox["bD", "2"], " ", 
             SuperscriptBox["mH", "2"]}], "+", 
            RowBox[{
            "4", " ", "bD", " ", "bH", " ", "mD", " ", "mH", " ", 
             "\[Sigma]"}], "-", 
            RowBox[{
            "4", " ", "aD", " ", "bD", " ", "bH", " ", "mD", " ", "mH", " ", 
             "\[Sigma]"}], "-", 
            RowBox[{
            "4", " ", "aH", " ", "bD", " ", "bH", " ", "mD", " ", "mH", " ", 
             "\[Sigma]"}], "+", 
            RowBox[{
            "4", " ", "aD", " ", "aH", " ", "bD", " ", "bH", " ", "mD", " ", 
             "mH", " ", "\[Sigma]"}]}], ")"}]}]}], ")"}], "/", 
       RowBox[{"(", 
        RowBox[{"2", " ", 
         RowBox[{"(", 
          RowBox[{
           RowBox[{
            RowBox[{"-", "bD"}], " ", "mD"}], "+", 
           RowBox[{"aD", " ", "bD", " ", "mD"}], "+", 
           RowBox[{"aH", " ", "bH", " ", "mD"}], "-", 
           RowBox[{"aD", " ", "bD", " ", "mH"}], "+", 
           RowBox[{"bH", " ", "mH", " ", "\[Sigma]"}], "-", 
           RowBox[{"aH", " ", "bH", " ", "mH", " ", "\[Sigma]"}]}], ")"}]}], 
        ")"}]}]}], ",", 
     RowBox[{"Dip", "\[Rule]", 
      RowBox[{"1", "+", 
       FractionBox[
        RowBox[{"bD", " ", "mD"}], 
        RowBox[{
         RowBox[{
          RowBox[{"-", "bD"}], " ", "mD"}], "+", 
         RowBox[{"aD", " ", "bD", " ", "mD"}], "+", 
         RowBox[{"aH", " ", "bH", " ", "mD"}], "-", 
         RowBox[{"aD", " ", "bD", " ", "mH"}], "+", 
         RowBox[{"bH", " ", "mH", " ", "\[Sigma]"}], "-", 
         RowBox[{"aH", " ", "bH", " ", "mH", " ", "\[Sigma]"}]}]], "-", 
       FractionBox[
        RowBox[{"aD", " ", "bD", " ", "mD"}], 
        RowBox[{
         RowBox[{
          RowBox[{"-", "bD"}], " ", "mD"}], "+", 
         RowBox[{"aD", " ", "bD", " ", "mD"}], "+", 
         RowBox[{"aH", " ", "bH", " ", "mD"}], "-", 
         RowBox[{"aD", " ", "bD", " ", "mH"}], "+", 
         RowBox[{"bH", " ", "mH", " ", "\[Sigma]"}], "-", 
         RowBox[{"aH", " ", "bH", " ", "mH", " ", "\[Sigma]"}]}]], "-", 
       FractionBox[
        RowBox[{"aH", " ", "bH", " ", "mD"}], 
        RowBox[{"2", " ", 
         RowBox[{"(", 
          RowBox[{
           RowBox[{
            RowBox[{"-", "bD"}], " ", "mD"}], "+", 
           RowBox[{"aD", " ", "bD", " ", "mD"}], "+", 
           RowBox[{"aH", " ", "bH", " ", "mD"}], "-", 
           RowBox[{"aD", " ", "bD", " ", "mH"}], "+", 
           RowBox[{"bH", " ", "mH", " ", "\[Sigma]"}], "-", 
           RowBox[{"aH", " ", "bH", " ", "mH", " ", "\[Sigma]"}]}], ")"}]}]], 
       "+", 
       FractionBox[
        RowBox[{"aD", " ", "bD", " ", "mH"}], 
        RowBox[{"2", " ", 
         RowBox[{"(", 
          RowBox[{
           RowBox[{
            RowBox[{"-", "bD"}], " ", "mD"}], "+", 
           RowBox[{"aD", " ", "bD", " ", "mD"}], "+", 
           RowBox[{"aH", " ", "bH", " ", "mD"}], "-", 
           RowBox[{"aD", " ", "bD", " ", "mH"}], "+", 
           RowBox[{"bH", " ", "mH", " ", "\[Sigma]"}], "-", 
           RowBox[{"aH", " ", "bH", " ", "mH", " ", "\[Sigma]"}]}], ")"}]}]], 
       "-", 
       RowBox[{
        RowBox[{"(", 
         RowBox[{"\[Sqrt]", 
          RowBox[{"(", 
           RowBox[{
            RowBox[{
             SuperscriptBox["aH", "2"], " ", 
             SuperscriptBox["bH", "2"], " ", 
             SuperscriptBox["mD", "2"]}], "-", 
            RowBox[{
            "2", " ", "aD", " ", "aH", " ", "bD", " ", "bH", " ", "mD", " ", 
             "mH"}], "+", 
            RowBox[{
             SuperscriptBox["aD", "2"], " ", 
             SuperscriptBox["bD", "2"], " ", 
             SuperscriptBox["mH", "2"]}], "+", 
            RowBox[{
            "4", " ", "bD", " ", "bH", " ", "mD", " ", "mH", " ", 
             "\[Sigma]"}], "-", 
            RowBox[{
            "4", " ", "aD", " ", "bD", " ", "bH", " ", "mD", " ", "mH", " ", 
             "\[Sigma]"}], "-", 
            RowBox[{
            "4", " ", "aH", " ", "bD", " ", "bH", " ", "mD", " ", "mH", " ", 
             "\[Sigma]"}], "+", 
            RowBox[{
            "4", " ", "aD", " ", "aH", " ", "bD", " ", "bH", " ", "mD", " ", 
             "mH", " ", "\[Sigma]"}]}], ")"}]}], ")"}], "/", 
        RowBox[{"(", 
         RowBox[{"2", " ", 
          RowBox[{"(", 
           RowBox[{
            RowBox[{
             RowBox[{"-", "bD"}], " ", "mD"}], "+", 
            RowBox[{"aD", " ", "bD", " ", "mD"}], "+", 
            RowBox[{"aH", " ", "bH", " ", "mD"}], "-", 
            RowBox[{"aD", " ", "bD", " ", "mH"}], "+", 
            RowBox[{"bH", " ", "mH", " ", "\[Sigma]"}], "-", 
            RowBox[{"aH", " ", "bH", " ", "mH", " ", "\[Sigma]"}]}], ")"}]}], 
         ")"}]}]}]}]}], "}"}]}], "}"}]], "Output"]
}, Open  ]],

Cell[CellGroupData[{

Cell[BoxData[{
 RowBox[{
  RowBox[{"IsomorphicCondition", "=", 
   RowBox[{"{", 
    RowBox[{
     RowBox[{"bD", "\[Rule]", "bH"}], ",", 
     RowBox[{"mD", "\[Rule]", "mH"}], ",", 
     RowBox[{"KD", "\[Rule]", "KH"}]}], "}"}]}], ";"}], "\[IndentingNewLine]", 
 RowBox[{
  RowBox[{
   RowBox[{
    RowBox[{"FullSimplify", "[", 
     RowBox[{
      RowBox[{
       RowBox[{"Hap", "/.", 
        RowBox[{"solD1strict", "[", 
         RowBox[{"[", "1", "]"}], "]"}]}], "/.", "IsomorphicCondition"}], ",",
       "ParameterAssumption"}], "]"}], "/.", 
    RowBox[{"aH", "\[Rule]", "0"}]}], "/.", 
   RowBox[{"aD", "\[Rule]", "0"}]}], "//", 
  "Simplify"}], "\[IndentingNewLine]", 
 RowBox[{
  RowBox[{
   RowBox[{
    RowBox[{"FullSimplify", "[", 
     RowBox[{
      RowBox[{
       RowBox[{"Hap", "/.", 
        RowBox[{"solD1strict", "[", 
         RowBox[{"[", "2", "]"}], "]"}]}], "/.", "IsomorphicCondition"}], ",",
       "ParameterAssumption"}], "]"}], "/.", 
    RowBox[{"aH", "\[Rule]", "0"}]}], "/.", 
   RowBox[{"aD", "\[Rule]", "0"}]}], "//", "Simplify"}]}], "Input"],

Cell[BoxData[
 FractionBox["1", 
  RowBox[{"1", "-", 
   SqrtBox["\[Sigma]"]}]]], "Output"],

Cell[BoxData[
 FractionBox["1", 
  RowBox[{"1", "+", 
   SqrtBox["\[Sigma]"]}]]], "Output"]
}, Open  ]],

Cell[CellGroupData[{

Cell[BoxData[{
 RowBox[{
  RowBox[{
   RowBox[{"Hap", "/.", 
    RowBox[{"solD1strict", "[", 
     RowBox[{"[", "2", "]"}], "]"}]}], "//", "Together"}], 
  ";"}], "\[IndentingNewLine]", 
 RowBox[{
  RowBox[{
   RowBox[{
    RowBox[{
     RowBox[{"Eq8b", "/.", 
      RowBox[{"wHA", "\[Rule]", 
       FractionBox[
        RowBox[{"bH", "*", "aH"}], "mH"]}]}], "/.", 
     RowBox[{"wDA", "\[Rule]", 
      FractionBox[
       RowBox[{"bD", "*", "aD"}], "mD"]}]}], "/.", 
    RowBox[{"wHS", "\[Rule]", 
     FractionBox[
      RowBox[{"bH", "*", 
       RowBox[{"(", 
        RowBox[{"1", "-", "aH"}], ")"}], "*", "\[Sigma]"}], "mD"]}]}], "/.", 
   RowBox[{"wDS", "\[Rule]", 
    FractionBox[
     RowBox[{"bD", "*", 
      RowBox[{"(", 
       RowBox[{"1", "-", "aD"}], ")"}]}], "mH"]}]}], 
  ";"}], "\[IndentingNewLine]", 
 RowBox[{"FullSimplify", "[", 
  RowBox[{
   RowBox[{"Together", "[", 
    RowBox[{"%", "-", "%%"}], "]"}], ",", "ParameterAssumption"}], 
  "]"}]}], "Input"],

Cell[BoxData["0"], "Output"]
}, Open  ]]
}, Closed]],

Cell[CellGroupData[{

Cell["Logistic density depnedence (Absolute sexuality)", "Subsubsection"],

Cell[CellGroupData[{

Cell[BoxData[{
 RowBox[{
  RowBox[{
   RowBox[{
    RowBox[{"\[Gamma]H", "*", "fai", "*", 
     RowBox[{"(", 
      RowBox[{"Nmax", "-", "Hap", "-", "Dip"}], ")"}]}], "-", 
    RowBox[{"mH", "*", "Hap"}]}], "/.", 
   RowBox[{"fai", "\[Rule]", 
    RowBox[{"bD", "*", "Dip"}]}]}], ";"}], "\[IndentingNewLine]", 
 RowBox[{
  RowBox[{"EqD2aS", "=", 
   RowBox[{"%", "/.", 
    RowBox[{"f", "\[Rule]", 
     RowBox[{"2", "*", "\[Sigma]"}]}]}]}], 
  "\[IndentingNewLine]"}], "\[IndentingNewLine]", 
 RowBox[{
  RowBox[{
   RowBox[{
    RowBox[{"\[Gamma]D", "*", "psi", "*", 
     RowBox[{"(", 
      RowBox[{"Nmax", "-", "Hap", "-", "Dip"}], ")"}]}], "-", 
    RowBox[{"mD", "*", "Dip"}]}], "/.", 
   RowBox[{"psi", "\[Rule]", 
    RowBox[{
     FractionBox[
      RowBox[{"f", "*", "bH"}], "2"], "*", "Hap"}]}]}], 
  ";"}], "\[IndentingNewLine]", 
 RowBox[{"EqD2bS", "=", 
  RowBox[{"%", "/.", 
   RowBox[{"f", "\[Rule]", 
    RowBox[{"2", "*", "\[Sigma]"}]}]}]}], "\[IndentingNewLine]"}], "Input"],

Cell[BoxData[
 RowBox[{
  RowBox[{
   RowBox[{"-", "Hap"}], " ", "mH"}], "+", 
  RowBox[{"bD", " ", "Dip", " ", 
   RowBox[{"(", 
    RowBox[{
     RowBox[{"-", "Dip"}], "-", "Hap", "+", "Nmax"}], ")"}], " ", 
   "\[Gamma]H"}]}]], "Output"],

Cell[BoxData[
 RowBox[{
  RowBox[{
   RowBox[{"-", "Dip"}], " ", "mD"}], "+", 
  RowBox[{"bH", " ", "Hap", " ", 
   RowBox[{"(", 
    RowBox[{
     RowBox[{"-", "Dip"}], "-", "Hap", "+", "Nmax"}], ")"}], " ", "\[Gamma]D",
    " ", "\[Sigma]"}]}]], "Output"]
}, Open  ]],

Cell[CellGroupData[{

Cell[BoxData[{
 RowBox[{
  RowBox[{"Solve", "[", 
   RowBox[{
    RowBox[{
     RowBox[{"EqD2aS", "\[Equal]", "0"}], "&&", 
     RowBox[{"EqD2bS", "\[Equal]", "0"}]}], ",", 
    RowBox[{"{", 
     RowBox[{"Hap", ",", "Dip"}], "}"}]}], "]"}], 
  ";"}], "\[IndentingNewLine]", 
 RowBox[{"solD2EC", "=", 
  RowBox[{"FullSimplify", "[", 
   RowBox[{"%", ",", "ParameterAssumption"}], "]"}]}]}], "Input"],

Cell[BoxData[
 RowBox[{"{", 
  RowBox[{
   RowBox[{"{", 
    RowBox[{
     RowBox[{"Hap", "\[Rule]", "0"}], ",", 
     RowBox[{"Dip", "\[Rule]", "0"}]}], "}"}], ",", 
   RowBox[{"{", 
    RowBox[{
     RowBox[{"Hap", "\[Rule]", 
      FractionBox[
       RowBox[{
        RowBox[{
        "bH", " ", "mD", " ", "mH", " ", "\[Gamma]D", " ", "\[Sigma]"}], "+", 
        
        RowBox[{
        "bD", " ", "bH", " ", "mD", " ", "Nmax", " ", "\[Gamma]D", " ", 
         "\[Gamma]H", " ", "\[Sigma]"}], "-", 
        RowBox[{
         SqrtBox[
          RowBox[{
          "bD", " ", "bH", " ", "mD", " ", "mH", " ", "\[Gamma]D", " ", 
           "\[Gamma]H", " ", "\[Sigma]"}]], " ", 
         RowBox[{"(", 
          RowBox[{"mD", "+", 
           RowBox[{"bH", " ", "Nmax", " ", "\[Gamma]D", " ", "\[Sigma]"}]}], 
          ")"}]}]}], 
       RowBox[{"bH", " ", "\[Gamma]D", " ", "\[Sigma]", " ", 
        RowBox[{"(", 
         RowBox[{
          RowBox[{"bD", " ", "mD", " ", "\[Gamma]H"}], "-", 
          RowBox[{"bH", " ", "mH", " ", "\[Gamma]D", " ", "\[Sigma]"}]}], 
         ")"}]}]]}], ",", 
     RowBox[{"Dip", "\[Rule]", 
      FractionBox[
       RowBox[{
        RowBox[{
         RowBox[{"-", "mD"}], " ", "mH"}], "-", 
        RowBox[{
        "bH", " ", "mH", " ", "Nmax", " ", "\[Gamma]D", " ", "\[Sigma]"}], 
        "+", 
        SqrtBox[
         FractionBox[
          RowBox[{"bH", " ", "mD", " ", 
           SuperscriptBox["mH", "3"], " ", "\[Gamma]D", " ", "\[Sigma]"}], 
          RowBox[{"bD", " ", "\[Gamma]H"}]]], "+", 
        RowBox[{"Nmax", " ", 
         SqrtBox[
          RowBox[{
          "bD", " ", "bH", " ", "mD", " ", "mH", " ", "\[Gamma]D", " ", 
           "\[Gamma]H", " ", "\[Sigma]"}]]}]}], 
       RowBox[{
        RowBox[{"bD", " ", "mD", " ", "\[Gamma]H"}], "-", 
        RowBox[{"bH", " ", "mH", " ", "\[Gamma]D", " ", "\[Sigma]"}]}]]}]}], 
    "}"}], ",", 
   RowBox[{"{", 
    RowBox[{
     RowBox[{"Hap", "\[Rule]", 
      FractionBox[
       RowBox[{
        RowBox[{
        "bH", " ", "mD", " ", "mH", " ", "\[Gamma]D", " ", "\[Sigma]"}], "+", 
        
        RowBox[{
        "bD", " ", "bH", " ", "mD", " ", "Nmax", " ", "\[Gamma]D", " ", 
         "\[Gamma]H", " ", "\[Sigma]"}], "+", 
        RowBox[{
         SqrtBox[
          RowBox[{
          "bD", " ", "bH", " ", "mD", " ", "mH", " ", "\[Gamma]D", " ", 
           "\[Gamma]H", " ", "\[Sigma]"}]], " ", 
         RowBox[{"(", 
          RowBox[{"mD", "+", 
           RowBox[{"bH", " ", "Nmax", " ", "\[Gamma]D", " ", "\[Sigma]"}]}], 
          ")"}]}]}], 
       RowBox[{"bH", " ", "\[Gamma]D", " ", "\[Sigma]", " ", 
        RowBox[{"(", 
         RowBox[{
          RowBox[{"bD", " ", "mD", " ", "\[Gamma]H"}], "-", 
          RowBox[{"bH", " ", "mH", " ", "\[Gamma]D", " ", "\[Sigma]"}]}], 
         ")"}]}]]}], ",", 
     RowBox[{"Dip", "\[Rule]", 
      RowBox[{"-", 
       FractionBox[
        RowBox[{
         RowBox[{"mD", " ", "mH"}], "+", 
         RowBox[{
         "bH", " ", "mH", " ", "Nmax", " ", "\[Gamma]D", " ", "\[Sigma]"}], 
         "+", 
         SqrtBox[
          FractionBox[
           RowBox[{"bH", " ", "mD", " ", 
            SuperscriptBox["mH", "3"], " ", "\[Gamma]D", " ", "\[Sigma]"}], 
           RowBox[{"bD", " ", "\[Gamma]H"}]]], "+", 
         RowBox[{"Nmax", " ", 
          SqrtBox[
           RowBox[{
           "bD", " ", "bH", " ", "mD", " ", "mH", " ", "\[Gamma]D", " ", 
            "\[Gamma]H", " ", "\[Sigma]"}]]}]}], 
        RowBox[{
         RowBox[{"bD", " ", "mD", " ", "\[Gamma]H"}], "-", 
         RowBox[{
         "bH", " ", "mH", " ", "\[Gamma]D", " ", "\[Sigma]"}]}]]}]}]}], 
    "}"}]}], "}"}]], "Output"]
}, Open  ]],

Cell["\<\
Under third solution, the ploidy ratio can be larger than one.\
\>", "Text"],

Cell[CellGroupData[{

Cell[BoxData[{
 RowBox[{
  RowBox[{"IsomorphicCondition", "=", 
   RowBox[{"{", 
    RowBox[{
     RowBox[{"\[Gamma]D", "\[Rule]", "\[Gamma]H"}], ",", 
     RowBox[{"bD", "\[Rule]", "bH"}], ",", 
     RowBox[{"mD", "\[Rule]", "mH"}]}], "}"}]}], ";"}], "\[IndentingNewLine]", 
 RowBox[{"FullSimplify", "[", 
  RowBox[{
   RowBox[{
    RowBox[{
     FractionBox["Hap", 
      RowBox[{"Hap", "+", "Dip"}]], "/.", 
     RowBox[{"solD2EC", "[", 
      RowBox[{"[", "2", "]"}], "]"}]}], "/.", "IsomorphicCondition"}], ",", 
   "ParameterAssumption"}], "]"}], "\[IndentingNewLine]", 
 RowBox[{"FullSimplify", "[", 
  RowBox[{
   RowBox[{
    RowBox[{
     FractionBox["Hap", 
      RowBox[{"Hap", "+", "Dip"}]], "/.", 
     RowBox[{"solD2EC", "[", 
      RowBox[{"[", "3", "]"}], "]"}]}], "/.", "IsomorphicCondition"}], ",", 
   "ParameterAssumption"}], "]"}]}], "Input"],

Cell[BoxData[
 FractionBox["1", 
  RowBox[{"1", "+", 
   SqrtBox["\[Sigma]"]}]]], "Output"],

Cell[BoxData[
 FractionBox["1", 
  RowBox[{"1", "-", 
   SqrtBox["\[Sigma]"]}]]], "Output"]
}, Open  ]],

Cell[TextData[{
 "Hence, second solution may be what we want.\nHere we consider the \
transformation of parameter, ",
 Cell[BoxData[
  RowBox[{"wH", "=", 
   FractionBox[
    RowBox[{"b", "*", "\[Sigma]", "*", "g"}], "\[Delta]"]}]],
  CellChangeTimes->{{3.81587846293972*^9, 3.8158784761085777`*^9}}],
 " and ",
 Cell[BoxData[
  RowBox[{"wD", "=", 
   FractionBox[
    RowBox[{"a", "*", "f"}], "\[Gamma]"]}]],
  CellChangeTimes->{{3.81587846293972*^9, 3.8158784761085777`*^9}}],
 "."
}], "Text"],

Cell[CellGroupData[{

Cell[BoxData[{
 RowBox[{
  RowBox[{
   RowBox[{"Eq6b", "/.", 
    RowBox[{"wH", "\[Rule]", 
     FractionBox[
      RowBox[{"\[Gamma]D", "*", "\[Sigma]", "*", "bH"}], "mD"]}]}], "/.", 
   RowBox[{"wD", "\[Rule]", 
    FractionBox[
     RowBox[{"\[Gamma]H", "*", "bD"}], "mH"]}]}], 
  ";"}], "\[IndentingNewLine]", 
 RowBox[{
  RowBox[{"FullSimplify", "[", 
   RowBox[{
    RowBox[{
     FractionBox["Hap", 
      RowBox[{"Hap", "+", "Dip"}]], "/.", 
     RowBox[{"solD2EC", "[", 
      RowBox[{"[", "2", "]"}], "]"}]}], ",", "ParameterAssumption"}], "]"}], 
  ";"}], "\[IndentingNewLine]", 
 RowBox[{"FullSimplify", "[", 
  RowBox[{
   RowBox[{"PowerExpand", "[", 
    RowBox[{"%", "-", "%%"}], "]"}], ",", "ParameterAssumption"}], 
  "]"}]}], "Input"],

Cell[BoxData["0"], "Output"]
}, Open  ]]
}, Closed]],

Cell[CellGroupData[{

Cell["Logistic density depnedence (With asexuality)", "Subsubsection"],

Cell[CellGroupData[{

Cell[BoxData[{
 RowBox[{
  RowBox[{
   RowBox[{
    RowBox[{
     RowBox[{"\[Gamma]H", "*", "fai", "*", 
      RowBox[{"(", 
       RowBox[{"Nmax", "-", "Hap", "-", "Dip"}], ")"}]}], "-", 
     RowBox[{"mH", "*", "Hap"}]}], "/.", 
    RowBox[{"fai", "\[Rule]", 
     RowBox[{
      RowBox[{"bH", "*", "aH", "*", "Hap"}], "+", 
      RowBox[{"bD", "*", 
       RowBox[{"(", 
        RowBox[{"1", "-", "aD"}], ")"}], "*", "Dip"}]}]}]}], "/.", 
   RowBox[{"psi", "\[Rule]", 
    RowBox[{
     RowBox[{"\[Sigma]", "*", "bH", "*", 
      RowBox[{"(", 
       RowBox[{"1", "-", "aH"}], ")"}], "*", "Hap"}], "+", 
     RowBox[{"bD", "*", "aD", "*", "Dip"}]}]}]}], 
  ";"}], "\[IndentingNewLine]", 
 RowBox[{
  RowBox[{"EqD2aA", "=", 
   RowBox[{"%", "/.", 
    RowBox[{"f", "\[Rule]", 
     RowBox[{"2", "*", "\[Sigma]"}]}]}]}], 
  "\[IndentingNewLine]"}], "\[IndentingNewLine]", 
 RowBox[{
  RowBox[{
   RowBox[{
    RowBox[{
     RowBox[{"\[Gamma]D", "*", "psi", "*", 
      RowBox[{"(", 
       RowBox[{"Nmax", "-", "Hap", "-", "Dip"}], ")"}]}], "-", 
     RowBox[{"mD", "*", "Dip"}]}], "/.", 
    RowBox[{"fai", "\[Rule]", 
     RowBox[{
      RowBox[{"bH", "*", "aH", "*", "Hap"}], "+", 
      RowBox[{"bD", "*", 
       RowBox[{"(", 
        RowBox[{"1", "-", "aD"}], ")"}], "*", "Dip"}]}]}]}], "/.", 
   RowBox[{"psi", "\[Rule]", 
    RowBox[{
     RowBox[{"\[Sigma]", "*", "bH", "*", 
      RowBox[{"(", 
       RowBox[{"1", "-", "aH"}], ")"}], "*", "Hap"}], "+", 
     RowBox[{"bD", "*", "aD", "*", "Dip"}]}]}]}], 
  ";"}], "\[IndentingNewLine]", 
 RowBox[{"EqD2bA", "=", 
  RowBox[{"%", "/.", 
   RowBox[{"f", "\[Rule]", 
    RowBox[{"2", "*", "\[Sigma]"}]}]}]}]}], "Input"],

Cell[BoxData[
 RowBox[{
  RowBox[{
   RowBox[{"-", "Hap"}], " ", "mH"}], "+", 
  RowBox[{
   RowBox[{"(", 
    RowBox[{
     RowBox[{
      RowBox[{"(", 
       RowBox[{"1", "-", "aD"}], ")"}], " ", "bD", " ", "Dip"}], "+", 
     RowBox[{"aH", " ", "bH", " ", "Hap"}]}], ")"}], " ", 
   RowBox[{"(", 
    RowBox[{
     RowBox[{"-", "Dip"}], "-", "Hap", "+", "Nmax"}], ")"}], " ", 
   "\[Gamma]H"}]}]], "Output"],

Cell[BoxData[
 RowBox[{
  RowBox[{
   RowBox[{"-", "Dip"}], " ", "mD"}], "+", 
  RowBox[{
   RowBox[{"(", 
    RowBox[{
     RowBox[{"-", "Dip"}], "-", "Hap", "+", "Nmax"}], ")"}], " ", "\[Gamma]D",
    " ", 
   RowBox[{"(", 
    RowBox[{
     RowBox[{"aD", " ", "bD", " ", "Dip"}], "+", 
     RowBox[{
      RowBox[{"(", 
       RowBox[{"1", "-", "aH"}], ")"}], " ", "bH", " ", "Hap", " ", 
      "\[Sigma]"}]}], ")"}]}]}]], "Output"]
}, Open  ]],

Cell[CellGroupData[{

Cell[BoxData[{
 RowBox[{
  RowBox[{"Solve", "[", 
   RowBox[{
    RowBox[{
     RowBox[{"EqD2aA", "\[Equal]", "0"}], "&&", 
     RowBox[{"EqD2bA", "\[Equal]", "0"}]}], ",", 
    RowBox[{"{", 
     RowBox[{"Hap", ",", "Dip"}], "}"}]}], "]"}], 
  ";"}], "\[IndentingNewLine]", 
 RowBox[{"solD2EC", "=", 
  RowBox[{"FullSimplify", "[", 
   RowBox[{"%", ",", "ParameterAssumption"}], "]"}]}]}], "Input"],

Cell[BoxData[
 RowBox[{"{", 
  RowBox[{
   RowBox[{"{", 
    RowBox[{
     RowBox[{"Hap", "\[Rule]", "0"}], ",", 
     RowBox[{"Dip", "\[Rule]", "0"}]}], "}"}], ",", 
   RowBox[{"{", 
    RowBox[{
     RowBox[{"Hap", "\[Rule]", 
      RowBox[{"-", 
       RowBox[{"(", 
        RowBox[{
         RowBox[{"(", 
          RowBox[{
           RowBox[{
            RowBox[{"-", 
             SuperscriptBox["aD", "2"]}], " ", "bD", " ", 
            SuperscriptBox["mH", "2"], " ", 
            SuperscriptBox["\[Gamma]D", "2"]}], "-", 
           RowBox[{
           "aD", " ", "bD", " ", "mD", " ", "mH", " ", "\[Gamma]D", " ", 
            "\[Gamma]H"}], "+", 
           RowBox[{
            SuperscriptBox["aD", "2"], " ", "bD", " ", "mD", " ", "mH", " ", 
            "\[Gamma]D", " ", "\[Gamma]H"}], "+", 
           RowBox[{
           "aD", " ", "aH", " ", "bH", " ", "mD", " ", "mH", " ", "\[Gamma]D",
             " ", "\[Gamma]H"}], "+", 
           RowBox[{
            SuperscriptBox["aD", "2"], " ", "aH", " ", "bD", " ", "bH", " ", 
            "mH", " ", "Nmax", " ", 
            SuperscriptBox["\[Gamma]D", "2"], " ", "\[Gamma]H"}], "-", 
           RowBox[{"aH", " ", "bH", " ", 
            SuperscriptBox["mD", "2"], " ", 
            SuperscriptBox["\[Gamma]H", "2"]}], "+", 
           RowBox[{"aD", " ", "aH", " ", "bH", " ", 
            SuperscriptBox["mD", "2"], " ", 
            SuperscriptBox["\[Gamma]H", "2"]}], "+", 
           RowBox[{
           "2", " ", "aD", " ", "aH", " ", "bD", " ", "bH", " ", "mD", " ", 
            "Nmax", " ", "\[Gamma]D", " ", 
            SuperscriptBox["\[Gamma]H", "2"]}], "-", 
           RowBox[{"2", " ", 
            SuperscriptBox["aD", "2"], " ", "aH", " ", "bD", " ", "bH", " ", 
            "mD", " ", "Nmax", " ", "\[Gamma]D", " ", 
            SuperscriptBox["\[Gamma]H", "2"]}], "-", 
           RowBox[{"aD", " ", 
            SuperscriptBox["aH", "2"], " ", 
            SuperscriptBox["bH", "2"], " ", "mD", " ", "Nmax", " ", 
            "\[Gamma]D", " ", 
            SuperscriptBox["\[Gamma]H", "2"]}], "-", 
           RowBox[{
           "2", " ", "bH", " ", "mD", " ", "mH", " ", "\[Gamma]D", " ", 
            "\[Gamma]H", " ", "\[Sigma]"}], "+", 
           RowBox[{
           "2", " ", "aD", " ", "bH", " ", "mD", " ", "mH", " ", "\[Gamma]D", 
            " ", "\[Gamma]H", " ", "\[Sigma]"}], "+", 
           RowBox[{
           "2", " ", "aH", " ", "bH", " ", "mD", " ", "mH", " ", "\[Gamma]D", 
            " ", "\[Gamma]H", " ", "\[Sigma]"}], "-", 
           RowBox[{
           "2", " ", "aD", " ", "aH", " ", "bH", " ", "mD", " ", "mH", " ", 
            "\[Gamma]D", " ", "\[Gamma]H", " ", "\[Sigma]"}], "-", 
           RowBox[{"aD", " ", "bD", " ", "bH", " ", "mH", " ", "Nmax", " ", 
            SuperscriptBox["\[Gamma]D", "2"], " ", "\[Gamma]H", " ", 
            "\[Sigma]"}], "+", 
           RowBox[{
            SuperscriptBox["aD", "2"], " ", "bD", " ", "bH", " ", "mH", " ", 
            "Nmax", " ", 
            SuperscriptBox["\[Gamma]D", "2"], " ", "\[Gamma]H", " ", 
            "\[Sigma]"}], "+", 
           RowBox[{
           "aD", " ", "aH", " ", "bD", " ", "bH", " ", "mH", " ", "Nmax", " ", 
            SuperscriptBox["\[Gamma]D", "2"], " ", "\[Gamma]H", " ", 
            "\[Sigma]"}], "-", 
           RowBox[{
            SuperscriptBox["aD", "2"], " ", "aH", " ", "bD", " ", "bH", " ", 
            "mH", " ", "Nmax", " ", 
            SuperscriptBox["\[Gamma]D", "2"], " ", "\[Gamma]H", " ", 
            "\[Sigma]"}], "-", 
           RowBox[{
           "2", " ", "bD", " ", "bH", " ", "mD", " ", "Nmax", " ", 
            "\[Gamma]D", " ", 
            SuperscriptBox["\[Gamma]H", "2"], " ", "\[Sigma]"}], "+", 
           RowBox[{
           "4", " ", "aD", " ", "bD", " ", "bH", " ", "mD", " ", "Nmax", " ", 
            "\[Gamma]D", " ", 
            SuperscriptBox["\[Gamma]H", "2"], " ", "\[Sigma]"}], "-", 
           RowBox[{"2", " ", 
            SuperscriptBox["aD", "2"], " ", "bD", " ", "bH", " ", "mD", " ", 
            "Nmax", " ", "\[Gamma]D", " ", 
            SuperscriptBox["\[Gamma]H", "2"], " ", "\[Sigma]"}], "+", 
           RowBox[{
           "2", " ", "aH", " ", "bD", " ", "bH", " ", "mD", " ", "Nmax", " ", 
            "\[Gamma]D", " ", 
            SuperscriptBox["\[Gamma]H", "2"], " ", "\[Sigma]"}], "-", 
           RowBox[{
           "4", " ", "aD", " ", "aH", " ", "bD", " ", "bH", " ", "mD", " ", 
            "Nmax", " ", "\[Gamma]D", " ", 
            SuperscriptBox["\[Gamma]H", "2"], " ", "\[Sigma]"}], "+", 
           RowBox[{"2", " ", 
            SuperscriptBox["aD", "2"], " ", "aH", " ", "bD", " ", "bH", " ", 
            "mD", " ", "Nmax", " ", "\[Gamma]D", " ", 
            SuperscriptBox["\[Gamma]H", "2"], " ", "\[Sigma]"}], "+", 
           RowBox[{"aH", " ", 
            SuperscriptBox["bH", "2"], " ", "mD", " ", "Nmax", " ", 
            "\[Gamma]D", " ", 
            SuperscriptBox["\[Gamma]H", "2"], " ", "\[Sigma]"}], "-", 
           RowBox[{"aD", " ", "aH", " ", 
            SuperscriptBox["bH", "2"], " ", "mD", " ", "Nmax", " ", 
            "\[Gamma]D", " ", 
            SuperscriptBox["\[Gamma]H", "2"], " ", "\[Sigma]"}], "-", 
           RowBox[{
            SuperscriptBox["aH", "2"], " ", 
            SuperscriptBox["bH", "2"], " ", "mD", " ", "Nmax", " ", 
            "\[Gamma]D", " ", 
            SuperscriptBox["\[Gamma]H", "2"], " ", "\[Sigma]"}], "+", 
           RowBox[{"aD", " ", 
            SuperscriptBox["aH", "2"], " ", 
            SuperscriptBox["bH", "2"], " ", "mD", " ", "Nmax", " ", 
            "\[Gamma]D", " ", 
            SuperscriptBox["\[Gamma]H", "2"], " ", "\[Sigma]"}], "+", 
           RowBox[{
            SqrtBox[
             RowBox[{
              SuperscriptBox[
               RowBox[{"(", 
                RowBox[{
                 RowBox[{"aD", " ", "bD", " ", "mH", " ", "\[Gamma]D"}], "-", 
                 
                 RowBox[{"aH", " ", "bH", " ", "mD", " ", "\[Gamma]H"}]}], 
                ")"}], "2"], "+", 
              RowBox[{"4", " ", 
               RowBox[{"(", 
                RowBox[{
                 RowBox[{"-", "1"}], "+", "aD"}], ")"}], " ", 
               RowBox[{"(", 
                RowBox[{
                 RowBox[{"-", "1"}], "+", "aH"}], ")"}], " ", "bD", " ", "bH",
                " ", "mD", " ", "mH", " ", "\[Gamma]D", " ", "\[Gamma]H", " ",
                "\[Sigma]"}]}]], " ", 
            RowBox[{"(", 
             RowBox[{
              RowBox[{"aD", " ", "mH", " ", "\[Gamma]D"}], "+", 
              RowBox[{"mD", " ", "\[Gamma]H"}], "-", 
              RowBox[{"aD", " ", 
               RowBox[{"(", 
                RowBox[{"mD", "+", 
                 RowBox[{"aH", " ", "bH", " ", "Nmax", " ", "\[Gamma]D"}]}], 
                ")"}], " ", "\[Gamma]H"}], "+", 
              RowBox[{
               RowBox[{"(", 
                RowBox[{
                 RowBox[{"-", "1"}], "+", "aD"}], ")"}], " ", 
               RowBox[{"(", 
                RowBox[{
                 RowBox[{"-", "1"}], "+", "aH"}], ")"}], " ", "bH", " ", 
               "Nmax", " ", "\[Gamma]D", " ", "\[Gamma]H", " ", 
               "\[Sigma]"}]}], ")"}]}]}], ")"}], "/", 
         RowBox[{"(", 
          RowBox[{"2", " ", "bH", " ", "\[Gamma]D", " ", "\[Gamma]H", " ", 
           RowBox[{"(", 
            RowBox[{
             RowBox[{
              RowBox[{"-", "aD"}], " ", "aH"}], "+", 
             RowBox[{
              RowBox[{"(", 
               RowBox[{
                RowBox[{"-", "1"}], "+", "aD"}], ")"}], " ", 
              RowBox[{"(", 
               RowBox[{
                RowBox[{"-", "1"}], "+", "aH"}], ")"}], " ", "\[Sigma]"}]}], 
            ")"}], " ", 
           RowBox[{"(", 
            RowBox[{
             RowBox[{
              RowBox[{"(", 
               RowBox[{"bD", "-", 
                RowBox[{"aH", " ", "bH"}]}], ")"}], " ", "mD", " ", 
              "\[Gamma]H"}], "+", 
             RowBox[{"aD", " ", "bD", " ", 
              RowBox[{"(", 
               RowBox[{
                RowBox[{"mH", " ", "\[Gamma]D"}], "-", 
                RowBox[{"mD", " ", "\[Gamma]H"}]}], ")"}]}], "+", 
             RowBox[{
              RowBox[{"(", 
               RowBox[{
                RowBox[{"-", "1"}], "+", "aH"}], ")"}], " ", "bH", " ", "mH", 
              " ", "\[Gamma]D", " ", "\[Sigma]"}]}], ")"}]}], ")"}]}], 
        ")"}]}]}], ",", 
     RowBox[{"Dip", "\[Rule]", 
      RowBox[{
       RowBox[{"(", 
        RowBox[{
         RowBox[{
          SuperscriptBox["aD", "2"], " ", 
          SuperscriptBox["bD", "2"], " ", "mH", " ", "Nmax", " ", 
          SuperscriptBox["\[Gamma]D", "2"], " ", "\[Gamma]H", " ", 
          RowBox[{"(", 
           RowBox[{
            RowBox[{"aH", " ", 
             RowBox[{"(", 
              RowBox[{
               RowBox[{"-", "1"}], "+", "\[Sigma]"}], ")"}]}], "-", 
            "\[Sigma]"}], ")"}]}], "+", 
         RowBox[{"aH", " ", "mD", " ", "\[Gamma]H", " ", 
          SqrtBox[
           RowBox[{
            SuperscriptBox[
             RowBox[{"(", 
              RowBox[{
               RowBox[{"aD", " ", "bD", " ", "mH", " ", "\[Gamma]D"}], "-", 
               RowBox[{"aH", " ", "bH", " ", "mD", " ", "\[Gamma]H"}]}], 
              ")"}], "2"], "+", 
            RowBox[{"4", " ", 
             RowBox[{"(", 
              RowBox[{
               RowBox[{"-", "1"}], "+", "aD"}], ")"}], " ", 
             RowBox[{"(", 
              RowBox[{
               RowBox[{"-", "1"}], "+", "aH"}], ")"}], " ", "bD", " ", "bH", 
             " ", "mD", " ", "mH", " ", "\[Gamma]D", " ", "\[Gamma]H", " ", 
             "\[Sigma]"}]}]]}], "-", 
         RowBox[{
         "aD", " ", "aH", " ", "bD", " ", "Nmax", " ", "\[Gamma]D", " ", 
          "\[Gamma]H", " ", 
          SqrtBox[
           RowBox[{
            SuperscriptBox[
             RowBox[{"(", 
              RowBox[{
               RowBox[{"aD", " ", "bD", " ", "mH", " ", "\[Gamma]D"}], "-", 
               RowBox[{"aH", " ", "bH", " ", "mD", " ", "\[Gamma]H"}]}], 
              ")"}], "2"], "+", 
            RowBox[{"4", " ", 
             RowBox[{"(", 
              RowBox[{
               RowBox[{"-", "1"}], "+", "aD"}], ")"}], " ", 
             RowBox[{"(", 
              RowBox[{
               RowBox[{"-", "1"}], "+", "aH"}], ")"}], " ", "bD", " ", "bH", 
             " ", "mD", " ", "mH", " ", "\[Gamma]D", " ", "\[Gamma]H", " ", 
             "\[Sigma]"}]}]]}], "+", 
         RowBox[{"mH", " ", "\[Gamma]D", " ", "\[Sigma]", " ", 
          SqrtBox[
           RowBox[{
            SuperscriptBox[
             RowBox[{"(", 
              RowBox[{
               RowBox[{"aD", " ", "bD", " ", "mH", " ", "\[Gamma]D"}], "-", 
               RowBox[{"aH", " ", "bH", " ", "mD", " ", "\[Gamma]H"}]}], 
              ")"}], "2"], "+", 
            RowBox[{"4", " ", 
             RowBox[{"(", 
              RowBox[{
               RowBox[{"-", "1"}], "+", "aD"}], ")"}], " ", 
             RowBox[{"(", 
              RowBox[{
               RowBox[{"-", "1"}], "+", "aH"}], ")"}], " ", "bD", " ", "bH", 
             " ", "mD", " ", "mH", " ", "\[Gamma]D", " ", "\[Gamma]H", " ", 
             "\[Sigma]"}]}]]}], "-", 
         RowBox[{"aH", " ", "mH", " ", "\[Gamma]D", " ", "\[Sigma]", " ", 
          SqrtBox[
           RowBox[{
            SuperscriptBox[
             RowBox[{"(", 
              RowBox[{
               RowBox[{"aD", " ", "bD", " ", "mH", " ", "\[Gamma]D"}], "-", 
               RowBox[{"aH", " ", "bH", " ", "mD", " ", "\[Gamma]H"}]}], 
              ")"}], "2"], "+", 
            RowBox[{"4", " ", 
             RowBox[{"(", 
              RowBox[{
               RowBox[{"-", "1"}], "+", "aD"}], ")"}], " ", 
             RowBox[{"(", 
              RowBox[{
               RowBox[{"-", "1"}], "+", "aH"}], ")"}], " ", "bD", " ", "bH", 
             " ", "mD", " ", "mH", " ", "\[Gamma]D", " ", "\[Gamma]H", " ", 
             "\[Sigma]"}]}]]}], "+", 
         RowBox[{
         "bD", " ", "Nmax", " ", "\[Gamma]D", " ", "\[Gamma]H", " ", 
          "\[Sigma]", " ", 
          SqrtBox[
           RowBox[{
            SuperscriptBox[
             RowBox[{"(", 
              RowBox[{
               RowBox[{"aD", " ", "bD", " ", "mH", " ", "\[Gamma]D"}], "-", 
               RowBox[{"aH", " ", "bH", " ", "mD", " ", "\[Gamma]H"}]}], 
              ")"}], "2"], "+", 
            RowBox[{"4", " ", 
             RowBox[{"(", 
              RowBox[{
               RowBox[{"-", "1"}], "+", "aD"}], ")"}], " ", 
             RowBox[{"(", 
              RowBox[{
               RowBox[{"-", "1"}], "+", "aH"}], ")"}], " ", "bD", " ", "bH", 
             " ", "mD", " ", "mH", " ", "\[Gamma]D", " ", "\[Gamma]H", " ", 
             "\[Sigma]"}]}]]}], "-", 
         RowBox[{
         "aD", " ", "bD", " ", "Nmax", " ", "\[Gamma]D", " ", "\[Gamma]H", 
          " ", "\[Sigma]", " ", 
          SqrtBox[
           RowBox[{
            SuperscriptBox[
             RowBox[{"(", 
              RowBox[{
               RowBox[{"aD", " ", "bD", " ", "mH", " ", "\[Gamma]D"}], "-", 
               RowBox[{"aH", " ", "bH", " ", "mD", " ", "\[Gamma]H"}]}], 
              ")"}], "2"], "+", 
            RowBox[{"4", " ", 
             RowBox[{"(", 
              RowBox[{
               RowBox[{"-", "1"}], "+", "aD"}], ")"}], " ", 
             RowBox[{"(", 
              RowBox[{
               RowBox[{"-", "1"}], "+", "aH"}], ")"}], " ", "bD", " ", "bH", 
             " ", "mD", " ", "mH", " ", "\[Gamma]D", " ", "\[Gamma]H", " ", 
             "\[Sigma]"}]}]]}], "-", 
         RowBox[{
         "aH", " ", "bD", " ", "Nmax", " ", "\[Gamma]D", " ", "\[Gamma]H", 
          " ", "\[Sigma]", " ", 
          SqrtBox[
           RowBox[{
            SuperscriptBox[
             RowBox[{"(", 
              RowBox[{
               RowBox[{"aD", " ", "bD", " ", "mH", " ", "\[Gamma]D"}], "-", 
               RowBox[{"aH", " ", "bH", " ", "mD", " ", "\[Gamma]H"}]}], 
              ")"}], "2"], "+", 
            RowBox[{"4", " ", 
             RowBox[{"(", 
              RowBox[{
               RowBox[{"-", "1"}], "+", "aD"}], ")"}], " ", 
             RowBox[{"(", 
              RowBox[{
               RowBox[{"-", "1"}], "+", "aH"}], ")"}], " ", "bD", " ", "bH", 
             " ", "mD", " ", "mH", " ", "\[Gamma]D", " ", "\[Gamma]H", " ", 
             "\[Sigma]"}]}]]}], "+", 
         RowBox[{
         "aD", " ", "aH", " ", "bD", " ", "Nmax", " ", "\[Gamma]D", " ", 
          "\[Gamma]H", " ", "\[Sigma]", " ", 
          SqrtBox[
           RowBox[{
            SuperscriptBox[
             RowBox[{"(", 
              RowBox[{
               RowBox[{"aD", " ", "bD", " ", "mH", " ", "\[Gamma]D"}], "-", 
               RowBox[{"aH", " ", "bH", " ", "mD", " ", "\[Gamma]H"}]}], 
              ")"}], "2"], "+", 
            RowBox[{"4", " ", 
             RowBox[{"(", 
              RowBox[{
               RowBox[{"-", "1"}], "+", "aD"}], ")"}], " ", 
             RowBox[{"(", 
              RowBox[{
               RowBox[{"-", "1"}], "+", "aH"}], ")"}], " ", "bD", " ", "bH", 
             " ", "mD", " ", "mH", " ", "\[Gamma]D", " ", "\[Gamma]H", " ", 
             "\[Sigma]"}]}]]}], "+", 
         RowBox[{"\[Gamma]H", " ", 
          RowBox[{"(", 
           RowBox[{
            RowBox[{
             RowBox[{"-", 
              SuperscriptBox["aH", "2"]}], " ", "bH", " ", 
             SuperscriptBox["mD", "2"], " ", "\[Gamma]H"}], "+", 
            RowBox[{
             RowBox[{"(", 
              RowBox[{
               RowBox[{"-", "1"}], "+", "aH"}], ")"}], " ", "mD", " ", 
             "\[Gamma]D", " ", 
             RowBox[{"(", 
              RowBox[{
               RowBox[{"2", " ", "bD", " ", "mH"}], "+", 
               RowBox[{"aH", " ", "bH", " ", "mH"}], "+", 
               RowBox[{
               "aH", " ", "bD", " ", "bH", " ", "Nmax", " ", "\[Gamma]H"}]}], 
              ")"}], " ", "\[Sigma]"}], "-", 
            RowBox[{"2", " ", 
             SuperscriptBox[
              RowBox[{"(", 
               RowBox[{
                RowBox[{"-", "1"}], "+", "aH"}], ")"}], "2"], " ", "bD", " ", 
             "bH", " ", "mH", " ", "Nmax", " ", 
             SuperscriptBox["\[Gamma]D", "2"], " ", 
             SuperscriptBox["\[Sigma]", "2"]}]}], ")"}]}], "+", 
         RowBox[{"aD", " ", "bD", " ", "\[Gamma]D", " ", 
          RowBox[{"(", 
           RowBox[{
            RowBox[{"aH", " ", "mD", " ", "\[Gamma]H", " ", 
             RowBox[{"(", 
              RowBox[{"mH", "+", 
               RowBox[{"aH", " ", "bH", " ", "Nmax", " ", "\[Gamma]H"}]}], 
              ")"}]}], "-", 
            RowBox[{
             RowBox[{"(", 
              RowBox[{
               RowBox[{"-", "1"}], "+", "aH"}], ")"}], " ", 
             RowBox[{"(", 
              RowBox[{
               RowBox[{
                RowBox[{"-", 
                 SuperscriptBox["mH", "2"]}], " ", "\[Gamma]D"}], "+", 
               RowBox[{"mH", " ", 
                RowBox[{"(", 
                 RowBox[{
                  RowBox[{"2", " ", "mD"}], "+", 
                  RowBox[{
                   RowBox[{"(", 
                    RowBox[{"bD", "+", 
                    RowBox[{"2", " ", "aH", " ", "bH"}]}], ")"}], " ", "Nmax",
                    " ", "\[Gamma]D"}]}], ")"}], " ", "\[Gamma]H"}], "+", 
               RowBox[{"aH", " ", "bH", " ", "mD", " ", "Nmax", " ", 
                SuperscriptBox["\[Gamma]H", "2"]}]}], ")"}], " ", 
             "\[Sigma]"}], "+", 
            RowBox[{"2", " ", 
             SuperscriptBox[
              RowBox[{"(", 
               RowBox[{
                RowBox[{"-", "1"}], "+", "aH"}], ")"}], "2"], " ", "bH", " ", 
             "mH", " ", "Nmax", " ", "\[Gamma]D", " ", "\[Gamma]H", " ", 
             SuperscriptBox["\[Sigma]", "2"]}]}], ")"}]}]}], ")"}], "/", 
       RowBox[{"(", 
        RowBox[{"2", " ", "bD", " ", "\[Gamma]D", " ", "\[Gamma]H", " ", 
         RowBox[{"(", 
          RowBox[{
           RowBox[{
            RowBox[{"-", "aD"}], " ", "aH"}], "+", 
           RowBox[{
            RowBox[{"(", 
             RowBox[{
              RowBox[{"-", "1"}], "+", "aD"}], ")"}], " ", 
            RowBox[{"(", 
             RowBox[{
              RowBox[{"-", "1"}], "+", "aH"}], ")"}], " ", "\[Sigma]"}]}], 
          ")"}], " ", 
         RowBox[{"(", 
          RowBox[{
           RowBox[{
            RowBox[{"(", 
             RowBox[{"bD", "-", 
              RowBox[{"aH", " ", "bH"}]}], ")"}], " ", "mD", " ", 
            "\[Gamma]H"}], "+", 
           RowBox[{"aD", " ", "bD", " ", 
            RowBox[{"(", 
             RowBox[{
              RowBox[{"mH", " ", "\[Gamma]D"}], "-", 
              RowBox[{"mD", " ", "\[Gamma]H"}]}], ")"}]}], "+", 
           RowBox[{
            RowBox[{"(", 
             RowBox[{
              RowBox[{"-", "1"}], "+", "aH"}], ")"}], " ", "bH", " ", "mH", 
            " ", "\[Gamma]D", " ", "\[Sigma]"}]}], ")"}]}], ")"}]}]}]}], 
    "}"}], ",", 
   RowBox[{"{", 
    RowBox[{
     RowBox[{"Hap", "\[Rule]", 
      RowBox[{
       RowBox[{"(", 
        RowBox[{
         RowBox[{
          SuperscriptBox["aD", "2"], " ", "bD", " ", 
          SuperscriptBox["mH", "2"], " ", 
          SuperscriptBox["\[Gamma]D", "2"]}], "+", 
         RowBox[{
         "aD", " ", "bD", " ", "mD", " ", "mH", " ", "\[Gamma]D", " ", 
          "\[Gamma]H"}], "-", 
         RowBox[{
          SuperscriptBox["aD", "2"], " ", "bD", " ", "mD", " ", "mH", " ", 
          "\[Gamma]D", " ", "\[Gamma]H"}], "-", 
         RowBox[{
         "aD", " ", "aH", " ", "bH", " ", "mD", " ", "mH", " ", "\[Gamma]D", 
          " ", "\[Gamma]H"}], "-", 
         RowBox[{
          SuperscriptBox["aD", "2"], " ", "aH", " ", "bD", " ", "bH", " ", 
          "mH", " ", "Nmax", " ", 
          SuperscriptBox["\[Gamma]D", "2"], " ", "\[Gamma]H"}], "+", 
         RowBox[{"aH", " ", "bH", " ", 
          SuperscriptBox["mD", "2"], " ", 
          SuperscriptBox["\[Gamma]H", "2"]}], "-", 
         RowBox[{"aD", " ", "aH", " ", "bH", " ", 
          SuperscriptBox["mD", "2"], " ", 
          SuperscriptBox["\[Gamma]H", "2"]}], "-", 
         RowBox[{
         "2", " ", "aD", " ", "aH", " ", "bD", " ", "bH", " ", "mD", " ", 
          "Nmax", " ", "\[Gamma]D", " ", 
          SuperscriptBox["\[Gamma]H", "2"]}], "+", 
         RowBox[{"2", " ", 
          SuperscriptBox["aD", "2"], " ", "aH", " ", "bD", " ", "bH", " ", 
          "mD", " ", "Nmax", " ", "\[Gamma]D", " ", 
          SuperscriptBox["\[Gamma]H", "2"]}], "+", 
         RowBox[{"aD", " ", 
          SuperscriptBox["aH", "2"], " ", 
          SuperscriptBox["bH", "2"], " ", "mD", " ", "Nmax", " ", "\[Gamma]D",
           " ", 
          SuperscriptBox["\[Gamma]H", "2"]}], "+", 
         RowBox[{
         "2", " ", "bH", " ", "mD", " ", "mH", " ", "\[Gamma]D", " ", 
          "\[Gamma]H", " ", "\[Sigma]"}], "-", 
         RowBox[{
         "2", " ", "aD", " ", "bH", " ", "mD", " ", "mH", " ", "\[Gamma]D", 
          " ", "\[Gamma]H", " ", "\[Sigma]"}], "-", 
         RowBox[{
         "2", " ", "aH", " ", "bH", " ", "mD", " ", "mH", " ", "\[Gamma]D", 
          " ", "\[Gamma]H", " ", "\[Sigma]"}], "+", 
         RowBox[{
         "2", " ", "aD", " ", "aH", " ", "bH", " ", "mD", " ", "mH", " ", 
          "\[Gamma]D", " ", "\[Gamma]H", " ", "\[Sigma]"}], "+", 
         RowBox[{"aD", " ", "bD", " ", "bH", " ", "mH", " ", "Nmax", " ", 
          SuperscriptBox["\[Gamma]D", "2"], " ", "\[Gamma]H", " ", 
          "\[Sigma]"}], "-", 
         RowBox[{
          SuperscriptBox["aD", "2"], " ", "bD", " ", "bH", " ", "mH", " ", 
          "Nmax", " ", 
          SuperscriptBox["\[Gamma]D", "2"], " ", "\[Gamma]H", " ", 
          "\[Sigma]"}], "-", 
         RowBox[{
         "aD", " ", "aH", " ", "bD", " ", "bH", " ", "mH", " ", "Nmax", " ", 
          SuperscriptBox["\[Gamma]D", "2"], " ", "\[Gamma]H", " ", 
          "\[Sigma]"}], "+", 
         RowBox[{
          SuperscriptBox["aD", "2"], " ", "aH", " ", "bD", " ", "bH", " ", 
          "mH", " ", "Nmax", " ", 
          SuperscriptBox["\[Gamma]D", "2"], " ", "\[Gamma]H", " ", 
          "\[Sigma]"}], "+", 
         RowBox[{
         "2", " ", "bD", " ", "bH", " ", "mD", " ", "Nmax", " ", "\[Gamma]D", 
          " ", 
          SuperscriptBox["\[Gamma]H", "2"], " ", "\[Sigma]"}], "-", 
         RowBox[{
         "4", " ", "aD", " ", "bD", " ", "bH", " ", "mD", " ", "Nmax", " ", 
          "\[Gamma]D", " ", 
          SuperscriptBox["\[Gamma]H", "2"], " ", "\[Sigma]"}], "+", 
         RowBox[{"2", " ", 
          SuperscriptBox["aD", "2"], " ", "bD", " ", "bH", " ", "mD", " ", 
          "Nmax", " ", "\[Gamma]D", " ", 
          SuperscriptBox["\[Gamma]H", "2"], " ", "\[Sigma]"}], "-", 
         RowBox[{
         "2", " ", "aH", " ", "bD", " ", "bH", " ", "mD", " ", "Nmax", " ", 
          "\[Gamma]D", " ", 
          SuperscriptBox["\[Gamma]H", "2"], " ", "\[Sigma]"}], "+", 
         RowBox[{
         "4", " ", "aD", " ", "aH", " ", "bD", " ", "bH", " ", "mD", " ", 
          "Nmax", " ", "\[Gamma]D", " ", 
          SuperscriptBox["\[Gamma]H", "2"], " ", "\[Sigma]"}], "-", 
         RowBox[{"2", " ", 
          SuperscriptBox["aD", "2"], " ", "aH", " ", "bD", " ", "bH", " ", 
          "mD", " ", "Nmax", " ", "\[Gamma]D", " ", 
          SuperscriptBox["\[Gamma]H", "2"], " ", "\[Sigma]"}], "-", 
         RowBox[{"aH", " ", 
          SuperscriptBox["bH", "2"], " ", "mD", " ", "Nmax", " ", "\[Gamma]D",
           " ", 
          SuperscriptBox["\[Gamma]H", "2"], " ", "\[Sigma]"}], "+", 
         RowBox[{"aD", " ", "aH", " ", 
          SuperscriptBox["bH", "2"], " ", "mD", " ", "Nmax", " ", "\[Gamma]D",
           " ", 
          SuperscriptBox["\[Gamma]H", "2"], " ", "\[Sigma]"}], "+", 
         RowBox[{
          SuperscriptBox["aH", "2"], " ", 
          SuperscriptBox["bH", "2"], " ", "mD", " ", "Nmax", " ", "\[Gamma]D",
           " ", 
          SuperscriptBox["\[Gamma]H", "2"], " ", "\[Sigma]"}], "-", 
         RowBox[{"aD", " ", 
          SuperscriptBox["aH", "2"], " ", 
          SuperscriptBox["bH", "2"], " ", "mD", " ", "Nmax", " ", "\[Gamma]D",
           " ", 
          SuperscriptBox["\[Gamma]H", "2"], " ", "\[Sigma]"}], "+", 
         RowBox[{
          SqrtBox[
           RowBox[{
            SuperscriptBox[
             RowBox[{"(", 
              RowBox[{
               RowBox[{"aD", " ", "bD", " ", "mH", " ", "\[Gamma]D"}], "-", 
               RowBox[{"aH", " ", "bH", " ", "mD", " ", "\[Gamma]H"}]}], 
              ")"}], "2"], "+", 
            RowBox[{"4", " ", 
             RowBox[{"(", 
              RowBox[{
               RowBox[{"-", "1"}], "+", "aD"}], ")"}], " ", 
             RowBox[{"(", 
              RowBox[{
               RowBox[{"-", "1"}], "+", "aH"}], ")"}], " ", "bD", " ", "bH", 
             " ", "mD", " ", "mH", " ", "\[Gamma]D", " ", "\[Gamma]H", " ", 
             "\[Sigma]"}]}]], " ", 
          RowBox[{"(", 
           RowBox[{
            RowBox[{"aD", " ", "mH", " ", "\[Gamma]D"}], "+", 
            RowBox[{"mD", " ", "\[Gamma]H"}], "-", 
            RowBox[{"aD", " ", 
             RowBox[{"(", 
              RowBox[{"mD", "+", 
               RowBox[{"aH", " ", "bH", " ", "Nmax", " ", "\[Gamma]D"}]}], 
              ")"}], " ", "\[Gamma]H"}], "+", 
            RowBox[{
             RowBox[{"(", 
              RowBox[{
               RowBox[{"-", "1"}], "+", "aD"}], ")"}], " ", 
             RowBox[{"(", 
              RowBox[{
               RowBox[{"-", "1"}], "+", "aH"}], ")"}], " ", "bH", " ", "Nmax",
              " ", "\[Gamma]D", " ", "\[Gamma]H", " ", "\[Sigma]"}]}], 
           ")"}]}]}], ")"}], "/", 
       RowBox[{"(", 
        RowBox[{"2", " ", "bH", " ", "\[Gamma]D", " ", "\[Gamma]H", " ", 
         RowBox[{"(", 
          RowBox[{
           RowBox[{
            RowBox[{"-", "aD"}], " ", "aH"}], "+", 
           RowBox[{
            RowBox[{"(", 
             RowBox[{
              RowBox[{"-", "1"}], "+", "aD"}], ")"}], " ", 
            RowBox[{"(", 
             RowBox[{
              RowBox[{"-", "1"}], "+", "aH"}], ")"}], " ", "\[Sigma]"}]}], 
          ")"}], " ", 
         RowBox[{"(", 
          RowBox[{
           RowBox[{
            RowBox[{"(", 
             RowBox[{"bD", "-", 
              RowBox[{"aH", " ", "bH"}]}], ")"}], " ", "mD", " ", 
            "\[Gamma]H"}], "+", 
           RowBox[{"aD", " ", "bD", " ", 
            RowBox[{"(", 
             RowBox[{
              RowBox[{"mH", " ", "\[Gamma]D"}], "-", 
              RowBox[{"mD", " ", "\[Gamma]H"}]}], ")"}]}], "+", 
           RowBox[{
            RowBox[{"(", 
             RowBox[{
              RowBox[{"-", "1"}], "+", "aH"}], ")"}], " ", "bH", " ", "mH", 
            " ", "\[Gamma]D", " ", "\[Sigma]"}]}], ")"}]}], ")"}]}]}], ",", 
     RowBox[{"Dip", "\[Rule]", 
      RowBox[{
       RowBox[{"(", 
        RowBox[{
         RowBox[{
          SuperscriptBox["aD", "2"], " ", 
          SuperscriptBox["bD", "2"], " ", "mH", " ", "Nmax", " ", 
          SuperscriptBox["\[Gamma]D", "2"], " ", "\[Gamma]H", " ", 
          RowBox[{"(", 
           RowBox[{"aH", "+", "\[Sigma]", "-", 
            RowBox[{"aH", " ", "\[Sigma]"}]}], ")"}]}], "+", 
         RowBox[{"aH", " ", "mD", " ", "\[Gamma]H", " ", 
          SqrtBox[
           RowBox[{
            SuperscriptBox[
             RowBox[{"(", 
              RowBox[{
               RowBox[{"aD", " ", "bD", " ", "mH", " ", "\[Gamma]D"}], "-", 
               RowBox[{"aH", " ", "bH", " ", "mD", " ", "\[Gamma]H"}]}], 
              ")"}], "2"], "+", 
            RowBox[{"4", " ", 
             RowBox[{"(", 
              RowBox[{
               RowBox[{"-", "1"}], "+", "aD"}], ")"}], " ", 
             RowBox[{"(", 
              RowBox[{
               RowBox[{"-", "1"}], "+", "aH"}], ")"}], " ", "bD", " ", "bH", 
             " ", "mD", " ", "mH", " ", "\[Gamma]D", " ", "\[Gamma]H", " ", 
             "\[Sigma]"}]}]]}], "-", 
         RowBox[{
         "aD", " ", "aH", " ", "bD", " ", "Nmax", " ", "\[Gamma]D", " ", 
          "\[Gamma]H", " ", 
          SqrtBox[
           RowBox[{
            SuperscriptBox[
             RowBox[{"(", 
              RowBox[{
               RowBox[{"aD", " ", "bD", " ", "mH", " ", "\[Gamma]D"}], "-", 
               RowBox[{"aH", " ", "bH", " ", "mD", " ", "\[Gamma]H"}]}], 
              ")"}], "2"], "+", 
            RowBox[{"4", " ", 
             RowBox[{"(", 
              RowBox[{
               RowBox[{"-", "1"}], "+", "aD"}], ")"}], " ", 
             RowBox[{"(", 
              RowBox[{
               RowBox[{"-", "1"}], "+", "aH"}], ")"}], " ", "bD", " ", "bH", 
             " ", "mD", " ", "mH", " ", "\[Gamma]D", " ", "\[Gamma]H", " ", 
             "\[Sigma]"}]}]]}], "+", 
         RowBox[{"mH", " ", "\[Gamma]D", " ", "\[Sigma]", " ", 
          SqrtBox[
           RowBox[{
            SuperscriptBox[
             RowBox[{"(", 
              RowBox[{
               RowBox[{"aD", " ", "bD", " ", "mH", " ", "\[Gamma]D"}], "-", 
               RowBox[{"aH", " ", "bH", " ", "mD", " ", "\[Gamma]H"}]}], 
              ")"}], "2"], "+", 
            RowBox[{"4", " ", 
             RowBox[{"(", 
              RowBox[{
               RowBox[{"-", "1"}], "+", "aD"}], ")"}], " ", 
             RowBox[{"(", 
              RowBox[{
               RowBox[{"-", "1"}], "+", "aH"}], ")"}], " ", "bD", " ", "bH", 
             " ", "mD", " ", "mH", " ", "\[Gamma]D", " ", "\[Gamma]H", " ", 
             "\[Sigma]"}]}]]}], "-", 
         RowBox[{"aH", " ", "mH", " ", "\[Gamma]D", " ", "\[Sigma]", " ", 
          SqrtBox[
           RowBox[{
            SuperscriptBox[
             RowBox[{"(", 
              RowBox[{
               RowBox[{"aD", " ", "bD", " ", "mH", " ", "\[Gamma]D"}], "-", 
               RowBox[{"aH", " ", "bH", " ", "mD", " ", "\[Gamma]H"}]}], 
              ")"}], "2"], "+", 
            RowBox[{"4", " ", 
             RowBox[{"(", 
              RowBox[{
               RowBox[{"-", "1"}], "+", "aD"}], ")"}], " ", 
             RowBox[{"(", 
              RowBox[{
               RowBox[{"-", "1"}], "+", "aH"}], ")"}], " ", "bD", " ", "bH", 
             " ", "mD", " ", "mH", " ", "\[Gamma]D", " ", "\[Gamma]H", " ", 
             "\[Sigma]"}]}]]}], "+", 
         RowBox[{
         "bD", " ", "Nmax", " ", "\[Gamma]D", " ", "\[Gamma]H", " ", 
          "\[Sigma]", " ", 
          SqrtBox[
           RowBox[{
            SuperscriptBox[
             RowBox[{"(", 
              RowBox[{
               RowBox[{"aD", " ", "bD", " ", "mH", " ", "\[Gamma]D"}], "-", 
               RowBox[{"aH", " ", "bH", " ", "mD", " ", "\[Gamma]H"}]}], 
              ")"}], "2"], "+", 
            RowBox[{"4", " ", 
             RowBox[{"(", 
              RowBox[{
               RowBox[{"-", "1"}], "+", "aD"}], ")"}], " ", 
             RowBox[{"(", 
              RowBox[{
               RowBox[{"-", "1"}], "+", "aH"}], ")"}], " ", "bD", " ", "bH", 
             " ", "mD", " ", "mH", " ", "\[Gamma]D", " ", "\[Gamma]H", " ", 
             "\[Sigma]"}]}]]}], "-", 
         RowBox[{
         "aD", " ", "bD", " ", "Nmax", " ", "\[Gamma]D", " ", "\[Gamma]H", 
          " ", "\[Sigma]", " ", 
          SqrtBox[
           RowBox[{
            SuperscriptBox[
             RowBox[{"(", 
              RowBox[{
               RowBox[{"aD", " ", "bD", " ", "mH", " ", "\[Gamma]D"}], "-", 
               RowBox[{"aH", " ", "bH", " ", "mD", " ", "\[Gamma]H"}]}], 
              ")"}], "2"], "+", 
            RowBox[{"4", " ", 
             RowBox[{"(", 
              RowBox[{
               RowBox[{"-", "1"}], "+", "aD"}], ")"}], " ", 
             RowBox[{"(", 
              RowBox[{
               RowBox[{"-", "1"}], "+", "aH"}], ")"}], " ", "bD", " ", "bH", 
             " ", "mD", " ", "mH", " ", "\[Gamma]D", " ", "\[Gamma]H", " ", 
             "\[Sigma]"}]}]]}], "-", 
         RowBox[{
         "aH", " ", "bD", " ", "Nmax", " ", "\[Gamma]D", " ", "\[Gamma]H", 
          " ", "\[Sigma]", " ", 
          SqrtBox[
           RowBox[{
            SuperscriptBox[
             RowBox[{"(", 
              RowBox[{
               RowBox[{"aD", " ", "bD", " ", "mH", " ", "\[Gamma]D"}], "-", 
               RowBox[{"aH", " ", "bH", " ", "mD", " ", "\[Gamma]H"}]}], 
              ")"}], "2"], "+", 
            RowBox[{"4", " ", 
             RowBox[{"(", 
              RowBox[{
               RowBox[{"-", "1"}], "+", "aD"}], ")"}], " ", 
             RowBox[{"(", 
              RowBox[{
               RowBox[{"-", "1"}], "+", "aH"}], ")"}], " ", "bD", " ", "bH", 
             " ", "mD", " ", "mH", " ", "\[Gamma]D", " ", "\[Gamma]H", " ", 
             "\[Sigma]"}]}]]}], "+", 
         RowBox[{
         "aD", " ", "aH", " ", "bD", " ", "Nmax", " ", "\[Gamma]D", " ", 
          "\[Gamma]H", " ", "\[Sigma]", " ", 
          SqrtBox[
           RowBox[{
            SuperscriptBox[
             RowBox[{"(", 
              RowBox[{
               RowBox[{"aD", " ", "bD", " ", "mH", " ", "\[Gamma]D"}], "-", 
               RowBox[{"aH", " ", "bH", " ", "mD", " ", "\[Gamma]H"}]}], 
              ")"}], "2"], "+", 
            RowBox[{"4", " ", 
             RowBox[{"(", 
              RowBox[{
               RowBox[{"-", "1"}], "+", "aD"}], ")"}], " ", 
             RowBox[{"(", 
              RowBox[{
               RowBox[{"-", "1"}], "+", "aH"}], ")"}], " ", "bD", " ", "bH", 
             " ", "mD", " ", "mH", " ", "\[Gamma]D", " ", "\[Gamma]H", " ", 
             "\[Sigma]"}]}]]}], "+", 
         RowBox[{"\[Gamma]H", " ", 
          RowBox[{"(", 
           RowBox[{
            RowBox[{
             SuperscriptBox["aH", "2"], " ", "bH", " ", 
             SuperscriptBox["mD", "2"], " ", "\[Gamma]H"}], "-", 
            RowBox[{
             RowBox[{"(", 
              RowBox[{
               RowBox[{"-", "1"}], "+", "aH"}], ")"}], " ", "mD", " ", 
             "\[Gamma]D", " ", 
             RowBox[{"(", 
              RowBox[{
               RowBox[{"2", " ", "bD", " ", "mH"}], "+", 
               RowBox[{"aH", " ", "bH", " ", "mH"}], "+", 
               RowBox[{
               "aH", " ", "bD", " ", "bH", " ", "Nmax", " ", "\[Gamma]H"}]}], 
              ")"}], " ", "\[Sigma]"}], "+", 
            RowBox[{"2", " ", 
             SuperscriptBox[
              RowBox[{"(", 
               RowBox[{
                RowBox[{"-", "1"}], "+", "aH"}], ")"}], "2"], " ", "bD", " ", 
             "bH", " ", "mH", " ", "Nmax", " ", 
             SuperscriptBox["\[Gamma]D", "2"], " ", 
             SuperscriptBox["\[Sigma]", "2"]}]}], ")"}]}], "+", 
         RowBox[{"aD", " ", "bD", " ", "\[Gamma]D", " ", 
          RowBox[{"(", 
           RowBox[{
            RowBox[{
             RowBox[{"-", "aH"}], " ", "mD", " ", "\[Gamma]H", " ", 
             RowBox[{"(", 
              RowBox[{"mH", "+", 
               RowBox[{"aH", " ", "bH", " ", "Nmax", " ", "\[Gamma]H"}]}], 
              ")"}]}], "+", 
            RowBox[{
             RowBox[{"(", 
              RowBox[{
               RowBox[{"-", "1"}], "+", "aH"}], ")"}], " ", 
             RowBox[{"(", 
              RowBox[{
               RowBox[{
                RowBox[{"-", 
                 SuperscriptBox["mH", "2"]}], " ", "\[Gamma]D"}], "+", 
               RowBox[{"mH", " ", 
                RowBox[{"(", 
                 RowBox[{
                  RowBox[{"2", " ", "mD"}], "+", 
                  RowBox[{
                   RowBox[{"(", 
                    RowBox[{"bD", "+", 
                    RowBox[{"2", " ", "aH", " ", "bH"}]}], ")"}], " ", "Nmax",
                    " ", "\[Gamma]D"}]}], ")"}], " ", "\[Gamma]H"}], "+", 
               RowBox[{"aH", " ", "bH", " ", "mD", " ", "Nmax", " ", 
                SuperscriptBox["\[Gamma]H", "2"]}]}], ")"}], " ", 
             "\[Sigma]"}], "-", 
            RowBox[{"2", " ", 
             SuperscriptBox[
              RowBox[{"(", 
               RowBox[{
                RowBox[{"-", "1"}], "+", "aH"}], ")"}], "2"], " ", "bH", " ", 
             "mH", " ", "Nmax", " ", "\[Gamma]D", " ", "\[Gamma]H", " ", 
             SuperscriptBox["\[Sigma]", "2"]}]}], ")"}]}]}], ")"}], "/", 
       RowBox[{"(", 
        RowBox[{"2", " ", "bD", " ", "\[Gamma]D", " ", "\[Gamma]H", " ", 
         RowBox[{"(", 
          RowBox[{
           RowBox[{
            RowBox[{"-", "aD"}], " ", "aH"}], "+", 
           RowBox[{
            RowBox[{"(", 
             RowBox[{
              RowBox[{"-", "1"}], "+", "aD"}], ")"}], " ", 
            RowBox[{"(", 
             RowBox[{
              RowBox[{"-", "1"}], "+", "aH"}], ")"}], " ", "\[Sigma]"}]}], 
          ")"}], " ", 
         RowBox[{"(", 
          RowBox[{
           RowBox[{
            RowBox[{"-", "bD"}], " ", "mD", " ", "\[Gamma]H"}], "+", 
           RowBox[{"aH", " ", "bH", " ", "mD", " ", "\[Gamma]H"}], "+", 
           RowBox[{"aD", " ", "bD", " ", 
            RowBox[{"(", 
             RowBox[{
              RowBox[{
               RowBox[{"-", "mH"}], " ", "\[Gamma]D"}], "+", 
              RowBox[{"mD", " ", "\[Gamma]H"}]}], ")"}]}], "-", 
           RowBox[{
            RowBox[{"(", 
             RowBox[{
              RowBox[{"-", "1"}], "+", "aH"}], ")"}], " ", "bH", " ", "mH", 
            " ", "\[Gamma]D", " ", "\[Sigma]"}]}], ")"}]}], ")"}]}]}]}], 
    "}"}]}], "}"}]], "Output"]
}, Open  ]],

Cell["Second solution may be what we want.", "Text"],

Cell[CellGroupData[{

Cell[BoxData[{
 RowBox[{
  RowBox[{"IsomorphicCondition", "=", 
   RowBox[{"{", 
    RowBox[{
     RowBox[{"\[Gamma]D", "\[Rule]", "\[Gamma]H"}], ",", 
     RowBox[{"bD", "\[Rule]", "bH"}], ",", 
     RowBox[{"mD", "\[Rule]", "mH"}]}], "}"}]}], ";"}], "\[IndentingNewLine]", 
 RowBox[{"FullSimplify", "[", 
  RowBox[{
   RowBox[{
    RowBox[{
     RowBox[{
      RowBox[{
       FractionBox["Hap", 
        RowBox[{"Hap", "+", "Dip"}]], "/.", 
       RowBox[{"solD2EC", "[", 
        RowBox[{"[", "2", "]"}], "]"}]}], "/.", 
      RowBox[{"aH", "\[Rule]", "0"}]}], "/.", 
     RowBox[{"aD", "\[Rule]", "0"}]}], "/.", "IsomorphicCondition"}], ",", 
   "ParameterAssumption"}], "]"}], "\[IndentingNewLine]", 
 RowBox[{"FullSimplify", "[", 
  RowBox[{
   RowBox[{
    RowBox[{
     RowBox[{
      RowBox[{
       FractionBox["Hap", 
        RowBox[{"Hap", "+", "Dip"}]], "/.", 
       RowBox[{"solD2EC", "[", 
        RowBox[{"[", "3", "]"}], "]"}]}], "/.", 
      RowBox[{"aH", "\[Rule]", "0"}]}], "/.", 
     RowBox[{"aD", "\[Rule]", "0"}]}], "/.", "IsomorphicCondition"}], ",", 
   "ParameterAssumption"}], "]"}]}], "Input"],

Cell[BoxData[
 FractionBox["1", 
  RowBox[{"1", "+", 
   SqrtBox["\[Sigma]"]}]]], "Output"],

Cell[BoxData[
 FractionBox["1", 
  RowBox[{"1", "-", 
   SqrtBox["\[Sigma]"]}]]], "Output"]
}, Open  ]],

Cell[CellGroupData[{

Cell[BoxData[{
 RowBox[{
  RowBox[{"ratio", "=", 
   RowBox[{"FullSimplify", "[", 
    RowBox[{
     RowBox[{
      FractionBox["Hap", 
       RowBox[{"Hap", "+", "Dip"}]], "/.", 
      RowBox[{"solD2EC", "[", 
       RowBox[{"[", "2", "]"}], "]"}]}], ",", "ParameterAssumption"}], 
    "]"}]}], ";"}], "\[IndentingNewLine]", 
 RowBox[{
  RowBox[{
   RowBox[{
    RowBox[{
     RowBox[{"Eq8b", "/.", 
      RowBox[{"wHA", "\[Rule]", 
       FractionBox[
        RowBox[{"bH", "*", "aH", "*", "\[Gamma]H"}], "mH"]}]}], "/.", 
     RowBox[{"wDA", "\[Rule]", 
      FractionBox[
       RowBox[{"bD", "*", "aD", "*", "\[Gamma]D"}], "mD"]}]}], "/.", 
    RowBox[{"wHS", "\[Rule]", 
     FractionBox[
      RowBox[{"bH", "*", 
       RowBox[{"(", 
        RowBox[{"1", "-", "aH"}], ")"}], "*", "\[Sigma]", "*", "\[Gamma]D"}], 
      "mD"]}]}], "/.", 
   RowBox[{"wDS", "\[Rule]", 
    FractionBox[
     RowBox[{"bD", "*", 
      RowBox[{"(", 
       RowBox[{"1", "-", "aD"}], ")"}], "*", "\[Gamma]H"}], "mH"]}]}], 
  ";"}], "\[IndentingNewLine]", 
 RowBox[{"FullSimplify", "[", 
  RowBox[{
   RowBox[{"ratio", "-", "%"}], ",", "ParameterAssumption"}], "]"}]}], "Input"],

Cell[BoxData["0"], "Output"]
}, Open  ]],

Cell[CellGroupData[{

Cell[BoxData[{
 RowBox[{
  RowBox[{"total", "=", 
   RowBox[{"FullSimplify", "[", 
    RowBox[{
     RowBox[{
      RowBox[{"Hap", "+", "Dip"}], "/.", 
      RowBox[{"solD2EC", "[", 
       RowBox[{"[", "2", "]"}], "]"}]}], ",", "ParameterAssumption"}], 
    "]"}]}], ";"}], "\[IndentingNewLine]", 
 RowBox[{
  RowBox[{
   RowBox[{
    RowBox[{
     RowBox[{
      RowBox[{
       RowBox[{"Nmax", "+", 
        FractionBox[
         RowBox[{"wHA", "+", "wDA", "-", 
          SqrtBox[
           RowBox[{
            RowBox[{"4", "*", "wHS", "*", "wDS"}], "+", 
            SuperscriptBox[
             RowBox[{"(", 
              RowBox[{"wHA", "-", "wDA"}], ")"}], "2"]}]]}], 
         RowBox[{"2", "*", 
          RowBox[{"(", 
           RowBox[{
            RowBox[{"wHS", "*", "wDS"}], "-", 
            RowBox[{"wHA", "*", "wDA"}]}], ")"}]}]]}], "/.", 
       RowBox[{"wHA", "\[Rule]", 
        FractionBox[
         RowBox[{"bH", "*", "aH", "*", "\[Gamma]H"}], "mH"]}]}], "/.", 
      RowBox[{"wDA", "\[Rule]", 
       FractionBox[
        RowBox[{"bD", "*", "aD", "*", "\[Gamma]D"}], "mD"]}]}], "/.", 
     RowBox[{"wHS", "\[Rule]", 
      FractionBox[
       RowBox[{"bH", "*", 
        RowBox[{"(", 
         RowBox[{"1", "-", "aH"}], ")"}], "*", "\[Sigma]", "*", "\[Gamma]D"}],
        "mD"]}]}], "/.", 
    RowBox[{"wDS", "\[Rule]", 
     FractionBox[
      RowBox[{"bD", "*", 
       RowBox[{"(", 
        RowBox[{"1", "-", "aD"}], ")"}], "*", "\[Gamma]H"}], "mH"]}]}], "//", 
   "Simplify"}], ";"}], "\[IndentingNewLine]", 
 RowBox[{"FullSimplify", "[", 
  RowBox[{
   RowBox[{"total", "-", "%"}], ",", "ParameterAssumption"}], "]"}]}], "Input"],

Cell[BoxData["0"], "Output"]
}, Open  ]]
}, Closed]],

Cell[CellGroupData[{

Cell["Beverton-Holt density depnedence (Absolute sexuality)", "Subsubsection"],

Cell[CellGroupData[{

Cell[BoxData[{
 RowBox[{
  RowBox[{
   RowBox[{
    RowBox[{"\[Gamma]H", "*", 
     FractionBox["fai", 
      RowBox[{"1", "+", 
       RowBox[{"\[Delta]", "*", 
        RowBox[{"(", 
         RowBox[{"Hap", "+", "Dip"}], ")"}]}]}]]}], "-", 
    RowBox[{"mH", "*", "Hap"}]}], "/.", 
   RowBox[{"fai", "\[Rule]", 
    RowBox[{"bD", "*", "Dip"}]}]}], ";"}], "\[IndentingNewLine]", 
 RowBox[{
  RowBox[{"EqD3aS", "=", 
   RowBox[{"%", "/.", 
    RowBox[{"f", "\[Rule]", 
     RowBox[{"2", "*", "\[Sigma]"}]}]}]}], 
  "\[IndentingNewLine]"}], "\[IndentingNewLine]", 
 RowBox[{
  RowBox[{
   RowBox[{
    RowBox[{"\[Gamma]D", "*", 
     FractionBox["psi", 
      RowBox[{"1", "+", 
       RowBox[{"\[Delta]", "*", 
        RowBox[{"(", 
         RowBox[{"Hap", "+", "Dip"}], ")"}]}]}]]}], "-", 
    RowBox[{"mD", "*", "Dip"}]}], "/.", 
   RowBox[{"psi", "\[Rule]", 
    RowBox[{
     FractionBox[
      RowBox[{"f", "*", "bH"}], "2"], "*", "Hap"}]}]}], 
  ";"}], "\[IndentingNewLine]", 
 RowBox[{"EqD3bS", "=", 
  RowBox[{"%", "/.", 
   RowBox[{"f", "\[Rule]", 
    RowBox[{"2", "*", "\[Sigma]"}]}]}]}], "\[IndentingNewLine]"}], "Input"],

Cell[BoxData[
 RowBox[{
  RowBox[{
   RowBox[{"-", "Hap"}], " ", "mH"}], "+", 
  FractionBox[
   RowBox[{"bD", " ", "Dip", " ", "\[Gamma]H"}], 
   RowBox[{"1", "+", 
    RowBox[{
     RowBox[{"(", 
      RowBox[{"Dip", "+", "Hap"}], ")"}], " ", "\[Delta]"}]}]]}]], "Output"],

Cell[BoxData[
 RowBox[{
  RowBox[{
   RowBox[{"-", "Dip"}], " ", "mD"}], "+", 
  FractionBox[
   RowBox[{"bH", " ", "Hap", " ", "\[Gamma]D", " ", "\[Sigma]"}], 
   RowBox[{"1", "+", 
    RowBox[{
     RowBox[{"(", 
      RowBox[{"Dip", "+", "Hap"}], ")"}], " ", "\[Delta]"}]}]]}]], "Output"]
}, Open  ]],

Cell[CellGroupData[{

Cell[BoxData[{
 RowBox[{
  RowBox[{"Solve", "[", 
   RowBox[{
    RowBox[{
     RowBox[{"EqD3aS", "\[Equal]", "0"}], "&&", 
     RowBox[{"EqD3bS", "\[Equal]", "0"}]}], ",", 
    RowBox[{"{", 
     RowBox[{"Hap", ",", "Dip"}], "}"}]}], "]"}], 
  ";"}], "\[IndentingNewLine]", 
 RowBox[{"solD3EC", "=", 
  RowBox[{"FullSimplify", "[", 
   RowBox[{"%", ",", "ParameterAssumption"}], "]"}]}]}], "Input"],

Cell[BoxData[
 RowBox[{"{", 
  RowBox[{
   RowBox[{"{", 
    RowBox[{
     RowBox[{"Hap", "\[Rule]", "0"}], ",", 
     RowBox[{"Dip", "\[Rule]", "0"}]}], "}"}], ",", 
   RowBox[{"{", 
    RowBox[{
     RowBox[{"Hap", "\[Rule]", 
      FractionBox[
       RowBox[{
        RowBox[{"bD", " ", "mD", " ", "mH", " ", "\[Gamma]H"}], "+", 
        RowBox[{
        "bD", " ", "bH", " ", "mH", " ", "\[Gamma]D", " ", "\[Gamma]H", " ", 
         "\[Sigma]"}], "+", 
        RowBox[{
         RowBox[{"(", 
          RowBox[{"mH", "+", 
           RowBox[{"bD", " ", "\[Gamma]H"}]}], ")"}], " ", 
         SqrtBox[
          RowBox[{
          "bD", " ", "bH", " ", "mD", " ", "mH", " ", "\[Gamma]D", " ", 
           "\[Gamma]H", " ", "\[Sigma]"}]]}]}], 
       RowBox[{"mH", " ", "\[Delta]", " ", 
        RowBox[{"(", 
         RowBox[{
          RowBox[{
           RowBox[{"-", "bD"}], " ", "mD", " ", "\[Gamma]H"}], "+", 
          RowBox[{"bH", " ", "mH", " ", "\[Gamma]D", " ", "\[Sigma]"}]}], 
         ")"}]}]]}], ",", 
     RowBox[{"Dip", "\[Rule]", 
      FractionBox[
       RowBox[{
        SqrtBox[
         RowBox[{"bD", " ", "bH", " ", 
          SuperscriptBox["mD", "3"], " ", "mH", " ", "\[Gamma]D", " ", 
          "\[Gamma]H", " ", "\[Sigma]"}]], "+", 
        RowBox[{"bH", " ", "\[Gamma]D", " ", "\[Sigma]", " ", 
         RowBox[{"(", 
          RowBox[{
           RowBox[{"mD", " ", 
            RowBox[{"(", 
             RowBox[{"mH", "+", 
              RowBox[{"bD", " ", "\[Gamma]H"}]}], ")"}]}], "+", 
           SqrtBox[
            RowBox[{
            "bD", " ", "bH", " ", "mD", " ", "mH", " ", "\[Gamma]D", " ", 
             "\[Gamma]H", " ", "\[Sigma]"}]]}], ")"}]}]}], 
       RowBox[{"mD", " ", "\[Delta]", " ", 
        RowBox[{"(", 
         RowBox[{
          RowBox[{"bD", " ", "mD", " ", "\[Gamma]H"}], "-", 
          RowBox[{"bH", " ", "mH", " ", "\[Gamma]D", " ", "\[Sigma]"}]}], 
         ")"}]}]]}]}], "}"}], ",", 
   RowBox[{"{", 
    RowBox[{
     RowBox[{"Hap", "\[Rule]", 
      FractionBox[
       RowBox[{
        RowBox[{"bD", " ", "mD", " ", "mH", " ", "\[Gamma]H"}], "+", 
        RowBox[{
        "bD", " ", "bH", " ", "mH", " ", "\[Gamma]D", " ", "\[Gamma]H", " ", 
         "\[Sigma]"}], "-", 
        RowBox[{
         RowBox[{"(", 
          RowBox[{"mH", "+", 
           RowBox[{"bD", " ", "\[Gamma]H"}]}], ")"}], " ", 
         SqrtBox[
          RowBox[{
          "bD", " ", "bH", " ", "mD", " ", "mH", " ", "\[Gamma]D", " ", 
           "\[Gamma]H", " ", "\[Sigma]"}]]}]}], 
       RowBox[{"mH", " ", "\[Delta]", " ", 
        RowBox[{"(", 
         RowBox[{
          RowBox[{
           RowBox[{"-", "bD"}], " ", "mD", " ", "\[Gamma]H"}], "+", 
          RowBox[{"bH", " ", "mH", " ", "\[Gamma]D", " ", "\[Sigma]"}]}], 
         ")"}]}]]}], ",", 
     RowBox[{"Dip", "\[Rule]", 
      FractionBox[
       RowBox[{
        RowBox[{
         RowBox[{"-", "mD"}], " ", 
         SqrtBox[
          RowBox[{
          "bD", " ", "bH", " ", "mD", " ", "mH", " ", "\[Gamma]D", " ", 
           "\[Gamma]H", " ", "\[Sigma]"}]]}], "+", 
        RowBox[{"bH", " ", "\[Gamma]D", " ", "\[Sigma]", " ", 
         RowBox[{"(", 
          RowBox[{
           RowBox[{"mD", " ", 
            RowBox[{"(", 
             RowBox[{"mH", "+", 
              RowBox[{"bD", " ", "\[Gamma]H"}]}], ")"}]}], "-", 
           SqrtBox[
            RowBox[{
            "bD", " ", "bH", " ", "mD", " ", "mH", " ", "\[Gamma]D", " ", 
             "\[Gamma]H", " ", "\[Sigma]"}]]}], ")"}]}]}], 
       RowBox[{"mD", " ", "\[Delta]", " ", 
        RowBox[{"(", 
         RowBox[{
          RowBox[{"bD", " ", "mD", " ", "\[Gamma]H"}], "-", 
          RowBox[{"bH", " ", "mH", " ", "\[Gamma]D", " ", "\[Sigma]"}]}], 
         ")"}]}]]}]}], "}"}]}], "}"}]], "Output"]
}, Open  ]],

Cell["\<\
Under second solution, the ploidy ratio can be larger than one.\
\>", "Text"],

Cell[CellGroupData[{

Cell[BoxData[{
 RowBox[{
  RowBox[{"IsomorphicCondition", "=", 
   RowBox[{"{", 
    RowBox[{
     RowBox[{"\[Gamma]D", "\[Rule]", "\[Gamma]H"}], ",", 
     RowBox[{"bD", "\[Rule]", "bH"}], ",", 
     RowBox[{"mD", "\[Rule]", "mH"}]}], "}"}]}], ";"}], "\[IndentingNewLine]", 
 RowBox[{"FullSimplify", "[", 
  RowBox[{
   RowBox[{
    RowBox[{
     FractionBox["Hap", 
      RowBox[{"Hap", "+", "Dip"}]], "/.", 
     RowBox[{"solD3EC", "[", 
      RowBox[{"[", "2", "]"}], "]"}]}], "/.", "IsomorphicCondition"}], ",", 
   "ParameterAssumption"}], "]"}], "\[IndentingNewLine]", 
 RowBox[{"FullSimplify", "[", 
  RowBox[{
   RowBox[{
    RowBox[{
     FractionBox["Hap", 
      RowBox[{"Hap", "+", "Dip"}]], "/.", 
     RowBox[{"solD3EC", "[", 
      RowBox[{"[", "3", "]"}], "]"}]}], "/.", "IsomorphicCondition"}], ",", 
   "ParameterAssumption"}], "]"}]}], "Input"],

Cell[BoxData[
 FractionBox["1", 
  RowBox[{"1", "-", 
   SqrtBox["\[Sigma]"]}]]], "Output"],

Cell[BoxData[
 FractionBox["1", 
  RowBox[{"1", "+", 
   SqrtBox["\[Sigma]"]}]]], "Output"]
}, Open  ]],

Cell[TextData[{
 "Hence, third solution may be what we want.\nHere we consider the \
transformation of parameter, ",
 Cell[BoxData[
  RowBox[{"wH", "=", 
   FractionBox[
    RowBox[{"b", "*", "\[Sigma]", "*", "g"}], "\[Delta]"]}]],
  CellChangeTimes->{{3.81587846293972*^9, 3.8158784761085777`*^9}}],
 " and ",
 Cell[BoxData[
  RowBox[{"wD", "=", 
   FractionBox[
    RowBox[{"a", "*", "f"}], "\[Gamma]"]}]],
  CellChangeTimes->{{3.81587846293972*^9, 3.8158784761085777`*^9}}],
 "."
}], "Text"],

Cell[CellGroupData[{

Cell[BoxData[{
 RowBox[{
  RowBox[{
   RowBox[{
    FractionBox[
     RowBox[{
      RowBox[{"-", "1"}], "+", 
      SqrtBox[
       RowBox[{"wH", "*", "wD"}]]}], "\[Delta]"], "/.", 
    RowBox[{"wH", "\[Rule]", 
     FractionBox[
      RowBox[{"\[Gamma]D", "*", "\[Sigma]", "*", "bH"}], "mD"]}]}], "/.", 
   RowBox[{"wD", "\[Rule]", 
    FractionBox[
     RowBox[{"\[Gamma]H", "*", "bD"}], "mH"]}]}], 
  ";"}], "\[IndentingNewLine]", 
 RowBox[{
  RowBox[{"FullSimplify", "[", 
   RowBox[{
    RowBox[{
     RowBox[{"Hap", "+", "Dip"}], "/.", 
     RowBox[{"solD3EC", "[", 
      RowBox[{"[", "3", "]"}], "]"}]}], ",", "ParameterAssumption"}], "]"}], 
  ";"}], "\[IndentingNewLine]", 
 RowBox[{"FullSimplify", "[", 
  RowBox[{
   RowBox[{"PowerExpand", "[", 
    RowBox[{"%", "-", "%%"}], "]"}], ",", "ParameterAssumption"}], 
  "]"}]}], "Input"],

Cell[BoxData["0"], "Output"]
}, Open  ]],

Cell[CellGroupData[{

Cell[BoxData[{
 RowBox[{
  RowBox[{
   RowBox[{"Eq6b", "/.", 
    RowBox[{"wH", "\[Rule]", 
     FractionBox[
      RowBox[{"\[Gamma]D", "*", "\[Sigma]", "*", "bH"}], "mD"]}]}], "/.", 
   RowBox[{"wD", "\[Rule]", 
    FractionBox[
     RowBox[{"\[Gamma]H", "*", "bD"}], "mH"]}]}], 
  ";"}], "\[IndentingNewLine]", 
 RowBox[{
  RowBox[{"FullSimplify", "[", 
   RowBox[{
    RowBox[{
     FractionBox["Hap", 
      RowBox[{"Hap", "+", "Dip"}]], "/.", 
     RowBox[{"solD3EC", "[", 
      RowBox[{"[", "3", "]"}], "]"}]}], ",", "ParameterAssumption"}], "]"}], 
  ";"}], "\[IndentingNewLine]", 
 RowBox[{"FullSimplify", "[", 
  RowBox[{
   RowBox[{"PowerExpand", "[", 
    RowBox[{"%", "-", "%%"}], "]"}], ",", "ParameterAssumption"}], 
  "]"}]}], "Input"],

Cell[BoxData["0"], "Output"]
}, Open  ]]
}, Closed]],

Cell[CellGroupData[{

Cell["Beverton-Holt density depnedence (With asexuality)", "Subsubsection"],

Cell[CellGroupData[{

Cell[BoxData[{
 RowBox[{
  RowBox[{
   RowBox[{
    RowBox[{
     RowBox[{"\[Gamma]H", "*", 
      FractionBox["fai", 
       RowBox[{"1", "+", 
        RowBox[{"\[Delta]", "*", 
         RowBox[{"(", 
          RowBox[{"Hap", "+", "Dip"}], ")"}]}]}]]}], "-", 
     RowBox[{"mH", "*", "Hap"}]}], "/.", 
    RowBox[{"fai", "\[Rule]", 
     RowBox[{
      RowBox[{"bH", "*", "aH", "*", "Hap"}], "+", 
      RowBox[{"bD", "*", 
       RowBox[{"(", 
        RowBox[{"1", "-", "aD"}], ")"}], "*", "Dip"}]}]}]}], "/.", 
   RowBox[{"psi", "\[Rule]", 
    RowBox[{
     RowBox[{"\[Sigma]", "*", "bH", "*", 
      RowBox[{"(", 
       RowBox[{"1", "-", "aH"}], ")"}], "*", "Hap"}], "+", 
     RowBox[{"bD", "*", "aD", "*", "Dip"}]}]}]}], 
  ";"}], "\[IndentingNewLine]", 
 RowBox[{
  RowBox[{"EqD3aA", "=", 
   RowBox[{"%", "/.", 
    RowBox[{"f", "\[Rule]", 
     RowBox[{"2", "*", "\[Sigma]"}]}]}]}], 
  "\[IndentingNewLine]"}], "\[IndentingNewLine]", 
 RowBox[{
  RowBox[{
   RowBox[{
    RowBox[{
     RowBox[{"\[Gamma]D", "*", 
      FractionBox["psi", 
       RowBox[{"1", "+", 
        RowBox[{"\[Delta]", "*", 
         RowBox[{"(", 
          RowBox[{"Hap", "+", "Dip"}], ")"}]}]}]]}], "-", 
     RowBox[{"mD", "*", "Dip"}]}], "/.", 
    RowBox[{"fai", "\[Rule]", 
     RowBox[{
      RowBox[{"bH", "*", "aH", "*", "Hap"}], "+", 
      RowBox[{"bD", "*", 
       RowBox[{"(", 
        RowBox[{"1", "-", "aD"}], ")"}], "*", "Dip"}]}]}]}], "/.", 
   RowBox[{"psi", "\[Rule]", 
    RowBox[{
     RowBox[{"\[Sigma]", "*", "bH", "*", 
      RowBox[{"(", 
       RowBox[{"1", "-", "aH"}], ")"}], "*", "Hap"}], "+", 
     RowBox[{"bD", "*", "aD", "*", "Dip"}]}]}]}], 
  ";"}], "\[IndentingNewLine]", 
 RowBox[{"EqD3bA", "=", 
  RowBox[{"%", "/.", 
   RowBox[{"f", "\[Rule]", 
    RowBox[{"2", "*", "\[Sigma]"}]}]}]}]}], "Input"],

Cell[BoxData[
 RowBox[{
  RowBox[{
   RowBox[{"-", "Hap"}], " ", "mH"}], "+", 
  FractionBox[
   RowBox[{
    RowBox[{"(", 
     RowBox[{
      RowBox[{
       RowBox[{"(", 
        RowBox[{"1", "-", "aD"}], ")"}], " ", "bD", " ", "Dip"}], "+", 
      RowBox[{"aH", " ", "bH", " ", "Hap"}]}], ")"}], " ", "\[Gamma]H"}], 
   RowBox[{"1", "+", 
    RowBox[{
     RowBox[{"(", 
      RowBox[{"Dip", "+", "Hap"}], ")"}], " ", "\[Delta]"}]}]]}]], "Output"],

Cell[BoxData[
 RowBox[{
  RowBox[{
   RowBox[{"-", "Dip"}], " ", "mD"}], "+", 
  FractionBox[
   RowBox[{"\[Gamma]D", " ", 
    RowBox[{"(", 
     RowBox[{
      RowBox[{"aD", " ", "bD", " ", "Dip"}], "+", 
      RowBox[{
       RowBox[{"(", 
        RowBox[{"1", "-", "aH"}], ")"}], " ", "bH", " ", "Hap", " ", 
       "\[Sigma]"}]}], ")"}]}], 
   RowBox[{"1", "+", 
    RowBox[{
     RowBox[{"(", 
      RowBox[{"Dip", "+", "Hap"}], ")"}], " ", "\[Delta]"}]}]]}]], "Output"]
}, Open  ]],

Cell[CellGroupData[{

Cell[BoxData[{
 RowBox[{
  RowBox[{"Solve", "[", 
   RowBox[{
    RowBox[{
     RowBox[{"EqD3aA", "\[Equal]", "0"}], "&&", 
     RowBox[{"EqD3bA", "\[Equal]", "0"}]}], ",", 
    RowBox[{"{", 
     RowBox[{"Hap", ",", "Dip"}], "}"}]}], "]"}], 
  ";"}], "\[IndentingNewLine]", 
 RowBox[{"solD3EC", "=", 
  RowBox[{"FullSimplify", "[", 
   RowBox[{"%", ",", "ParameterAssumption"}], "]"}]}]}], "Input"],

Cell[BoxData[
 RowBox[{"{", 
  RowBox[{
   RowBox[{"{", 
    RowBox[{
     RowBox[{"Hap", "\[Rule]", "0"}], ",", 
     RowBox[{"Dip", "\[Rule]", "0"}]}], "}"}], ",", 
   RowBox[{"{", 
    RowBox[{
     RowBox[{"Hap", "\[Rule]", 
      RowBox[{
       RowBox[{"(", 
        RowBox[{
         RowBox[{"aD", " ", "bD", " ", 
          SuperscriptBox["mH", "2"], " ", "\[Gamma]D"}], "+", 
         RowBox[{"2", " ", "bD", " ", "mD", " ", "mH", " ", "\[Gamma]H"}], 
         "-", 
         RowBox[{
         "2", " ", "aD", " ", "bD", " ", "mD", " ", "mH", " ", "\[Gamma]H"}], 
         "-", 
         RowBox[{"aH", " ", "bH", " ", "mD", " ", "mH", " ", "\[Gamma]H"}], 
         "-", 
         RowBox[{"aD", " ", 
          SuperscriptBox["bD", "2"], " ", "mH", " ", "\[Gamma]D", " ", 
          "\[Gamma]H"}], "+", 
         RowBox[{
          SuperscriptBox["aD", "2"], " ", 
          SuperscriptBox["bD", "2"], " ", "mH", " ", "\[Gamma]D", " ", 
          "\[Gamma]H"}], "-", 
         RowBox[{
         "aD", " ", "aH", " ", "bD", " ", "bH", " ", "mH", " ", "\[Gamma]D", 
          " ", "\[Gamma]H"}], "-", 
         RowBox[{"aH", " ", "bD", " ", "bH", " ", "mD", " ", 
          SuperscriptBox["\[Gamma]H", "2"]}], "+", 
         RowBox[{"aD", " ", "aH", " ", "bD", " ", "bH", " ", "mD", " ", 
          SuperscriptBox["\[Gamma]H", "2"]}], "+", 
         RowBox[{
          SuperscriptBox["aH", "2"], " ", 
          SuperscriptBox["bH", "2"], " ", "mD", " ", 
          SuperscriptBox["\[Gamma]H", "2"]}], "+", 
         RowBox[{
         "2", " ", "bD", " ", "bH", " ", "mH", " ", "\[Gamma]D", " ", 
          "\[Gamma]H", " ", "\[Sigma]"}], "-", 
         RowBox[{
         "2", " ", "aD", " ", "bD", " ", "bH", " ", "mH", " ", "\[Gamma]D", 
          " ", "\[Gamma]H", " ", "\[Sigma]"}], "-", 
         RowBox[{
         "2", " ", "aH", " ", "bD", " ", "bH", " ", "mH", " ", "\[Gamma]D", 
          " ", "\[Gamma]H", " ", "\[Sigma]"}], "+", 
         RowBox[{
         "2", " ", "aD", " ", "aH", " ", "bD", " ", "bH", " ", "mH", " ", 
          "\[Gamma]D", " ", "\[Gamma]H", " ", "\[Sigma]"}], "+", 
         RowBox[{
          RowBox[{"(", 
           RowBox[{"mH", "+", 
            RowBox[{
             RowBox[{"(", 
              RowBox[{"bD", "-", 
               RowBox[{"aD", " ", "bD"}], "-", 
               RowBox[{"aH", " ", "bH"}]}], ")"}], " ", "\[Gamma]H"}]}], 
           ")"}], " ", 
          SqrtBox[
           RowBox[{
            SuperscriptBox[
             RowBox[{"(", 
              RowBox[{
               RowBox[{"aD", " ", "bD", " ", "mH", " ", "\[Gamma]D"}], "-", 
               RowBox[{"aH", " ", "bH", " ", "mD", " ", "\[Gamma]H"}]}], 
              ")"}], "2"], "+", 
            RowBox[{"4", " ", 
             RowBox[{"(", 
              RowBox[{
               RowBox[{"-", "1"}], "+", "aD"}], ")"}], " ", 
             RowBox[{"(", 
              RowBox[{
               RowBox[{"-", "1"}], "+", "aH"}], ")"}], " ", "bD", " ", "bH", 
             " ", "mD", " ", "mH", " ", "\[Gamma]D", " ", "\[Gamma]H", " ", 
             "\[Sigma]"}]}]]}]}], ")"}], "/", 
       RowBox[{"(", 
        RowBox[{"2", " ", "mH", " ", "\[Delta]", " ", 
         RowBox[{"(", 
          RowBox[{
           RowBox[{
            RowBox[{"-", "bD"}], " ", "mD", " ", "\[Gamma]H"}], "+", 
           RowBox[{"aH", " ", "bH", " ", "mD", " ", "\[Gamma]H"}], "+", 
           RowBox[{"aD", " ", "bD", " ", 
            RowBox[{"(", 
             RowBox[{
              RowBox[{
               RowBox[{"-", "mH"}], " ", "\[Gamma]D"}], "+", 
              RowBox[{"mD", " ", "\[Gamma]H"}]}], ")"}]}], "-", 
           RowBox[{
            RowBox[{"(", 
             RowBox[{
              RowBox[{"-", "1"}], "+", "aH"}], ")"}], " ", "bH", " ", "mH", 
            " ", "\[Gamma]D", " ", "\[Sigma]"}]}], ")"}]}], ")"}]}]}], ",", 
     RowBox[{"Dip", "\[Rule]", 
      RowBox[{
       RowBox[{"(", 
        RowBox[{
         RowBox[{
          RowBox[{"-", 
           SuperscriptBox["aD", "2"]}], " ", 
          SuperscriptBox["bD", "2"], " ", "mH", " ", 
          SuperscriptBox["\[Gamma]D", "2"]}], "-", 
         RowBox[{"mD", " ", 
          SqrtBox[
           RowBox[{
            SuperscriptBox[
             RowBox[{"(", 
              RowBox[{
               RowBox[{"aD", " ", "bD", " ", "mH", " ", "\[Gamma]D"}], "-", 
               RowBox[{"aH", " ", "bH", " ", "mD", " ", "\[Gamma]H"}]}], 
              ")"}], "2"], "+", 
            RowBox[{"4", " ", 
             RowBox[{"(", 
              RowBox[{
               RowBox[{"-", "1"}], "+", "aD"}], ")"}], " ", 
             RowBox[{"(", 
              RowBox[{
               RowBox[{"-", "1"}], "+", "aH"}], ")"}], " ", "bD", " ", "bH", 
             " ", "mD", " ", "mH", " ", "\[Gamma]D", " ", "\[Gamma]H", " ", 
             "\[Sigma]"}]}]]}], "+", 
         RowBox[{"aD", " ", "bD", " ", "\[Gamma]D", " ", 
          SqrtBox[
           RowBox[{
            SuperscriptBox[
             RowBox[{"(", 
              RowBox[{
               RowBox[{"aD", " ", "bD", " ", "mH", " ", "\[Gamma]D"}], "-", 
               RowBox[{"aH", " ", "bH", " ", "mD", " ", "\[Gamma]H"}]}], 
              ")"}], "2"], "+", 
            RowBox[{"4", " ", 
             RowBox[{"(", 
              RowBox[{
               RowBox[{"-", "1"}], "+", "aD"}], ")"}], " ", 
             RowBox[{"(", 
              RowBox[{
               RowBox[{"-", "1"}], "+", "aH"}], ")"}], " ", "bD", " ", "bH", 
             " ", "mD", " ", "mH", " ", "\[Gamma]D", " ", "\[Gamma]H", " ", 
             "\[Sigma]"}]}]]}], "-", 
         RowBox[{"bH", " ", "\[Gamma]D", " ", "\[Sigma]", " ", 
          SqrtBox[
           RowBox[{
            SuperscriptBox[
             RowBox[{"(", 
              RowBox[{
               RowBox[{"aD", " ", "bD", " ", "mH", " ", "\[Gamma]D"}], "-", 
               RowBox[{"aH", " ", "bH", " ", "mD", " ", "\[Gamma]H"}]}], 
              ")"}], "2"], "+", 
            RowBox[{"4", " ", 
             RowBox[{"(", 
              RowBox[{
               RowBox[{"-", "1"}], "+", "aD"}], ")"}], " ", 
             RowBox[{"(", 
              RowBox[{
               RowBox[{"-", "1"}], "+", "aH"}], ")"}], " ", "bD", " ", "bH", 
             " ", "mD", " ", "mH", " ", "\[Gamma]D", " ", "\[Gamma]H", " ", 
             "\[Sigma]"}]}]]}], "+", 
         RowBox[{"aH", " ", "bH", " ", "\[Gamma]D", " ", "\[Sigma]", " ", 
          SqrtBox[
           RowBox[{
            SuperscriptBox[
             RowBox[{"(", 
              RowBox[{
               RowBox[{"aD", " ", "bD", " ", "mH", " ", "\[Gamma]D"}], "-", 
               RowBox[{"aH", " ", "bH", " ", "mD", " ", "\[Gamma]H"}]}], 
              ")"}], "2"], "+", 
            RowBox[{"4", " ", 
             RowBox[{"(", 
              RowBox[{
               RowBox[{"-", "1"}], "+", "aD"}], ")"}], " ", 
             RowBox[{"(", 
              RowBox[{
               RowBox[{"-", "1"}], "+", "aH"}], ")"}], " ", "bD", " ", "bH", 
             " ", "mD", " ", "mH", " ", "\[Gamma]D", " ", "\[Gamma]H", " ", 
             "\[Sigma]"}]}]]}], "+", 
         RowBox[{"bH", " ", "mD", " ", 
          RowBox[{"(", 
           RowBox[{
            RowBox[{
             RowBox[{"-", "aH"}], " ", "mD", " ", "\[Gamma]H"}], "+", 
            RowBox[{
             RowBox[{"(", 
              RowBox[{
               RowBox[{"-", "1"}], "+", "aH"}], ")"}], " ", "\[Gamma]D", " ", 
             
             RowBox[{"(", 
              RowBox[{
               RowBox[{"2", " ", "mH"}], "+", 
               RowBox[{"2", " ", "bD", " ", "\[Gamma]H"}], "-", 
               RowBox[{"aH", " ", "bH", " ", "\[Gamma]H"}]}], ")"}], " ", 
             "\[Sigma]"}]}], ")"}]}], "+", 
         RowBox[{"aD", " ", "bD", " ", "\[Gamma]D", " ", 
          RowBox[{"(", 
           RowBox[{
            RowBox[{"mD", " ", 
             RowBox[{"(", 
              RowBox[{"mH", "+", 
               RowBox[{"aH", " ", "bH", " ", "\[Gamma]H"}]}], ")"}]}], "-", 
            RowBox[{
             RowBox[{"(", 
              RowBox[{
               RowBox[{"-", "1"}], "+", "aH"}], ")"}], " ", "bH", " ", 
             RowBox[{"(", 
              RowBox[{
               RowBox[{"mH", " ", "\[Gamma]D"}], "+", 
               RowBox[{"2", " ", "mD", " ", "\[Gamma]H"}]}], ")"}], " ", 
             "\[Sigma]"}]}], ")"}]}]}], ")"}], "/", 
       RowBox[{"(", 
        RowBox[{"2", " ", "mD", " ", "\[Delta]", " ", 
         RowBox[{"(", 
          RowBox[{
           RowBox[{
            RowBox[{"-", "bD"}], " ", "mD", " ", "\[Gamma]H"}], "+", 
           RowBox[{"aH", " ", "bH", " ", "mD", " ", "\[Gamma]H"}], "+", 
           RowBox[{"aD", " ", "bD", " ", 
            RowBox[{"(", 
             RowBox[{
              RowBox[{
               RowBox[{"-", "mH"}], " ", "\[Gamma]D"}], "+", 
              RowBox[{"mD", " ", "\[Gamma]H"}]}], ")"}]}], "-", 
           RowBox[{
            RowBox[{"(", 
             RowBox[{
              RowBox[{"-", "1"}], "+", "aH"}], ")"}], " ", "bH", " ", "mH", 
            " ", "\[Gamma]D", " ", "\[Sigma]"}]}], ")"}]}], ")"}]}]}]}], 
    "}"}], ",", 
   RowBox[{"{", 
    RowBox[{
     RowBox[{"Hap", "\[Rule]", 
      RowBox[{
       RowBox[{"(", 
        RowBox[{
         RowBox[{"aD", " ", "bD", " ", 
          SuperscriptBox["mH", "2"], " ", "\[Gamma]D"}], "+", 
         RowBox[{"2", " ", "bD", " ", "mD", " ", "mH", " ", "\[Gamma]H"}], 
         "-", 
         RowBox[{
         "2", " ", "aD", " ", "bD", " ", "mD", " ", "mH", " ", "\[Gamma]H"}], 
         "-", 
         RowBox[{"aH", " ", "bH", " ", "mD", " ", "mH", " ", "\[Gamma]H"}], 
         "-", 
         RowBox[{"aD", " ", 
          SuperscriptBox["bD", "2"], " ", "mH", " ", "\[Gamma]D", " ", 
          "\[Gamma]H"}], "+", 
         RowBox[{
          SuperscriptBox["aD", "2"], " ", 
          SuperscriptBox["bD", "2"], " ", "mH", " ", "\[Gamma]D", " ", 
          "\[Gamma]H"}], "-", 
         RowBox[{
         "aD", " ", "aH", " ", "bD", " ", "bH", " ", "mH", " ", "\[Gamma]D", 
          " ", "\[Gamma]H"}], "-", 
         RowBox[{"aH", " ", "bD", " ", "bH", " ", "mD", " ", 
          SuperscriptBox["\[Gamma]H", "2"]}], "+", 
         RowBox[{"aD", " ", "aH", " ", "bD", " ", "bH", " ", "mD", " ", 
          SuperscriptBox["\[Gamma]H", "2"]}], "+", 
         RowBox[{
          SuperscriptBox["aH", "2"], " ", 
          SuperscriptBox["bH", "2"], " ", "mD", " ", 
          SuperscriptBox["\[Gamma]H", "2"]}], "+", 
         RowBox[{
         "2", " ", "bD", " ", "bH", " ", "mH", " ", "\[Gamma]D", " ", 
          "\[Gamma]H", " ", "\[Sigma]"}], "-", 
         RowBox[{
         "2", " ", "aD", " ", "bD", " ", "bH", " ", "mH", " ", "\[Gamma]D", 
          " ", "\[Gamma]H", " ", "\[Sigma]"}], "-", 
         RowBox[{
         "2", " ", "aH", " ", "bD", " ", "bH", " ", "mH", " ", "\[Gamma]D", 
          " ", "\[Gamma]H", " ", "\[Sigma]"}], "+", 
         RowBox[{
         "2", " ", "aD", " ", "aH", " ", "bD", " ", "bH", " ", "mH", " ", 
          "\[Gamma]D", " ", "\[Gamma]H", " ", "\[Sigma]"}], "+", 
         RowBox[{
          RowBox[{"(", 
           RowBox[{
            RowBox[{"-", "mH"}], "+", 
            RowBox[{
             RowBox[{"(", 
              RowBox[{
               RowBox[{
                RowBox[{"(", 
                 RowBox[{
                  RowBox[{"-", "1"}], "+", "aD"}], ")"}], " ", "bD"}], "+", 
               RowBox[{"aH", " ", "bH"}]}], ")"}], " ", "\[Gamma]H"}]}], 
           ")"}], " ", 
          SqrtBox[
           RowBox[{
            SuperscriptBox[
             RowBox[{"(", 
              RowBox[{
               RowBox[{"aD", " ", "bD", " ", "mH", " ", "\[Gamma]D"}], "-", 
               RowBox[{"aH", " ", "bH", " ", "mD", " ", "\[Gamma]H"}]}], 
              ")"}], "2"], "+", 
            RowBox[{"4", " ", 
             RowBox[{"(", 
              RowBox[{
               RowBox[{"-", "1"}], "+", "aD"}], ")"}], " ", 
             RowBox[{"(", 
              RowBox[{
               RowBox[{"-", "1"}], "+", "aH"}], ")"}], " ", "bD", " ", "bH", 
             " ", "mD", " ", "mH", " ", "\[Gamma]D", " ", "\[Gamma]H", " ", 
             "\[Sigma]"}]}]]}]}], ")"}], "/", 
       RowBox[{"(", 
        RowBox[{"2", " ", "mH", " ", "\[Delta]", " ", 
         RowBox[{"(", 
          RowBox[{
           RowBox[{
            RowBox[{"-", "bD"}], " ", "mD", " ", "\[Gamma]H"}], "+", 
           RowBox[{"aH", " ", "bH", " ", "mD", " ", "\[Gamma]H"}], "+", 
           RowBox[{"aD", " ", "bD", " ", 
            RowBox[{"(", 
             RowBox[{
              RowBox[{
               RowBox[{"-", "mH"}], " ", "\[Gamma]D"}], "+", 
              RowBox[{"mD", " ", "\[Gamma]H"}]}], ")"}]}], "-", 
           RowBox[{
            RowBox[{"(", 
             RowBox[{
              RowBox[{"-", "1"}], "+", "aH"}], ")"}], " ", "bH", " ", "mH", 
            " ", "\[Gamma]D", " ", "\[Sigma]"}]}], ")"}]}], ")"}]}]}], ",", 
     RowBox[{"Dip", "\[Rule]", 
      RowBox[{
       RowBox[{"(", 
        RowBox[{
         RowBox[{
          RowBox[{"-", 
           SuperscriptBox["aD", "2"]}], " ", 
          SuperscriptBox["bD", "2"], " ", "mH", " ", 
          SuperscriptBox["\[Gamma]D", "2"]}], "+", 
         RowBox[{"mD", " ", 
          SqrtBox[
           RowBox[{
            SuperscriptBox[
             RowBox[{"(", 
              RowBox[{
               RowBox[{"aD", " ", "bD", " ", "mH", " ", "\[Gamma]D"}], "-", 
               RowBox[{"aH", " ", "bH", " ", "mD", " ", "\[Gamma]H"}]}], 
              ")"}], "2"], "+", 
            RowBox[{"4", " ", 
             RowBox[{"(", 
              RowBox[{
               RowBox[{"-", "1"}], "+", "aD"}], ")"}], " ", 
             RowBox[{"(", 
              RowBox[{
               RowBox[{"-", "1"}], "+", "aH"}], ")"}], " ", "bD", " ", "bH", 
             " ", "mD", " ", "mH", " ", "\[Gamma]D", " ", "\[Gamma]H", " ", 
             "\[Sigma]"}]}]]}], "-", 
         RowBox[{"aD", " ", "bD", " ", "\[Gamma]D", " ", 
          SqrtBox[
           RowBox[{
            SuperscriptBox[
             RowBox[{"(", 
              RowBox[{
               RowBox[{"aD", " ", "bD", " ", "mH", " ", "\[Gamma]D"}], "-", 
               RowBox[{"aH", " ", "bH", " ", "mD", " ", "\[Gamma]H"}]}], 
              ")"}], "2"], "+", 
            RowBox[{"4", " ", 
             RowBox[{"(", 
              RowBox[{
               RowBox[{"-", "1"}], "+", "aD"}], ")"}], " ", 
             RowBox[{"(", 
              RowBox[{
               RowBox[{"-", "1"}], "+", "aH"}], ")"}], " ", "bD", " ", "bH", 
             " ", "mD", " ", "mH", " ", "\[Gamma]D", " ", "\[Gamma]H", " ", 
             "\[Sigma]"}]}]]}], "+", 
         RowBox[{"bH", " ", "\[Gamma]D", " ", "\[Sigma]", " ", 
          SqrtBox[
           RowBox[{
            SuperscriptBox[
             RowBox[{"(", 
              RowBox[{
               RowBox[{"aD", " ", "bD", " ", "mH", " ", "\[Gamma]D"}], "-", 
               RowBox[{"aH", " ", "bH", " ", "mD", " ", "\[Gamma]H"}]}], 
              ")"}], "2"], "+", 
            RowBox[{"4", " ", 
             RowBox[{"(", 
              RowBox[{
               RowBox[{"-", "1"}], "+", "aD"}], ")"}], " ", 
             RowBox[{"(", 
              RowBox[{
               RowBox[{"-", "1"}], "+", "aH"}], ")"}], " ", "bD", " ", "bH", 
             " ", "mD", " ", "mH", " ", "\[Gamma]D", " ", "\[Gamma]H", " ", 
             "\[Sigma]"}]}]]}], "-", 
         RowBox[{"aH", " ", "bH", " ", "\[Gamma]D", " ", "\[Sigma]", " ", 
          SqrtBox[
           RowBox[{
            SuperscriptBox[
             RowBox[{"(", 
              RowBox[{
               RowBox[{"aD", " ", "bD", " ", "mH", " ", "\[Gamma]D"}], "-", 
               RowBox[{"aH", " ", "bH", " ", "mD", " ", "\[Gamma]H"}]}], 
              ")"}], "2"], "+", 
            RowBox[{"4", " ", 
             RowBox[{"(", 
              RowBox[{
               RowBox[{"-", "1"}], "+", "aD"}], ")"}], " ", 
             RowBox[{"(", 
              RowBox[{
               RowBox[{"-", "1"}], "+", "aH"}], ")"}], " ", "bD", " ", "bH", 
             " ", "mD", " ", "mH", " ", "\[Gamma]D", " ", "\[Gamma]H", " ", 
             "\[Sigma]"}]}]]}], "+", 
         RowBox[{"bH", " ", "mD", " ", 
          RowBox[{"(", 
           RowBox[{
            RowBox[{
             RowBox[{"-", "aH"}], " ", "mD", " ", "\[Gamma]H"}], "+", 
            RowBox[{
             RowBox[{"(", 
              RowBox[{
               RowBox[{"-", "1"}], "+", "aH"}], ")"}], " ", "\[Gamma]D", " ", 
             
             RowBox[{"(", 
              RowBox[{
               RowBox[{"2", " ", "mH"}], "+", 
               RowBox[{"2", " ", "bD", " ", "\[Gamma]H"}], "-", 
               RowBox[{"aH", " ", "bH", " ", "\[Gamma]H"}]}], ")"}], " ", 
             "\[Sigma]"}]}], ")"}]}], "+", 
         RowBox[{"aD", " ", "bD", " ", "\[Gamma]D", " ", 
          RowBox[{"(", 
           RowBox[{
            RowBox[{"mD", " ", 
             RowBox[{"(", 
              RowBox[{"mH", "+", 
               RowBox[{"aH", " ", "bH", " ", "\[Gamma]H"}]}], ")"}]}], "-", 
            RowBox[{
             RowBox[{"(", 
              RowBox[{
               RowBox[{"-", "1"}], "+", "aH"}], ")"}], " ", "bH", " ", 
             RowBox[{"(", 
              RowBox[{
               RowBox[{"mH", " ", "\[Gamma]D"}], "+", 
               RowBox[{"2", " ", "mD", " ", "\[Gamma]H"}]}], ")"}], " ", 
             "\[Sigma]"}]}], ")"}]}]}], ")"}], "/", 
       RowBox[{"(", 
        RowBox[{"2", " ", "mD", " ", "\[Delta]", " ", 
         RowBox[{"(", 
          RowBox[{
           RowBox[{
            RowBox[{"-", "bD"}], " ", "mD", " ", "\[Gamma]H"}], "+", 
           RowBox[{"aH", " ", "bH", " ", "mD", " ", "\[Gamma]H"}], "+", 
           RowBox[{"aD", " ", "bD", " ", 
            RowBox[{"(", 
             RowBox[{
              RowBox[{
               RowBox[{"-", "mH"}], " ", "\[Gamma]D"}], "+", 
              RowBox[{"mD", " ", "\[Gamma]H"}]}], ")"}]}], "-", 
           RowBox[{
            RowBox[{"(", 
             RowBox[{
              RowBox[{"-", "1"}], "+", "aH"}], ")"}], " ", "bH", " ", "mH", 
            " ", "\[Gamma]D", " ", "\[Sigma]"}]}], ")"}]}], ")"}]}]}]}], 
    "}"}]}], "}"}]], "Output"]
}, Open  ]],

Cell["Third solution may be what we want.", "Text"],

Cell[CellGroupData[{

Cell[BoxData[{
 RowBox[{
  RowBox[{"IsomorphicCondition", "=", 
   RowBox[{"{", 
    RowBox[{
     RowBox[{"\[Gamma]D", "\[Rule]", "\[Gamma]H"}], ",", 
     RowBox[{"bD", "\[Rule]", "bH"}], ",", 
     RowBox[{"mD", "\[Rule]", "mH"}]}], "}"}]}], ";"}], "\[IndentingNewLine]", 
 RowBox[{"FullSimplify", "[", 
  RowBox[{
   RowBox[{
    RowBox[{
     RowBox[{
      RowBox[{
       FractionBox["Hap", 
        RowBox[{"Hap", "+", "Dip"}]], "/.", 
       RowBox[{"solD3EC", "[", 
        RowBox[{"[", "2", "]"}], "]"}]}], "/.", 
      RowBox[{"aH", "\[Rule]", "0"}]}], "/.", 
     RowBox[{"aD", "\[Rule]", "0"}]}], "/.", "IsomorphicCondition"}], ",", 
   "ParameterAssumption"}], "]"}], "\[IndentingNewLine]", 
 RowBox[{"FullSimplify", "[", 
  RowBox[{
   RowBox[{
    RowBox[{
     RowBox[{
      RowBox[{
       FractionBox["Hap", 
        RowBox[{"Hap", "+", "Dip"}]], "/.", 
       RowBox[{"solD3EC", "[", 
        RowBox[{"[", "3", "]"}], "]"}]}], "/.", 
      RowBox[{"aH", "\[Rule]", "0"}]}], "/.", 
     RowBox[{"aD", "\[Rule]", "0"}]}], "/.", "IsomorphicCondition"}], ",", 
   "ParameterAssumption"}], "]"}]}], "Input"],

Cell[BoxData[
 FractionBox["1", 
  RowBox[{"1", "-", 
   SqrtBox["\[Sigma]"]}]]], "Output"],

Cell[BoxData[
 FractionBox["1", 
  RowBox[{"1", "+", 
   SqrtBox["\[Sigma]"]}]]], "Output"]
}, Open  ]],

Cell[CellGroupData[{

Cell[BoxData[{
 RowBox[{
  RowBox[{"ratio", "=", 
   RowBox[{"FullSimplify", "[", 
    RowBox[{
     RowBox[{
      FractionBox["Hap", 
       RowBox[{"Hap", "+", "Dip"}]], "/.", 
      RowBox[{"solD3EC", "[", 
       RowBox[{"[", "3", "]"}], "]"}]}], ",", "ParameterAssumption"}], 
    "]"}]}], ";"}], "\[IndentingNewLine]", 
 RowBox[{
  RowBox[{
   RowBox[{
    RowBox[{
     RowBox[{"Eq8b", "/.", 
      RowBox[{"wHA", "\[Rule]", 
       FractionBox[
        RowBox[{"bH", "*", "aH", "*", "\[Gamma]H"}], "mH"]}]}], "/.", 
     RowBox[{"wDA", "\[Rule]", 
      FractionBox[
       RowBox[{"bD", "*", "aD", "*", "\[Gamma]D"}], "mD"]}]}], "/.", 
    RowBox[{"wHS", "\[Rule]", 
     FractionBox[
      RowBox[{"bH", "*", 
       RowBox[{"(", 
        RowBox[{"1", "-", "aH"}], ")"}], "*", "\[Sigma]", "*", "\[Gamma]D"}], 
      "mD"]}]}], "/.", 
   RowBox[{"wDS", "\[Rule]", 
    FractionBox[
     RowBox[{"bD", "*", 
      RowBox[{"(", 
       RowBox[{"1", "-", "aD"}], ")"}], "*", "\[Gamma]H"}], "mH"]}]}], 
  ";"}], "\[IndentingNewLine]", 
 RowBox[{"FullSimplify", "[", 
  RowBox[{
   RowBox[{"ratio", "-", "%"}], ",", "ParameterAssumption"}], "]"}]}], "Input"],

Cell[BoxData["0"], "Output"]
}, Open  ]],

Cell[CellGroupData[{

Cell[BoxData[
 RowBox[{"total", "=", 
  RowBox[{"FullSimplify", "[", 
   RowBox[{
    RowBox[{
     RowBox[{"Hap", "+", "Dip"}], "/.", 
     RowBox[{"solD3EC", "[", 
      RowBox[{"[", "3", "]"}], "]"}]}], ",", "ParameterAssumption"}], 
   "]"}]}]], "Input"],

Cell[BoxData[
 RowBox[{
  FractionBox["1", 
   RowBox[{"2", " ", "mD", " ", "mH", " ", "\[Delta]"}]], 
  RowBox[{"(", 
   RowBox[{
    RowBox[{
     RowBox[{"-", "2"}], " ", "mD", " ", "mH"}], "+", 
    RowBox[{"aD", " ", "bD", " ", "mH", " ", "\[Gamma]D"}], "+", 
    RowBox[{"aH", " ", "bH", " ", "mD", " ", "\[Gamma]H"}], "+", 
    SqrtBox[
     RowBox[{
      SuperscriptBox[
       RowBox[{"(", 
        RowBox[{
         RowBox[{"aD", " ", "bD", " ", "mH", " ", "\[Gamma]D"}], "-", 
         RowBox[{"aH", " ", "bH", " ", "mD", " ", "\[Gamma]H"}]}], ")"}], 
       "2"], "+", 
      RowBox[{"4", " ", 
       RowBox[{"(", 
        RowBox[{
         RowBox[{"-", "1"}], "+", "aD"}], ")"}], " ", 
       RowBox[{"(", 
        RowBox[{
         RowBox[{"-", "1"}], "+", "aH"}], ")"}], " ", "bD", " ", "bH", " ", 
       "mD", " ", "mH", " ", "\[Gamma]D", " ", "\[Gamma]H", " ", 
       "\[Sigma]"}]}]]}], ")"}]}]], "Output"]
}, Open  ]]
}, Closed]]
}, Open  ]]
}, Open  ]],

Cell[CellGroupData[{

Cell["Figures", "Section"],

Cell[CellGroupData[{

Cell["Figure 2", "Subsection"],

Cell[BoxData[{
 RowBox[{
  RowBox[{"Eq6a", "=", 
   RowBox[{
    SqrtBox[
     RowBox[{"wH", "*", "wD"}]], "-", "1"}]}], ";"}], "\[IndentingNewLine]", 
 RowBox[{
  RowBox[{"Eq6b", "=", 
   FractionBox[
    SqrtBox["wD"], 
    RowBox[{
     SqrtBox["wH"], "+", 
     SqrtBox["wD"]}]]}], ";"}]}], "Input"],

Cell[BoxData[{
 RowBox[{
  RowBox[{"MaxW", "=", "3"}], ";"}], "\[IndentingNewLine]", 
 RowBox[{
  RowBox[{"MinW", "=", "0.01"}], ";"}], "\[IndentingNewLine]", 
 RowBox[{
  RowBox[{"RepeatMax", "=", "100"}], ";"}], "\[IndentingNewLine]", 
 RowBox[{
  RowBox[{"result1", "=", 
   RowBox[{"Table", "[", 
    RowBox[{"10", ",", 
     RowBox[{"{", 
      RowBox[{
       RowBox[{"(", 
        RowBox[{"RepeatMax", "-", "1"}], ")"}], "*", 
       RowBox[{"(", 
        RowBox[{"RepeatMax", "-", "1"}], ")"}]}], "}"}]}], "]"}]}], 
  ";"}], "\[IndentingNewLine]", 
 RowBox[{
  RowBox[{"result2", "=", 
   RowBox[{"Table", "[", 
    RowBox[{"10", ",", 
     RowBox[{"{", 
      RowBox[{"i", ",", 
       RowBox[{
        RowBox[{"(", 
         RowBox[{"RepeatMax", "-", "1"}], ")"}], "*", 
        RowBox[{"(", 
         RowBox[{"RepeatMax", "-", "1"}], ")"}]}]}], "}"}], ",", 
     RowBox[{"{", 
      RowBox[{"j", ",", "3"}], "}"}]}], "]"}]}], ";"}], "\[IndentingNewLine]", 
 RowBox[{
  RowBox[{"result3", "=", 
   RowBox[{"Table", "[", 
    RowBox[{"10", ",", 
     RowBox[{"{", 
      RowBox[{"i", ",", 
       RowBox[{
        RowBox[{"(", 
         RowBox[{"RepeatMax", "-", "1"}], ")"}], "*", 
        RowBox[{"(", 
         RowBox[{"RepeatMax", "-", "1"}], ")"}]}]}], "}"}], ",", 
     RowBox[{"{", 
      RowBox[{"j", ",", "3"}], "}"}]}], "]"}]}], ";"}], "\[IndentingNewLine]", 
 RowBox[{
  RowBox[{"repeat", "=", "0"}], ";"}], "\[IndentingNewLine]", 
 RowBox[{
  RowBox[{"For", "[", 
   RowBox[{
    RowBox[{"repeat1", "=", "1"}], ",", 
    RowBox[{"repeat1", "\[LessEqual]", 
     RowBox[{"RepeatMax", "-", "1"}]}], ",", 
    RowBox[{"repeat1", "=", 
     RowBox[{"repeat1", "+", "1"}]}], ",", "\[IndentingNewLine]", 
    RowBox[{
     RowBox[{"For", "[", 
      RowBox[{
       RowBox[{"repeat2", "=", "1"}], ",", 
       RowBox[{"repeat2", "\[LessEqual]", 
        RowBox[{"RepeatMax", "-", "1"}]}], ",", 
       RowBox[{"repeat2", "=", 
        RowBox[{"repeat2", "+", "1"}]}], ",", "\[IndentingNewLine]", 
       RowBox[{
        RowBox[{"repeat", "=", 
         RowBox[{"repeat", "+", "1"}]}], ";", "\[IndentingNewLine]", 
        RowBox[{"wh", "=", 
         RowBox[{"MinW", "+", 
          RowBox[{
           FractionBox[
            RowBox[{"(", 
             RowBox[{"MaxW", "-", "MinW"}], ")"}], "RepeatMax"], "*", 
           RowBox[{"(", 
            RowBox[{"repeat1", "-", "1"}], ")"}]}]}]}], ";", 
        "\[IndentingNewLine]", 
        RowBox[{"wd", "=", 
         RowBox[{"MinW", "+", 
          RowBox[{
           FractionBox[
            RowBox[{"(", 
             RowBox[{"MaxW", "-", "MinW"}], ")"}], "RepeatMax"], "*", 
           RowBox[{"(", 
            RowBox[{"repeat2", "-", "1"}], ")"}]}]}]}], ";", 
        "\[IndentingNewLine]", "\[IndentingNewLine]", 
        RowBox[{"Ntot", "=", 
         RowBox[{
          RowBox[{"Eq6a", "/.", 
           RowBox[{"wH", "\[Rule]", "wh"}]}], "/.", 
          RowBox[{"wD", "\[Rule]", "wd"}]}]}], ";", "\[IndentingNewLine]", 
        RowBox[{"\[Rho]H", "=", 
         RowBox[{
          RowBox[{"Eq6b", "/.", 
           RowBox[{"wH", "\[Rule]", "wh"}]}], "/.", 
          RowBox[{"wD", "\[Rule]", "wd"}]}]}], ";", "\[IndentingNewLine]", 
        "\[IndentingNewLine]", 
        RowBox[{"index", "=", 
         RowBox[{"-", "1"}]}], ";", "\[IndentingNewLine]", 
        RowBox[{"If", "[", 
         RowBox[{
          RowBox[{"\[Rho]H", "<", "0.5"}], ",", "\[IndentingNewLine]", 
          RowBox[{
           RowBox[{"index", "=", "1"}], ";"}]}], "\[IndentingNewLine]", "]"}],
         ";", "\[IndentingNewLine]", 
        RowBox[{"If", "[", 
         RowBox[{
          RowBox[{"\[Rho]H", ">", "0.5"}], ",", "\[IndentingNewLine]", 
          RowBox[{
           RowBox[{"index", "=", "2"}], ";"}]}], "\[IndentingNewLine]", "]"}],
         ";", "\[IndentingNewLine]", "\[IndentingNewLine]", 
        RowBox[{
         RowBox[{"result1", "[", 
          RowBox[{"[", "repeat", "]"}], "]"}], "=", "index"}], ";", 
        "\[IndentingNewLine]", 
        RowBox[{
         RowBox[{"result2", "[", 
          RowBox[{"[", 
           RowBox[{"repeat", ",", "1"}], "]"}], "]"}], "=", "wh"}], ";", 
        "\[IndentingNewLine]", 
        RowBox[{
         RowBox[{"result2", "[", 
          RowBox[{"[", 
           RowBox[{"repeat", ",", "2"}], "]"}], "]"}], "=", "wd"}], ";", 
        "\[IndentingNewLine]", 
        RowBox[{
         RowBox[{"result2", "[", 
          RowBox[{"[", 
           RowBox[{"repeat", ",", "3"}], "]"}], "]"}], "=", "\[Rho]H"}], ";", 
        "\[IndentingNewLine]", 
        RowBox[{
         RowBox[{"result3", "[", 
          RowBox[{"[", 
           RowBox[{"repeat", ",", "1"}], "]"}], "]"}], "=", "wh"}], ";", 
        "\[IndentingNewLine]", 
        RowBox[{
         RowBox[{"result3", "[", 
          RowBox[{"[", 
           RowBox[{"repeat", ",", "2"}], "]"}], "]"}], "=", "wd"}], ";", 
        "\[IndentingNewLine]", 
        RowBox[{
         RowBox[{"result3", "[", 
          RowBox[{"[", 
           RowBox[{"repeat", ",", "3"}], "]"}], "]"}], "=", "Ntot"}], ";"}]}],
       "\[IndentingNewLine]", "]"}], ";"}]}], "\[IndentingNewLine]", "]"}], 
  ";"}]}], "Input"],

Cell[CellGroupData[{

Cell[BoxData[{
 RowBox[{
  RowBox[{"Plotresult1", "=", 
   RowBox[{"Partition", "[", 
    RowBox[{"result1", ",", 
     RowBox[{"{", 
      RowBox[{"(", 
       RowBox[{"RepeatMax", "-", "1"}], ")"}], "}"}]}], "]"}]}], 
  ";"}], "\[IndentingNewLine]", 
 RowBox[{
  RowBox[{"ArrayPlot", "[", 
   RowBox[{"Plotresult1", ",", 
    RowBox[{"AspectRatio", "\[Rule]", "1"}], ",", 
    RowBox[{"ColorRules", "\[Rule]", 
     RowBox[{"{", 
      RowBox[{
       RowBox[{"0", "\[Rule]", "Green"}], ",", 
       RowBox[{"1", "\[Rule]", "Black"}], ",", 
       RowBox[{"2", "\[Rule]", "White"}]}], "}"}]}]}], "]"}], 
  ";"}], "\[IndentingNewLine]", 
 RowBox[{"ImageReflect", "[", 
  RowBox[{
   RowBox[{"ArrayPlot", "[", 
    RowBox[{"Plotresult1", ",", 
     RowBox[{"AspectRatio", "\[Rule]", "1"}], ",", 
     RowBox[{"ColorRules", "\[Rule]", 
      RowBox[{"{", 
       RowBox[{
        RowBox[{"0", "\[Rule]", "Green"}], ",", 
        RowBox[{"1", "\[Rule]", "Black"}], ",", 
        RowBox[{"2", "\[Rule]", "White"}]}], "}"}]}]}], "]"}], ",", " ", 
   RowBox[{"Top", "\[Rule]", "Bottom"}]}], "]"}]}], "Input"],

Cell[BoxData[
 GraphicsBox[
  TagBox[RasterBox[CompressedData["
1:eJzt2k2q40YYhtGbn0G2kaUkS+isoBvSZBboBEKPsvSbGwwX4Zbl+iSV6quq
c8BGRjMXPIOX+vnTnx8+f//y8vLXT29fHz7+88uXLx+//vbj249fv/79+6cf
3h7++O72+f/5FSDoM0DErRut0wV0QzeAKN0AonQDiNINIEo3gKjtbrwAU/p3
QTeAEroBROkGUGijFboBrNINIEo3gCjdAEpsT6C6AXxLN4Ao3QAKRVuhG4Bu
AFG6AUTpBlBixwSqGzA53QCidAModEordAOmohtAlG4AUboBlDhrAtUNmIdu
AFG6ARSq1wrdgFHpBhClG0CUbgAlqk6gugFD0g0gSjeAQhe3Ykk3oFO6AUTp
BhClG0CJ6yfQVboBHdENIEo3gEIZWrGkG5CfbgBRugFE6QZQKFsu3ukGpKUb
QJRuACWS3NDYphuQim4AUboBROkGUCh/K5Z0AzLQDSBKN4ASXUwZq3QDWtEN
IEo3gCjdAAp12ool3YCL6QYQpRtAiX6njFW6ARfQDSBKN4Ao3QAKjdSKJd2A
enQDiNINoMRgU8Yq3YBz6UbrE4D+6EbrE4D+6EbrE4BuDN+KJd2AU+jGu9ZH
Ad3QjXetjwJSm2HKWKUbsJturL5tfSyQmm6svm19LJDRnK1Y0g2I0g3dgCjd
0A2I0g3dgBLTTqCrdANK6MaSbkAJ3VjSDdigFat0AzboxirdgA26sUo3YINu
rNINuGMCfUo34I5uPKUbcEc3ntINuNGKcroBN7pRTjfgRjfK6Qbc6EY53WBm
JtB9dIOZ6cY+usHMdGMf3WBCWnGQbjAh3ThIN5iQbhykG0xINw7SDeYhF2fR
DeahG2fRDeahG2fRDcbmhkYNusHYdKMG3WBsulGDbjA23ahBNxiSVlSlGwxJ
N6rSDYakG1XpBsMwZVxGNxiGblxGNxiGblxGNxiGblxGN+idVlxPN+idblxP
N+idblxPN+iRKaMt3aBHutGWbtAj3WhLN+iRbrSlG3REK5LQDTqiG0noBh3R
jSR0g+RMGQnpBsnpRkK6QXK6kZBukJxuJKQb5KQVmekGOelGZrpBTrqRmW6Q
hymjF7pBHrrRC90gD93ohW6Qh270QjdoTiu6oxs0pxvd0Q2a043u6AZNmDK6
phs0oRtd0w2a0I2u6QZN6EbXdIMracUYdIMr6cYYdIMr6cYYdIPaTBnj0Q1q
043x6Aa16cZ4dIPadGM8ukElWjEw3aAS3RiYblCJbgxMNziRKWMSusGJdGMS
usGJdGMSusFxWjEb3eA43ZiNbnCcbsxGNzhON2ajG+wmF9PSDXbTjWnpBrvp
xrR0gxA3NHjVDYJ0g1fdIEg3eNUNgnSDV92gjFawpBuU0A2WdIMSusGSbvCI
KYNHdINHdINHdINHdINHdINHdINHdIM7WsFTusEd3eAp3eCObvCUbvBiyiBI
N3jRDYJ0gxfdIEg3eNENgnRjZlrBProxM91gH92YmW6wj27MxpTBcboxG93g
ON2YjW5wnG7MRjc4TjcmoRWcSDcmoRucSDcmoRucSDcGZsqgEt0YmG5QiW4M
TDeoRDcGphtUohvj0Qpq043x6Aa16cZ4dIPadGMMpgyupBtj0A2upBtj0A2u
pBtj0A2upBtd0wqa0I2u6QZN6EbXdIMmdKM7pgya043u6AbN6UZ3dIPmdKM7
ukFzutELrSAP3eiFbpCHbvRCN8hDNzIzZZCTbmSmG+SkG5npBjnpRma6QU66
kZBWkJxuJKQbJKcbCekGyelGHnJBL3QjD92gF7qRh27QC93IQzfohW605YYG
PdKNtnSDHulGW7pBj3SjCa2ga7rRhG7QNd1oQjfomm5cxpTBMHTjMrrBMHTj
MrrBMHTjMrrBMHSjNq1gPLpRm24wHt2oTTcYj27UYMpgbLpRg24wNt2oQTcY
m27UoBuMTTdOpBVMQjdOpBtMQjdOpBtMQjcOMmUwId04SDeYkG4cpBtMSDcO
0g0mpBv7aAUz0419dIOZ6cY+usHMdKOcKQNudKOcbsCNbpTTDbjRjXK6ATe6
8ZRWwB3deEo34I5uPKUbcEc3VpkyYINurNIN2KAbq3QDNujGKt2ADbqxpBVQ
QjeWdANK6MaSbkAJ3TBlQJRu6AZE6YZuQJRu6AZETdsNrYDddOPSvxuGoBuX
/t0whKm6YcqAU+gGEKUbQJRuAFEzdEMr4Fy6AUTpBhA1ajdMGVCPbgBRugFE
6QYQNVg3tAIuoBtAlG4AUWN0Qy7gSroBROkGEKUbQFS/3XBDA1rRDSBKN4Co
7rqhFdCcbgBRugFE6QYQ1UU3TKCQim4AUboBRGXuhlZATroBROkGEKUbQFS2
bphAIT/dAKJ0A4hK0g2tgI7oBhClG0BUw26YMqBTugFE6QYQpRtA1PXd0Aro
nW4AUboBRF3TDVMGjEQ3gCjdAKJ0A4iq2g2tgCHpBhClG0DU6d0wZcDwdAOI
0g0gSjeAqLO6oRUwD90AonQDiDrSDVMGzEk3gCjdAKJ0A4ja0Q2tgMnpBhCl
G0BUYTdMGcA73QCidAOI0g0garsbWgF8SzeAKN0AonQDiNruBsC3dAOI0g0g
SjeAKN0AonQDiHrvBkC5t278B2lUlMk=
    "], {{0, 360}, {360, 0}}, {0, 255},
    ColorFunction->RGBColor],
   BoxForm`ImageTag["Byte", ColorSpace -> "RGB", Interleaving -> True],
   Selectable->False],
  BaseStyle->"ImageGraphics",
  ImageSizeRaw->{360, 360},
  PlotRange->{{0, 360}, {0, 360}}]], "Output"]
}, Open  ]],

Cell[CellGroupData[{

Cell[BoxData[
 RowBox[{"ListPlot3D", "[", 
  RowBox[{"result2", ",", 
   RowBox[{"PlotRange", "\[Rule]", "All"}]}], "]"}]], "Input"],

Cell[BoxData[
 Graphics3DBox[GraphicsComplex3DBox[CompressedData["
1:eJxc3Xk8F+vj/39C2pQkFZFEIqWNVHipaEcbhXZtUqhUWlWSUqSikIpKSSUR
bagopUUo+5adiFYp4XvO53ee83zffv6Z29zP7SRjmEcz13XN4FXO89d0EhMT
MzAWE5P4Z7tbPmp62a5DImzF/u/jo7Bve9gg5/mmK6LqHZFfZBZUCf4qZcot
h5I7oos+klmR+jWCrzN1cP7i+UCU7WRwIMi8VnCP8heBj848Efl56qwe3L1O
8Cy1wt/7NjwT9SkJNj5+lq5q32g7xfilqGqc89QlUp8Ed74sniAl90YUunTK
+X3L6EkV8sppVe9EG9+WXcqNoHeWkxelFmWK/E/VBWnV0kfGnG+6lvpetK7R
7fRflXrBreZrhh6NzhaNPuBY2M+Svudb9FzH4FzRgFMzbFN30q+cmihufihf
NCPn/dKOi/TXY57dGelUKLK+tLHv/mT69yzzVbKLi0Wl2+epFpXRFbfmyn2b
XCoy99oUeaSdHnY0uqwu4KMocb1i/8r+DYLftfn5oMC7TPTgqcTWSaPpL7Um
nnrtXi6qHudrlT6dXvTPUU5wrRDFvXN7m7mE3pT27zeyUnRPKeHQFhe6RHAX
pQvLqkTGAYFrcg7S+20w/+67oFq0TK5XibI/XfvfTzujRtQwvnPR6it04265
l12MakVmv6X9U2Lp8wuU9qwcUydys3IfZJlMXxu5YuF8zU+iVwsqWwdk0Hfu
CteZOrBeNLQ0Y/O4YrrPrE+S43o3iMaFGdTdrKOHKeoWq3f+LMoa9mCk38//
OW6ftsb1bf0suuDZ9Vad2Gcet4f3fTp/aRRltJSGpHSnF3m3rflV2STyGKg6
QlOB7jZi8KAfG7+IovMfXxmoSj8YMPXYxpovorHanu43tOjH/v1jVn4VvS70
OFwwhh6w5oj90qKvoqUN8lW3J9Evvo18l239TbTaqXjiaFP6db23kywyv4lM
M5bdsJ9Dj/33dJ79XdQ2yLV+9kJ6otS/PwDfRbLqPc0b7eipm8btv2fyQ1Rd
sTnNwp6ekW3doPvoh+jco9HdNm+gFxjtXByh91Nkl9Jr8+LN9Mrwc89Uo3+K
lO5/UeniRm+USRoVpN0s+rZI7M/BffSWbR9Deoc3i/pLDIl9fYguXtKpq/eg
X6K34968qvSmd5+msa1T8C+RQ5l5QIYfve+/G/kWkUnuHeOTZ+iDFP49QVtE
4a+Gpw8LoWvtO/7AsetvUfSVUVpBYfSx1VEalR6/RW8ajRQqr9KNLDJPLmn/
LVJOsBV1v0mfFv+97YPbH9H50bbjZO/Q56r8+4n/iC4nVm/8EUf//35/toqu
Dl0y68FD+up/f73VtoqaMrcNWPGY7mS9Nyp+1V/RnV/ZfT6l/M/5lnTxnzP6
ryio2mHl4pf0A0OTD19b1CZ6/jtqwM03/3O++VZ+G5TVJgrbVmhanfE/51tz
5+WBc9pFWaqNRdLZ/3O+LdN6LfuiXdSmeC29d/7/nG+ps8cfndwhytXe+Eey
+H/Ot5FO//wm7hBt26uoV/6Rvmz2S2kjJTGTvUEvZkRW0u3d8/85g8RMZPtv
/bm0lr4+9p8fyAAxk+PekV/b6umbalqvf80SM/FKV633bqJvVpL5OEJW3MT0
ywQvqe/07Zb/fgPETSZdOG7v1Ezf7aE756q3uMk+BVuF1N/0f07+g+UvxE0O
Lm8bKdNG96yfd19FqpPJ8qPz9U3FGgX3HvTvBamTie4lhduOEvQTC1zVz7p3
MlFqMVE41Jnu7+Vp+z6hk0npOOsKn670oEdn/Hr96WQSnBl35GgP+oV/f3zH
S5iYWpdv3dGLfnnIg79erhImU94+k1ksR49Y9OqfK4yESfyr+ofD+9JvHStc
L9YkYTJ0WWrht370O48bLhjqSJr8Nip8c0uR/n+ns4Okiey2v9VLlOmPNHt1
j7sqaXLjww53MVX6EzvVyV8rJE3s1pnWBqrRn58YvWPEYCmTFQNHuAzVoP9f
JyyTMnEtaVl1XZP+7teCivBzUiZ5pn5d1bTpH4avGVCeJ2VyqOvgSD8dev7y
f7/DnU0UNoqO/BxJLzn9z4Fe0NnkW7hU1dzR9Ip/c8Ovs0mXk6M7Lo2l1/57
Wr3tbLIo1KRPgx79n196/3zF0iaXpnnb6RjQv9q/WTp7hrRJXtVi2dUT6c1n
i//5zNImp5aLrz9t2Ch0Ev77aNkbKpU22YJji77CPjoq4t6C4X8MygVHR5VP
vmhyP6hCcHTU78lLr172rxQcHdWsdnh6ysIqwdFRxW19K0oa6egoqycpjked
qgVHRz0udN6VW0BHR1lsV4zZYFAjODrq7+O6qC3edHTUn789e4x/T0dHPb8d
/2GtfK3g6KhLnvbvZljS0VFWk3RHFRyio6Pi80pyy+Po6CinJEUliQo6OmrZ
r3b7xB51gqOjfpn1Udg7lo6OsvExOXNuER0dNaHWtMvqnXR0lFVm02CFIDo6
6uqZhVa18XR0VOSMP/u6vqejo9wl742/9JmOjhqsVfoxu/MnwdFRGn8n7U5R
oaOjrt+sWnhYj46OyposfVZ/Nh0ddeKy7cO65XR01Nktx2tittLRUYUnPKdf
PkxHR4l63532KpCOjpq04+lbvUg6OkpyVNjmbw/p6KgPCvtCur+mo6Pyvz2O
PlZAR0f1W6ehuaeOjo6S1H0cUfWLjo56UbpVI0OqXnB0lL1TQM2UPnR01M4H
v6+YqtLRURvbvvsU6tDRUS837bWVmUBHR41zTLcqNaWjo47aXlxvPZeOjurj
LVLbYUdHRz1xu/7EbC0dHTW8KW58qgsdHTVxi/f4v7vo6Kh1e+zG1B+io6OW
uJ1decaXjo4y9zv+SiyQjo6q/xI4ZUQYHR21qOv3LSqRdHRU/LG+RTkxdHTU
Lqf8vMWP6OioG+XTwq6m0NFRuxU0zJNf09FROlctc269p6OjHNNyFR0L6eio
b6ebS1rL6eiokeLZ6Ss/0dFRY1tG7L/wlY6OevL37dbYFjo66lzed4VLHf9z
vv3XUcY6Ac8cOzcIjo6qPnQ0tbcMHR311uKCdUAfOjrq2qOAi78G0NFRivvk
kiao0tFRDV23PF0ylI6OWll85uZKHTo6ymf0le0zx9DRUQ7mN7v3NaCjo3IC
55s/N6Kjoy5uXtXHbiodHTXnpp1O7gw6Oirf/+fSiRZ0dFSrbtAazwV0dJTG
xvct9xfT0VHVZY+fZy+lo6Pq7m7cWrSKjo46q2hw6e06OjpqcYdmw/WNdHTU
pQmGVZs309FRs6IfKQ3dTkdHTcnc0//FLjo6alKU1nIrdzo6yl9mv1OmBx0d
lXPP58mkI3R0VA/Tulf+x+noKP3QmvYiPzo6St03PU0+gI6Oyp8hGWAYREdH
7TxomLrwPB0dNbjm0uOlYXR0VK25xMdF4XR0VHli08Gp1xuEHkJHpVQ220We
yhQc/99tv8XXu/sWCo4t+gr76KjaiOl1gzaWCY6OWurskHDdtVxwdNTLga+S
102pEBwdVe6Y0LCrjo6OMouR6D1rW6Xg6Kijg4wjahro6KhSs42F4lZVgqOj
LLJVjPOj6eioFgWJgtRO1YKjoy48WqnoPYeOjvKfoXLG7QQdHbUwPPJWyBs6
OurEh57laZI1gqOjRIcyUyIN6Ogo48b1j1+tp6OjGmS+aZ0PoKOjph14tung
Yzo6ata72prX1XR0lFtGbU5S91rB0VGdfYJCzoykC/ejjB32H7ako6M+rl4u
98iJjo7yN603sztOR0c5dbexOhpBR0fdc1q+yz6Fjo6ad1XeU7KYjo5a52W1
+NBPOjrqUifxeS3/9Kdw3P7rqCGyo0K2DqGjoyK/X3WXnkBHRw3o1f1sijkd
HbWj9qN0/Eo6Oirj7udb9a50dNToF9Mmu3jR0VHPfw/YYRFER0c1WHZR8Yuk
o6P6Hn+mb/yIjo4yrffquvI1HR01uCbbQKyQjo7q6fQ9U+0THR3VvG6N3bsW
Ojrqa1ZCWXfpT4KjozSv1Xcqkaejo/S8F7bMUqOjo16lPr64SJeOjrK/Y+PR
xZCOjnJamf9x5Qw6OkpW9On2uoV0dFTk6KZryivo6Ch1pbFmXo50dJTD1bNv
r22no6Oe62YuPHiAjo5qvGT4ZMBxOjpKxcv2lcsZOjoquOtvKe9QOjoqI6xv
2bpIOjpqSuneaz3u0tFR3brre+5KpKOjTu67cSQ2lY6Oyq+4d+XBOzo66nPr
zhjfPDo6Kkyyy9ZxZXThftSqDr+bdXR01PHMH2EtX+noqI9/X2gq/qGjo+TV
ik/KdaoXHB21oovIuKIrHR0V4XBjl09vOjrqw41jnnID6OioziGFvltV6eio
XjEd9+9o0tFReYbHB6SPpKOj7sS3P0jTo6OjbFZtCAw3pKOjLugPiFg1lY6O
cumsliU+i46OOpT446fHXDo6asP24ro6azo6ylrZffe4pXR0lGjqNJfV9nR0
VH78B89dDnR0VIfj2i07nOnoqPsjR1XZbaOjo7z87x8etpuOjpINGP67eD8d
HZWrfT1vz2E6Oip+4YlHUsfp6KjMtMdjdp6ko6PG3ihLyz1DR0dtcLsorRZC
R0fpepVtWhxGR0e1GUjt2n2Vjo5y0OgdfuwGHR110LHa/mg0HR2lbuOsuS2O
jo7aePr1EsuH9UL3oKNumqq0BqWlC46OmrTn6b4Tb/IEx583KsplxBPNYsGx
RV9hHx1VtOTj+TE9ygRHRxnd6W/+o4SOjuo1PmTqoWPlgqOjXneVdawZWCE4
Our87pgBEsF0dFSOlOUBF+lKwdFRiT1Wyq1bT0dH+aWvf2T4mI6OChg5rDFa
pkpwdNSuuFFVilZ0dFTL0A5nrzN0dFRef8ecN1l0dNTkgq1egd2qBUdHGW3Y
luxmTEdHDZ4/5GSFEx0ddWdr7adJIXThftSXKN/sVDo6KvjEyK+/GunoqKBF
f90/ytcIjo6K+iO79pkBHR11Osr1a6YtHR3VQ6EsevRuOjpqy1IpW+lgOjpq
0IHnh7bco6Oj+ofFm554T0dHjV1YfG17Ix0d5f+sp6qoSy2P238dNTdKufCv
Kh0d1XFZTibZgI6OOirWPvKiJR0ddfDqhnGX19DRUZdWyj4o3EVHR6Xc6jPM
6gQdHRWrVVaseJmOjjpavd9sfDwdHXWwve+32Jd0dNR0+UFxQQV0dJTpm293
vtTT0VEHr5Y4PflLR0dNzzSq7CVTJzg6akjmu6NVA+noqIzTx1ZN16GjoxT1
1KQnTaKjo7Sll95+PpOOjpoluWdiwyI6Ourp1rv6sWvo6Kjj3etrVLbS0VGW
vZ6aj91PR0f5POii9eM4HR113jNGbE0QHR3V59KUoUfD6eio8YWFD+zv0NFR
wefrb/1KoKOjIo0PvJr+ko6OMttlE239no6Omix+tXBoCR0d9aZz4NWHtXR0
1I/62Nny3+noqJnbvtfotdHRUddtHu0Z/E8PC+fbfx312SXia54sHR01Zp6B
wjJFOjpqx5O5l2OG0NFRmpLXDfN06OioTan9tmTo0dFRGeIvn4QY09FRsUMW
+RtPp6Oj1i4rmX7Pko6Osv5aO7TLYjo66rq4jdOYFXR0lNh2Q/Px6+noqDL1
01X9XOjoqEpPafPsHXR0lOvvYB8Xdzo66kXYtKufDtPRUUPvnDxm6ktHR6m3
KQ9zD6Cjowb7D196LoSOjurSSV4i+DIdHTWpPLFudyRduB9l2TV/8h06OmpU
nN7Jhnt0dNSSfZNf70mio6N+9zCd8P0ZHR2Vszr58NzXdHSUeVX74oBMOjpq
j4OpZXIuHR11Q2WERF4xHR0VbFvVJbeCjo6Kj9vQ9LiOjo76ee2FyekmOjrK
q3z2wXk/6egoyZCn41r/0NFRf8RCP/iJsZfQUbXNEwvkOtcLfYOOSqgzd971
/rXg6CjZPWax93NyBEdHmQ4e4XVToVBwfJ6Z00TPgmuKBce24/8+SoV9dNSB
2IBfKz98FBwd5bPTZZOtR5ng6Ki5J9VnePUrFxwdtX7AguWBZ+noKI9nV092
7VIhODrKqen8PfGNdHTU9NYNxm+f09FR/ZPGjx3ar1JwdNTpQxPKVqyko6PC
jL0ijoTT0VE5K+5ZbK2ko6OG1W1ekK5SJTg6akbPLiuHWdHRUQcvLlZr8aKj
o7LkP1uE3aOjo3q9jNzmVklHRylIW5U971ktODpq3PEZ2S/06egoU/0/5neX
0NFR554NWf1wPx0dtS3283qJy3Thud51x9exKXR01OjKo+/ry+noqJ2PPSe9
FKsRHB21s0th1CplOjqqZfqPsVkGdHTU1ukPDw1fQEdHlWyeYHNgIx0dtXpf
1dXKQ3R0VIL7vpzVIXR0VPPBsd96xdLRUSWvLN5+e0lHR3mVuQ0dUEJHR41R
dHru842OjpK+XuBv27lWcHSURuXX+0cG0NFRXXInXVbVoaOjApM6hmgb09FR
g83Cdt60pKOjFl4yWBa1go6OOrP/Uh/9zXR0VPCkSU4zD9DRUTZWm0s++9HR
UT1OLtw5LJSOjnqSMlmsPYqOjgquTq3ZkkhHR3lp5S499pqOjnL0sbecnU9H
R63MctgUX01HR9WMPTo64zsdHZXkol1+TqxOcHTU7rppZwbK0NFR2dr5BlYD
6Ogo+V8dx2Zo0NFRua8Lh/8eRUdHxX8ZcdLBkI6OMp/1uE/IdDo6asUO/4ZT
8+noKIVBP8bPXUpHR8W/mforex0dHfVq0mO5oVvo6Ki64zJ2U/bQ0VGn997z
1jlMR0elbzgwvfoEHR018fyNIZuD6Oio6wOVLqZfoqOjWnptGiZ2k46O6r+7
WVk6jo6Oquu4k16ZSEdHTVNR3h2cSkdHhczubK31jo6OWq1o7nkql46OenE8
QC23lI6OWuzfNKmlho6OUr6+9UNzEx0d1WieXfn+Fx0d9cq0wc6vg46OOqKh
N2jEPz0MR0c5/57Z/UZPOjrqh8uCH90U6Oio/oZbr5or09FRyZ2GVW9Vp6Oj
FFxuuOwbTkdHeT6c9XfTGDo66kfXhwZTJ9DRUfv72r9rF9HRUZ6zb9uHTaOj
o+QzzE8PN6ejo/QCtzWfX0BHR4lVDFH9bUNHR72as+iC0Qo6Oqosdvofx7V0
dNR9tXP3D22ko6MGNZ21ObLlk9Ax6KiHXv5S78LSBEdH9Xn43WWndbbgwnO2
VMddo3bnC46OOnQ+fU2/KUWC4/P/Dfwga7ioRHBscf8K++io14OfjMy+TUdH
jXs496eNWZng6KgjE1uau7ygo6O0pKzHiSaUC46OanmYnCV7kY6OOqFx4FTS
Hzo6atGq5b1bzSsER0dJef3K7BtMR0f9fdFXtd9HOjoqUTf6dZZqpeDoqK/r
lqj8XEJHR/0e2yzTI4COjtrtbV3nk0ZHRz05eHZGyR86Okp1buSzeVpVgqOj
rgcHpI+yoqOjlBSryh/so6Ojeq8InDrkKh0dpV5/zTrkNR0dZXGpNMmiiY6O
yi4REy3vXS04OmqAptTWxtF0dFTKyw3rB8yjo6POjp8/8I8THR01fkZY5bVj
dHRUvYv+y/HX6ML9KDertISndHRUtvUb9RmFdHRUvd4br7rvdHSUj7eM8e3u
NYKjo0IWe9lcVaOjo9aJPftQYEBHRx2TvBW9yIKOjlKx2t9T056Ojrp76OC0
+Tvo6Ki+o2tby7zp6KjQU0tGlpyno6Mmn9410yKajo5qMtw/ZkIyHR3Vd+jO
heHv6ego+xl9bgRW0tFRPTvPetP/Jx0ddSOpx1dtqVrB0VH1f8Xa3svT0VGV
L3d79leno6NMytJy/46ho6NmORS2H5pMR0ctKlv98q4lHR3l9/lQ2omldHSU
mevfVQMc6eioQZ8kny90o6OjFox4983Uk46Oiup593nDSTo6avtJlS8WF+jo
qPO/9cWcIunoqJzGhavmxNPRUctMje0bntLRUfutx4+Z+5aOjnK3ryvfmUdH
R8W/VnN2rKCjo3Y9cL0/tJGOjhqy4M7RWy10dJTxNPNAcYk6wdFR4aOvearL
0NFRHWPGf+zXj46OCrgUoV6sSkdHqWaXJm3TpqOjjvh87lYxlo6O6hn61Wqo
ER0d9X5IY4nJNDo6ysv5eO5YSzo6Kl4se7XYYjo6avKCwovXVtDRUepnl53R
dqCjo/yVV8z23kxHR52aGn3vxU46OqrFd8urigN0dFTY5SCH0qN0dJROhN2W
Ryfp6KgD4RcfuAXR0VEBK1b36B9GR0f5Dhk8KjiCjo5SKFet6LhNR0e1KOUV
zbxHR0dtzNdLd0uio6Om9f2y0uc5HR31tPy14ZE3dHRUypmyNof3dHTUD/1i
47EFdHSU+sZJ/pUf6eiotFEePvtq6OgoN5c9ceKNdHRU/zT7U04/6oReQUe5
6Ez95vvpheDoKDPJDxOmqH0QHB01aZjX0G4j8gRHR5WdfOH2q7ZAcHRUVY9B
GrN/Fwku/DwluF+yCi0RHFv0FfbRUfOPzEmUPkNHR80c222Gd/8ywdFRcx0b
d6ceo6Ojaux1ziV+o6Ojvmo90bhiWS44Oqq69chJ9St0dNSHaNW8I1/p6Cip
G8Hbsw0qBEdHRQ+oCyzcRUdH3d7nFGN2n46OmmjfviX0Kx0dpfnq2cyVmpWC
o6M+7wo3qLeho6Ouibx2nDpKR0ddtVcxuhhPR0dJfvtSY1lGR0c5jo+KLuha
JTg6SmHGIAnnUXR0VOKc0lP6VnR0lEzK+knWbnR0lOrMrvcag+joqJn5m/WU
H9LRUevHeua15tHRUZuW7Bt4qZmOjlpusUZXo081j9t/HXVhYcPEwJF0dNTD
K1qXe8yko6OuJaganlpFR0d9l7i5Y/xuOjoq82tXn66n6eioLrPlz8lH0tFR
xtItz+2f0NFRo0aqzBPPoaOjblnlxjV/oqOjZtyZcm9OBx0dtTMoe2v3PjWC
o6M0BuS5ThxKR0f1v6Wc8NGAjo5ys9PPkJxNR0eZDZ/94uYSOjpq2+bMuSWb
6Oiokn4Tky7so6OjUu8ldPvuS0dHTWyyKS+9QBee653ViXCIoqOjRi1U2eOf
SEdHmZn2Nln9ho6OKpjmG1JUQEdHfbGVkhKvo6OjyqtvPPrQTEdHSU+TyLaV
rBUcHbXqgeykM73p6CitFIvooyp0dFRXqeVZ44fT0VF2tQcHXh5PR0ddD/tY
93YqHR01+2DQjoeWdHTUr4646g12dHSUw4p6o7K1dHSU4nFjx0Fb6OioniO8
zDT30tFRs+uzff540dFRIssnX4JP0dFRU0/6S3c7T0dHednvsJl5jY6OCvfb
tMT2Dh0dJau0YLvxIzo6asrKp23Nz+joqPvhVRM90+noqOQJM9d/yqWjo7Zs
PB6rWUZHR7ma9TU2/kRHR7m1xijrfqejo8aKj1/a2kpHR91ykWy7LMnrNTpq
67Ez37Vk6Oio983tI3z70tFRiuZL/DKV6egoC7+ZzT806Oio3h3Txv4eQUdH
zUke2KdUj46O0v843vaaER0dNSNfPHW+GR0dZTh7rEz5HDo66nDT4I9WC+no
qDtTu9VF2dHRUYHqVm8+r6Kjo1wu5g/rs4GOjpIbrxQ4aDMdHfUn51BUHzc6
OurQ9dDWpn10dFRzJ/NucZ51Qpegow4dbfaWOpwqODrKxt1t2Ge194IL4/vO
tRQ79s0VHB3l2FCqNTo1X3B01MrieOevGYWCo6POHVvWd862YsHx913StNbz
y/sSwbFFX2EfHWXnMuhUzkE6OurgleRRF5rpwroHrS2vzJaVcR7gfx11bEXc
/Z+P6Oiok6Fr1Of2LhccHSUx1s44aDkdHZXTNnt95jU6OmqxTFN+6ic6Okrb
x7pssFaF4OioPcNiQjbZ09FRahOOLlQJpqOj3PaGjTnzlo6Osl7aOXNYOx0d
5R2r+0NZp1JwdNTBqZbXYxfR0VGrLz/4MugAHR11ULxW9lQEHR21YGz81bHp
dHTUswbpg1rf6Oiody6qtv7yVYKjoyzTdFed1KOjo+7KnXo20YqOjto763HX
iK10dNRVo7dOjX50dNTP674jB9+io6PCXO89nveSjo6S8f/S1a+cjo5Ks1xz
+lMrHR015bV0hJN8teDoqAaLE7uH6dDRUefCJaYPmUpHR02x9ljlYENHR6Ws
+mAn6UxHRynW6Hdr86Cjo+5MKr5oF0hHR+kNW/pA8yYdHSV+aIXj+sd0dNTe
ZxkW6ll0Yb7e39vHVlbS0VHxC16VazTT0VFGb1bHb5euERwdJVbYRc6mPx0d
9bLXkTuZw+joKF1DS+kqAzo6KsxZecrZGXR0lLTzqPkNi+joqGrp5s81a+no
qJs3LM/4bKOjo2L6uAZ/9KCjoxYa71SqPElHR13JPdHr3EU6OspEpsW0yy06
OupxSfzqkQ/p6ChvHbmfvV7Q0VFX5fLtbr+no6M03Pd+7PmRjo664CARNaqB
jo5aGpj2QaGFjo5qcdWdkyJRKzg66qy80o/xvejoKCWzVWe2K9LRUbM0B9Tu
16Cjo0aef+m9eBQdHTU/2FemYyIdHbVolHbjNjM6OipZ8mdQkiUdHWV497VT
gQ0dHTXGo/rRK3s6OmrWucvJfpvo6Kgvv6beG7GDjo4a0S3k6aX9dHTUaskH
bV+O0tFRD67v3jPgNB0dNc9By1Q5hI6Oktz7Y27bFTo6SjV2d8DDW3R0lNLe
Ka1W8XR0lGLGYPuMJDo6Kn9xTLj2Czo6SmpX9Ok17+joKMeDts0HcunoqAL3
tBP7S+noqKfdzZRW1dDRUarrTplrNtHRUQP0RNkZzXR01GzlWtvl7XR0VEjQ
7gPvpdg56CidkTurR8jQhXHmZiPUnOXp6KjE6roXZ5Xo6KiyHYZrI9TqhP5A
R1m+cnMNW/JccGGe6AzV7vNmZQkujGd/4nF71NAcwdFRL7qce/P7dZ7g6Cjd
tzaT32UUCC48X/LuJde4uUhwdJRLUL1zfXqx4Pg6Zg16Wjj/T4ng2KKvsI+O
Gj9aLEHMlY6O+rzHq1/XIjo66ucd63C9iWWCo6PMDJ3XqvrR0VHzPwx5Il1K
R0fNb/erqNEsFxwd1XlY3I9jjnR0lMezH7+CIunoqNL0lAXnqujoKIml0pIS
yhWCo6OUM3z1xsyjo6Me6q5/uvsgHR21uH9k3tA7dHTU+/Hq/TcX09FRSzbk
aftJVwqOjlr3+K9CrC4dHbXCK3ymhDUdHZWyotI5fBcdHfWy2+phD8/T0VHt
pVkByx7T0VG/Frjm3Sylo6PsWhK2JrTT0VE9tqRevjSwiscN8/XUz4ZvmUBH
R719GfTDyIqOjlp+Yqi7vAsdHaW+P/S9pDcdHSUesnz6wMt0dFTKzzX91z2i
o6NaEm57f8mio6MUbdPEU+ro6KiooRP61XbQ0VHbNoyJWt+3WnB0VHrFd0lz
bTo66rOF+rMQYzo6Sm3Nlh7L59PRUVJKsQeD19DRUTpdo22t3OjoqLs+GSsC
vOnoKIeeyZ1WhNDRUennjBc9vEVHR+mX9NC4nkRHR607Prdu1Ds6OqrxhKjY
qpSOjtq4yLxVqYmOjjI4Uyjh1U5HRxmn7D0QLFMjODrKXrzwjc1AOjpK/7aB
7EttujBfLzR+Vq0BHR1V2Gy6IHEaHR01IMi2cOZCOjrqnM+WzX4r6eioszFW
Hqed6Ogo22d6K6x209FR2b0uTMzzoqOjSh4Yaav409FRtwecGKEVSkdHPZ++
fHjrDTo6amC0wY+Ae3R0VOuI2KmtyXR0VH3zjac66XR01MqV6yR08unoqE0r
Lhz/U0FHRyWu2JkR1EhHRx3ptmtM9990YZz5dCvpuf/0IRwdFZSeFOAgQ0dH
5Vtq9rPpR0dHOVg53R80mC7cj0o8EpykTUdHzYge+F5/HB0ddSyvz6ajRnR0
1M0AdYd70+joKJ2M+UlPLenoqKyuDrbXF9PRUX/1N6g5r6Sjo96U//3WZwMd
HbWsb0Zo4BY6OuqZw5+Wtl10dNSn+wuemnrQ0VFu8Wn3Nx2jo6NeZN8+u/M0
HR01I7WbrMM5OjrqXUbuW8PLdHTULZu5O35G0tFRR1K1bp2OoaOj9Dpldev/
[truncated: 4,903,275 more chars]
